# Supplementary material for: How mixed ownership affects investment efficiency? evidence from state-owned enterprises in China
Source: PLoS One. 2024 Jun 25;19(6):e0306190. doi: 10.1371/journal.pone.0306190 (PMC11198786; doi:10.1371/journal.pone.0306190)
Supplement: S1 Data — (XLSX) [file pone.0306190.s001.xlsx]

## Sheet: Sheet1
id	year	INVEFF	Adm	Ore	Mixtra	Restri	Size	Lev	Cashflow	Quick	REC	Ind	Top	Sal	Balance	Dual	industry	e	e_a
2	2009	0.00392409	-4.18032	-3.35447	0.0569	-0.1063	25.5044	0.674441	-0.000286421	0.426895	0.00773902	0.363636	0.1473	15.4325	0.082633	0	K	0.00392409	0.00392409
2	2010	0.0106475	-4.41509	-2.72881	0.2124	0.1957	25.6477	0.670017	0.067244	0.591228	0.00518276	0.363636	0.1473	16.301	0.113719	0	K	-0.0106475	0.0106475
2	2011	0.0124774	-4.31119	-2.22048	0.1838	0.1399	26.0969	0.746861	0.0103751	0.556782	0.00739215	0.363636	0.1473	16.5368	0.082633	0	K	-0.0124774	0.0124774
2	2012	0.00272892	-4.4265	-2.45904	0.2197	0.2079	26.4143	0.770997	0.0114427	0.370215	0.00511401	0.363636	0.1473	16.5505	0.0831905	0	K	-0.00272892	0.00272892
2	2013	0.000519025	-4.6685	-2.69244	0.1918	0.1492	26.458	0.783163	0.00983617	0.414148	0.00498031	0.363636	0.1472	16.5505	0.0860874	0	K	0.000519025	0.000519025
2	2014	0.0025189	-4.83745	-2.38696	0.1904	0.1578	26.458	0.77997	0.00401471	0.337203	0.00642516	0.363636	0.147	16.5505	0.082633	0	K	0.0025189	0.0025189
2	2015	0.00216893	-4.81048	-2.28185	0.3723	0.3658	26.458	0.772046	0.0820694	0.42551	0.00372549	0.363636	0.1491	16.5505	0.799105	0	K	0.00216893	0.00216893
2	2016	0.000520809	-4.67414	-1.90734	0.5237	0.4938	26.458	0.777015	0.0262492	0.425896	0.0041071	0.363636	0.1523	16.5505	0.781433	0	K	-0.000520809	0.000520809
2	2017	0.00124244	-4.49858	-1.78626	0.5515	0.529	26.458	0.805367	0.0476313	0.437819	0.00249828	0.363636	0.1524	16.5505	0.781433	0	K	0.00124244	0.00124244
2	2019	0.000231051	-4.72468	-1.78626	0.6791	0.6412	26.2497	0.845856	0.0219931	0.485571	0.00103768	0.3636	0.293755	16.5505	0.405482	0	K	1.07871e-05	1.07871e-05
2	2020	0.00193263	-4.93253	-1.87053	0.5621	0.4818	26.3951	0.843589	0.0264096	0.425873	0.00114922	0.4	0.28692	16.5505	0.486571	0	K	0.00193263	0.00193263
2	2021	0.00238891	-5.12485	-1.93638	0.4996	0.4094	26.3978	0.812835	0.0284553	0.413911	0.00160093	0.3636	0.279126	16.5505	0.583907	0	K	0.00238891	0.00238891
2	2022	0.00580152	-5.20673	-1.94953	0.517	0.4603	26.4523	0.797398	0.00212168	0.400055	0.00244687	0.3636	0.278942	16.5394	0.586235	0	K	0.00580152	0.00580152
6	2009	0.00194076	-4.45772	-4.54049	0.0658	-0.1564	22.5018	0.716675	-0.213934	0.130523	9.62603e-05	0.333333	0.1876	14.4159	0.176629	0	K	0.00194076	0.00194076
6	2010	0.00862716	-4.55178	-6.7577	0.2678	0.1924	22.7073	0.698577	0.0507463	0.585791	0	0.333333	0.1876	14.4188	0.176629	0	K	-0.00862716	0.00862716
6	2011	0.0136747	-4.65038	-6.4746	0.4556	0.4518	22.8713	0.701421	0.126842	0.467277	4.90316e-05	0.333333	0.1993	14.7387	0.335188	0	K	-0.0136747	0.0136747
6	2012	0.00112172	-4.75344	-5.6891	0.4699	0.4581	22.8422	0.652855	0.144024	0.160018	3.59349e-05	0.333333	0.1993	14.7261	0.335188	0	K	-0.00112172	0.00112172
6	2013	0.00659801	-4.89468	-5.99065	0.5103	0.4897	22.9579	0.620165	0.233491	0.433734	0.00142724	0.333333	0.1993	14.6911	0.338868	0	K	-0.00659801	0.00659801
6	2014	0.00134053	-4.86408	-6.06305	0.505	0.4617	23.0227	0.579972	-0.0893136	0.711744	0.00175558	0.333333	0.2031	14.7974	0.49586	0	K	-0.00134053	0.00134053
6	2015	0.00276643	-5.04962	-5.33109	0.4147	0.4107	23.1874	0.64142	-0.0934173	0.492266	0.00136346	0.333333	0.2193	14.9136	0.550509	0	K	0.00276643	0.00276643
6	2020	0.00122146	-4.58185	-5.49103	0.38	0.3167	23.4798	0.544612	-0.0123374	0.876418	0.000962399	0.4286	0.219283	15.2771	0.641725	0	K	0.00122146	0.00122146
6	2021	0.00161435	-4.81207	-6.07687	0.4043	0.3647	23.4599	0.492185	-0.0108525	0.955156	0.000992142	0.3333	0.219283	15.2471	0.686955	0	K	-0.00161435	0.00161435
6	2022	0.00236734	-4.68188	-5.54721	0.4083	0.3921	23.8846	0.65322	-0.15266	0.373655	0.000801049	0.375	0.219283	15.2875	0.686955	0	K	0.00236734	0.00236734
8	2019	0.00368794	-3.38705	-4.94043	0.332	0.132	23.0714	0.29251	-0.0564255	1.78246	0.294764	0.3333	0.2	16.1478	0.620925	0	C	-0.00368794	0.00368794
8	2020	0.00159778	-3.16699	-4.09365	0.2428	0.00650001	23.2119	0.370962	0.000441634	1.40476	0.300334	0.3333	0.22923	16.3444	0.549058	0	C	-0.00159778	0.00159778
8	2021	0.0098979	-3.52523	-4.62847	0.2082	-0.0623	23.2749	0.480167	0.0405384	1.11098	0.232047	0.3333	0.256192	15.9495	0.49128	0	C	0.0098979	0.0098979
8	2022	0.0146141	-3.70216	-4.79704	0.2079	-0.0625	23.2393	0.568954	0.0370591	0.901543	0.225272	0.3333	0.256192	15.4068	0.49128	1	C	-0.0146141	0.0146141
9	2019	0.00608015	-3.60935	-3.50313	0.2547	0.2366	24.1194	0.649896	0.0912181	0.822524	0.0956461	0.3333	0.119113	15.8623	0.467902	1	S	-0.00608015	0.00608015
9	2020	0.0143927	-3.71759	-3.53792	0.2582	0.2381	24.1314	0.645559	0.0442812	0.856968	0.0639757	0.375	0.119113	15.905	0.467902	1	S	0.0143927	0.0143927
9	2021	0.0298622	-3.62078	-3.46352	0.2939	0.2779	24.1845	0.584217	0.0205653	1.09341	0.0620308	0.3333	0.106212	16.2188	0.558847	1	S	0.0298622	0.0298622
9	2022	0.0297477	-3.38704	-3.73982	0.2574	0.1978	24.3362	0.577624	-0.00753301	0.890547	0.0908207	0.375	0.136359	16.5505	0.473149	1	S	0.0297477	0.0297477
11	2010	0.0125006	-3.02978	-3.6653	0.0316	-0.6056	21.7651	0.766335	0.268009	0.579106	0.0236165	0.333333	0.5422	14.46	0.175091	0	S	-0.0125006	0.0125006
11	2011	0.0119507	-3.42084	-4.3176	0.0213	-0.6159	21.7925	0.699635	-0.034936	0.400267	0.0233193	0.375	0.5422	14.3613	0.175091	0	K	-0.0119507	0.0119507
11	2012	0.00343082	-3.45207	-6.76897	0.0266	-0.6114	21.9759	0.676791	-0.103288	0.451986	0.0201541	0.333333	0.5431	14.4976	0.174798	0	K	-0.00343082	0.00343082
11	2013	0.00189136	-3.46283	-6.30854	0.0183	-0.6199	22.0972	0.619304	0.203942	0.390319	0.00521021	0.333333	0.5433	14.6077	0.174755	0	K	-0.00189136	0.00189136
11	2014	0.0012753	-3.58424	-6.21234	0.0161	-0.6221	22.0774	0.534334	0.0285095	0.575013	0.00573369	0.333333	0.5433	14.7304	0.174749	0	K	-0.0012753	0.0012753
11	2015	0.00750051	-3.61827	-6.36898	0.0144	-0.6259	22.0799	0.465632	-0.00376667	0.581171	0.00684604	0.333333	0.5433	14.6966	0.174749	0	K	0.00750051	0.00750051
11	2016	0.00709884	-3.63002	-5.81175	0.112	-0.4313	22.2003	0.520347	0.070727	0.59963	0.00885257	0.333333	0.5433	14.5822	0.174749	0	K	-0.00709884	0.00709884
11	2017	0.00705332	-3.7843	-6.12901	0.0273	-0.6109	22.6185	0.637636	0.256771	0.741017	0.00474339	0.333333	0.5433	14.5513	0.174749	0	K	-0.00705332	0.00705332
11	2018	0.00620468	-3.88284	-4.28837	0.0262	-0.612	22.4084	0.458117	-0.0642033	1.09889	0.0085796	0.375	0.5433	14.0579	0.174749	0	K	-0.00620468	0.00620468
11	2021	0.00318518	-3.80986	-2.61392	0.0133	-0.6109	23.2253	0.690259	0.0315791	1.11747	0.0153758	0.3333	0.569571	15.6098	0.0877832	0	K	-0.00318518	0.00318518
11	2022	0.00163797	-3.83498	-2.69216	0.0821	-0.4695	23.403	0.689266	-0.124354	0.536583	0.018621	0.3333	0.505747	15.6041	0.126197	0	K	0.00163797	0.00163797
12	2009	0.0473325	-3.2358	-5.48793	0.2202	0.0566	23.0628	0.536142	0.0992874	0.337444	0.0228002	0.333333	0.106212	14.6668	0.980296	1	C	-0.0473325	0.0473325
12	2010	0.0737145	-3.20709	-6.51437	0.174	0.0209	23.1133	0.485852	0.153045	0.306523	0.0263817	0.333333	0.106212	14.8611	0.985902	0	C	0.0737145	0.0737145
12	2011	0.0539406	-2.9764	-5.0987	0.1172	0.0147	23.2466	0.457945	0.189766	0.568461	0.0194233	0.333333	0.106212	15.1143	0.980392	0	C	0.0539406	0.0539406
12	2012	0.0298879	-3.014	-5.48839	0.0916	0.035	23.4499	0.521906	0.110496	0.543207	0.0206267	0.333333	0.106212	15.0854	0.901144	1	C	-0.0298879	0.0298879
12	2013	0.0687833	-3.36736	-5.4905	0.0706	-0.0155	23.386	0.493004	0.120384	0.333689	0.0193093	0.333333	0.106212	14.6348	0.901144	1	C	0.0687833	0.0687833
12	2014	0.0242493	-3.06127	-4.87582	0.0711	-0.0057	23.4366	0.442868	0.112665	0.496306	0.00904781	0.333333	0.106212	14.8966	0.825491	0	C	0.0242493	0.0242493
14	2009	0.000398203	-3.03062	-4.64931	0.0477	-0.3556	21.2344	0.743529	-0.0572416	0.300553	0.0029173	0.363636	0.3202	14.149	0.137788	0	K	-0.000398203	0.000398203
14	2010	0.00926197	-3.37142	-4.32474	0.342	0.217	21.2783	0.719721	0.245638	0.367425	0.00286872	0.307692	0.3202	14.3911	0.0748621	0	K	-0.00926197	0.00926197
14	2011	0.0112225	-3.23339	-4.28207	0.3643	0.3035	21.1868	0.647874	0.0423921	0.462567	0.00350483	0.444444	0.3202	14.4653	0.0696689	0	K	-0.0112225	0.0112225
14	2012	0.000280595	-3.18043	-4.7924	0.384	0.3525	21.3096	0.663812	-0.145974	0.412952	0.00334929	0.333333	0.3202	14.4713	0.0596737	0	K	-0.000280595	0.000280595
14	2013	0.0036747	-3.28379	-5.1706	0.3854	0.3616	21.4266	0.686526	0.0457373	0.247303	0.00218524	0.333333	0.3202	14.4899	0.0596737	0	K	-0.0036747	0.0036747
14	2014	0.000747113	-3.38118	-5.24249	0.425	0.4059	21.3613	0.649425	0.0392027	0.367197	0.0027192	0.333333	0.3202	14.4834	0.195473	0	K	-0.000747113	0.000747113
14	2016	0.000231051	-3.55656	-5.27092	0.4798	0.4654	21.4982	0.643892	0.0183802	0.236043	0.00214034	0.333333	0.3202	14.5538	0.359492	0	K	3.38751e-05	3.38751e-05
14	2017	0.000231051	-3.68815	-5.29407	0.5162	0.5045	21.3512	0.575952	0.237114	0.411903	0.000566427	0.333333	0.3287	14.7523	0.350214	0	K	0.000181398	0.000181398
16	2009	0.00310106	-3.06573	-4.73726	0.1493	-0.0175	23.0794	0.617391	0.0343729	0.982395	0.125709	0.428571	0.1668	14.2075	0.289343	1	C	0.00310106	0.00310106
16	2010	0.012217	-3.14164	-6.28978	0.0924	-0.1663	23.331	0.697358	0.0216761	0.859704	0.0959654	0.428571	0.19	14.0556	0.177286	0	C	-0.012217	0.012217
16	2011	0.0165216	-3.2239	-4.99221	0.1081	-0.0856	23.5246	0.743477	-0.026283	0.900698	0.119703	0.428571	0.19	14.8235	0.232083	0	C	-0.0165216	0.0165216
16	2012	0.0124786	-3.34348	-4.80878	0.0922	-0.1147	23.551	0.749408	-0.0810629	0.9354	0.111971	0.428571	0.19	14.7016	0.250219	0	C	-0.0124786	0.0124786
16	2013	0.00191626	-3.24982	-3.97784	0.1007	-0.0893	23.5304	0.743593	-0.0216897	0.78627	0.119279	0.428571	0.19	14.5391	0.257175	0	C	-0.00191626	0.00191626
16	2014	0.0230415	-3.20112	-4.01532	0.1103	-0.0835	23.4797	0.728132	0.14503	0.78991	0.15632	0.428571	0.19	14.6484	0.257513	0	C	0.0230415	0.0230415
16	2015	0.0187762	-3.13194	-3.96381	0.1527	-0.0648	23.5434	0.743884	-0.0381651	0.79222	0.134647	0.428571	0.2175	14.9572	0.177696	0	C	-0.0187762	0.0187762
16	2016	0.0135559	-3.18294	-4.6517	0.182	-0.0355	23.38	0.784184	0.0904959	0.702668	0.143773	0.571429	0.2175	15.4512	0.343678	1	C	-0.0135559	0.0135559
16	2020	0.0458785	-3.65092	-2.92384	0.3948	0.3859	24.4748	0.766908	-0.036254	0.907813	0.103698	0.4286	0.217508	16.2559	0.347693	0	C	0.0458785	0.0458785
19	2009	0.0403731	-2.64808	-2.4509	0.3387	0.0808	20.1272	0.279769	0.000971894	0.752798	0.0686128	0.333333	0.2954	13.7473	0.872905	0	C	-0.0403731	0.0403731
19	2010	0.0804976	-2.61667	-3.30016	0.3135	0.0851	20.2506	0.413914	0.00275189	0.803895	0.0530661	0.333333	0.2784	13.2567	0.820412	0	C	0.0804976	0.0804976
19	2011	0.0786544	-2.76755	-2.39988	0.3005	0.0673	20.3054	0.433623	0.00793206	0.715232	0.0925252	0.333333	0.2633	13.8556	0.838153	0	C	-0.0786544	0.0786544
19	2012	0.0726625	-2.62925	-2.9076	0.4674	0.3074	20.7834	0.162047	-0.0176938	3.39983	0.0675818	0.333333	0.1909	14.2207	0.838153	0	C	0.0726625	0.0726625
19	2013	0.0256165	-2.81537	-3.86548	0.4214	0.2614	20.9246	0.177289	-0.0396032	2.55266	0.0861842	0.333333	0.1909	14.3842	0.838153	0	C	0.0256165	0.0256165
19	2014	0.040867	-3.00433	-3.99537	0.3779	0.2179	21.0134	0.243113	-0.00891628	1.32997	0.0798003	0.333333	0.1909	14.4026	0.838153	0	C	-0.040867	0.040867
19	2015	0.00836142	-2.87161	-3.99155	0.3405	0.1805	20.867	0.139418	0.0220361	2.8118	0.0893356	0.333333	0.1909	14.3497	0.838153	0	C	-0.00836142	0.00836142
19	2016	0.010026	-2.66307	-3.95958	0.27	0.11	20.782	0.09743	-0.0433426	3.04477	0.0716181	0.333333	0.1909	14.3223	0.838153	0	C	-0.010026	0.010026
19	2017	0.0294627	-2.51071	-3.84659	0.2187	0.0557	20.8875	0.109292	0.0523872	4.04703	0.0531019	0.333333	0.1909	14.4039	0.838153	0	C	-0.0294627	0.0294627
19	2020	0.0143093	-3.21143	-5.526	0.0113	-0.7102	22.6365	0.31758	0.0280519	0.845898	0.0499903	0.3333	0.63793	14.7175	0.128982	0	F	-0.0143093	0.0143093
19	2021	0.0118002	-3.16822	-5.70168	0.0127	-0.7149	22.7124	0.34396	0.0392	0.468349	0.027131	0.3333	0.63793	15.433	0.128982	0	F	-0.0118002	0.0118002
19	2022	0.00209495	-3.19068	-5.41944	0.0217	-0.7008	22.7605	0.387596	0.0574208	0.384385	0.036905	0.3333	0.63793	15.1662	0.128982	0	F	0.00209495	0.00209495
21	2009	0.0107609	-3.60885	-4.11885	0.0994	-0.4019	22.1892	0.2002	0.0781483	2.82411	0.18351	0.333333	0.4964	14.6127	0.16811	1	C	-0.0107609	0.0107609
21	2010	0.00663827	-3.09292	-4.61962	0.6092	0.573	22.4149	0.271815	0.0909478	2.06852	0.183843	0.333333	0.4964	14.679	0.163092	1	C	0.00663827	0.00663827
21	2011	0.0420815	-3.11991	-5.43671	0.6092	0.5724	22.6204	0.328237	0.0171654	1.59651	0.221167	0.333333	0.4964	14.4171	0.163092	0	C	-0.0420815	0.0420815
21	2012	0.0052921	-3.10557	-4.3907	0.5825	0.5585	23.059	0.582013	0.0164534	1.13066	0.144152	0.333333	0.4964	16.4459	0.162864	0	C	-0.0052921	0.0052921
21	2013	0.018851	-3.52067	-4.8262	0.5851	0.5567	23.0438	0.59178	0.028272	1.12188	0.137228	0.333333	0.4964	16.0233	0.162864	0	C	-0.018851	0.018851
21	2014	0.00572592	-3.35315	-4.44867	0.6113	0.6008	23.3426	0.638573	0.0326994	1.19498	0.133841	0.333333	0.4451	15.7824	0.162864	0	C	0.00572592	0.00572592
21	2015	0.0155451	-3.7152	-5.61867	0.5562	0.5413	23.394	0.649905	-0.00685736	1.16393	0.153276	0.333333	0.4451	16.0448	0.162864	0	C	0.0155451	0.0155451
21	2016	0.0345179	-3.58024	-5.13228	0.5604	0.5494	23.3861	0.636919	0.0342082	1.07303	0.113205	0.333333	0.4451	15.9866	0.162864	0	C	0.0345179	0.0345179
21	2017	0.00433232	-3.36035	-5.82125	0.5497	0.5428	23.1843	0.547908	0.0304282	1.00353	0.191347	0.333333	0.4451	15.9706	0.162864	0	C	0.00433232	0.00433232
21	2018	0.014438	-3.13507	-5.07816	0.1026	-0.3511	23.5326	0.642835	0.0433551	0.919559	0.0979516	0.333333	0.4451	16.0707	0.162864	0	C	-0.014438	0.014438
21	2019	0.0130282	-3.6924	-4.71593	0.093	-0.3713	23.4957	0.576803	0.0263034	0.875781	0.0963752	0.3333	0.445088	16.2017	0.162864	0	C	0.0130282	0.0130282
21	2020	0.0410972	-3.59556	-3.60984	0.1162	-0.3312	23.6385	0.615132	-0.0541997	0.87451	0.0993578	0.3333	0.435088	16.3373	0.166606	0	C	0.0410972	0.0410972
21	2021	0.0315067	-3.66228	-4.78862	0.1156	-0.2726	23.7976	0.629761	0.144328	1.02821	0.135283	0.375	0.366053	16.3331	0.198028	0	C	0.0315067	0.0315067
21	2022	0.00923233	-3.53929	-3.21753	0.0979	-0.2727	24.0209	0.575808	0.0320754	0.909609	0.102484	0.3333	0.3451	16.3815	0.198028	0	C	-0.00923233	0.00923233
25	2009	0.00223107	-2.77505	-3.86611	0.0202	-0.642	20.2364	0.695731	0.0577307	0.243902	0.0210982	0.333333	0.6622	13.9928	0.00618557	0	S	0.00223107	0.00223107
25	2010	0.0128385	-2.49855	-3.31746	0.0233	-0.6389	20.2314	0.680975	0.0432964	0.557058	0.0144136	0.333333	0.6622	13.7309	0.00881163	0	S	-0.0128385	0.0128385
25	2011	0.0124094	-2.58257	-3.79535	0.0158	-0.6464	20.2117	0.666757	0.0119155	0.477189	0.0147309	0.375	0.6622	13.7683	0.00664983	0	F	-0.0124094	0.0124094
25	2012	0.0401363	-2.59738	-3.99435	0.0269	-0.6373	20.1624	0.647128	-0.0258259	0.319831	0.0121365	0.333333	0.6622	13.9753	0.00843463	0	F	0.0401363	0.0401363
25	2013	0.00781054	-2.53055	-3.83774	0.0173	-0.6449	20.2846	0.688234	-0.0120271	0.311207	0.00896152	0.333333	0.6622	14.1524	0.00624518	0	F	0.00781054	0.00781054
25	2014	0.0953687	-2.67976	-4.38613	0.042	-0.6202	20.368	0.709393	-0.00375127	0.319665	0.00715656	0.333333	0.6622	14.3631	0.0154134	0	F	0.0953687	0.0953687
25	2015	0.0458239	-2.77953	-4.48501	0.0272	-0.6422	20.508	0.749071	0.00770745	0.285688	0.00170311	0.333333	0.6622	14.4311	0.0108497	0	F	0.0458239	0.0458239
25	2016	0.0402308	-3.19957	-4.28302	0.2541	-0.2568	20.8791	0.248214	0.0690381	1.3083	0.000480933	0.333333	0.5109	14.3595	0.467508	0	F	-0.0402308	0.0402308
25	2017	0.020366	-3.31537	-4.25504	0.2623	-0.2286	20.8964	0.235883	0.0486753	1.34173	0.000251163	0.333333	0.4909	14.549	0.486547	0	F	-0.020366	0.020366
25	2018	0.00190311	-3.47713	-4.38495	0.251	-0.2407	21.0621	0.28881	-0.00149152	1.27824	0.0315077	0.333333	0.4909	14.6273	0.486547	0	F	-0.00190311	0.00190311
25	2019	0.0565872	-3.45716	-4.5736	0.7209	0.7183	21.2291	0.337101	-0.0039649	1.34508	0.0519236	0.375	0.490865	14.8118	0.445454	0	F	0.0565872	0.0565872
25	2020	0.0460132	-3.63692	-3.60892	0.681	0.6768	21.2215	0.186276	0.0479476	2.20773	0.0684253	0.3333	0.490865	14.9096	0.364365	0	F	0.0460132	0.0460132
25	2021	0.00206105	-3.71749	-4.02942	0.6486	0.6437	21.2588	0.189527	0.0638624	1.99992	0.0116062	0.3333	0.490865	14.8608	0.300842	0	F	0.00206105	0.00206105
25	2022	0.0127362	-3.58998	-5.81941	0.6332	0.631	21.3437	0.216415	0.0680838	2.37429	0.00972985	0.3333	0.490865	15.0655	0.262509	0	F	0.0127362	0.0127362
26	2009	0.0494508	-2.35757	-3.97939	0.0322	-0.4531	21.0887	0.528519	-0.0539313	0.371692	0.0697624	0.333333	0.4469	14.8906	0.0350217	0	C	-0.0494508	0.0494508
26	2010	0.0186073	-2.57675	-4.39464	0.0366	-0.4627	21.1446	0.517553	0.0544777	0.360562	0.0800441	0.333333	0.4469	15.1582	0.0538689	0	C	-0.0186073	0.0186073
26	2011	0.0127752	-2.34766	-4.01885	0.0873	-0.3885	21.6138	0.471559	-0.0404203	0.888427	0.072191	0.333333	0.4149	15.5226	0.0622781	0	F	0.0127752	0.0127752
26	2012	0.00613009	-2.51852	-4.30428	0.07	-0.4585	21.7865	0.518694	-0.14141	0.396068	0.0928597	0.333333	0.4149	15.5938	0.0915466	0	F	-0.00613009	0.00613009
26	2013	0.00655998	-2.70622	-4.46384	0.0653	-0.4116	21.9253	0.564416	0.0137812	0.334477	0.0929183	0.333333	0.4149	15.4693	0.0670035	0	F	0.00655998	0.00655998
26	2016	0.00532346	-2.91595	-4.51955	0.4461	0.4355	22.1694	0.457733	0.0933053	0.728505	0.0717564	0.333333	0.4149	15.4033	0.0255115	0	F	0.00532346	0.00532346
26	2017	0.00201681	-3.04922	-4.84554	0.4524	0.4411	22.1108	0.406989	0.1138	0.550541	0.076574	0.333333	0.3715	15.4217	0.0557945	0	F	0.00201681	0.00201681
26	2019	0.00838708	-2.79325	-4.35724	0.522	0.5189	22.0041	0.286011	0.0921267	0.661535	0.102938	0.3333	0.371463	15.311	0.112832	0	F	0.00838708	0.00838708
26	2020	0.0051651	-2.70538	-4.33337	0.4221	0.4203	22.0479	0.294179	0.118274	0.775837	0.105684	0.3333	0.36792	15.5228	0.0921812	0	F	-0.0051651	0.0051651
26	2021	0.018938	-2.68506	-4.26396	0.4118	0.3766	22.1142	0.303269	0.0941124	0.845786	0.118346	0.3333	0.380706	15.6353	0.0458495	0	F	0.018938	0.018938
27	2009	0.0522951	-4.22092	-5.1378	0.0325	-0.6957	24.1037	0.534477	0.0585985	0.626252	0.0368063	0.333333	0.6374	14.8176	0.142462	0	D	-0.0522951	0.0522951
27	2010	0.0185103	-4.40336	-6.01112	0.0213	-0.7069	24.1328	0.481501	0.100793	0.708173	0.0580531	0.333333	0.6374	14.6518	0.142462	0	D	-0.0185103	0.0185103
27	2011	0.0232929	-4.21658	-5.90536	0.0173	-0.7109	24.093	0.435322	0.0877614	0.958911	0.0635228	0.333333	0.6374	14.6922	0.142462	0	D	0.0232929	0.0232929
27	2013	0.00534531	-4.1664	-5.70346	0.7525	0.7477	24.2002	0.457686	0.0815396	0.850812	0.0427915	0.333333	0.6374	14.7561	0.142462	0	D	-0.00534531	0.00534531
27	2014	0.00209553	-4.08521	-5.95255	0.0098	-0.7233	24.2316	0.435835	0.0687104	0.759179	0.0590716	0.333333	0.4782	14.753	0.523067	0	D	-0.00209553	0.00209553
27	2015	0.0307829	-4.1964	-5.10964	0.0178	-0.7106	24.3724	0.470503	0.082987	0.780677	0.065439	0.333333	0.4782	14.7949	0.523067	0	D	0.0307829	0.0307829
27	2016	0.0345041	-4.09407	-5.18063	0.0104	-0.7473	24.7849	0.571741	0.0660505	0.808726	0.0480346	0.333333	0.4782	14.9887	0.523067	0	D	0.0345041	0.0345041
27	2018	0.00592874	-4.34359	-3.74409	0.743	0.7136	25.0701	0.679887	0.0366028	0.661678	0.0604682	0.333333	0.4782	14.8883	0.523067	0	D	-0.00592874	0.00592874
27	2019	0.0345047	-4.59356	-3.83457	0.7501	0.7151	25.1668	0.676944	0.0491227	0.873026	0.0679286	0.3333	0.478246	15.0373	0.523067	0	D	0.0345047	0.0345047
27	2020	0.0382171	-4.45172	-4.16981	0.7505	0.7104	25.2888	0.650566	0.0541036	0.559453	0.069557	0.3333	0.478246	15.088	0.523067	0	D	0.0382171	0.0382171
27	2021	0.0108856	-4.18613	-4.76486	0.7517	0.7295	25.46	0.633063	0.05429	0.898397	0.0595899	0.3333	0.439076	15.1778	0.569736	0	D	-0.0108856	0.0108856
27	2022	0.0031265	-4.32663	-4.56362	0.7362	0.7251	25.6023	0.622932	0.0327543	0.912406	0.0780996	0.3333	0.439076	15.1172	0.569736	0	D	-0.0031265	0.0031265
28	2009	0.00431485	-2.65197	-4.49006	0.0091	-0.5832	22.0273	0.823731	0.0669333	0.797202	0.357973	0.333333	0.3914	14.3625	0.0814631	0	C	-0.00431485	0.00431485
28	2010	0.000535147	-2.70686	-4.3369	0.4211	0.2877	22.3783	0.832209	0.0517523	0.827779	0.378181	0.333333	0.3833	14.6378	0.0678979	0	C	0.000535147	0.000535147
28	2011	0.00935341	-2.85614	-4.79906	0.4222	0.2857	22.5649	0.820599	0.0678886	0.811716	0.375463	0.333333	0.3833	14.9522	0.0819692	0	F	-0.00935341	0.00935341
28	2012	0.00119993	-2.89249	-5.40132	0.4077	0.233	22.76	0.813874	0.0296534	0.856159	0.403843	0.333333	0.3833	15.0945	0.110726	0	F	-0.00119993	0.00119993
28	2013	0.00897696	-2.97266	-5.44845	0.4313	0.2828	22.9528	0.802164	0.0348495	0.859593	0.419382	0.375	0.3833	15.2312	0.0755835	0	F	-0.00897696	0.00897696
28	2014	0.0132176	-3.09136	-5.74884	0.4897	0.4029	23.1264	0.790499	0.0420539	0.899192	0.455093	0.375	0.3833	15.3673	0.0814777	0	F	0.0132176	0.0132176
28	2015	0.00215731	-3.14902	-5.95837	0.0902	-0.4534	23.275	0.621854	-0.0621015	1.12774	0.490694	0.333333	0.51	15.4129	0.0419324	0	F	-0.00215731	0.00215731
28	2017	0.00595753	-2.73275	-3.32649	0.0822	-0.4623	23.7826	0.581754	0.0690922	1.12358	0.359138	0.375	0.51	15.3841	0.0446359	0	F	-0.00595753	0.00595753
28	2019	0.00645927	-3.35073	-3.54739	0.0734	-0.5285	24.0882	0.519335	0.045717	1.3624	0.322736	0.3333	0.560581	15.6197	0.0477902	0	F	-0.00645927	0.00645927
28	2020	0.00292501	-3.53685	-4.10306	0.0592	-0.5811	24.2354	0.541779	0.0596753	1.29734	0.31676	0.3636	0.560581	15.7965	0.0914695	0	F	-0.00292501	0.00292501
28	2021	0.00323679	-3.51906	-4.15227	0.0727	-0.5386	24.402	0.573461	0.0379534	1.13425	0.348532	0.3636	0.560581	15.7251	0.0524194	0	F	-0.00323679	0.00323679
28	2022	0.00373935	-3.63407	-4.00985	0.0527	-0.5494	24.4794	0.57876	0.0386872	1.08257	0.373147	0.4	0.560581	15.6873	0.0450104	0	F	-0.00373935	0.00373935
29	2009	0.00110578	-3.40194	-3.95756	0.0091	-0.6425	21.5411	0.47162	-0.0364263	0.565376	0.0065929	0.333333	0.6482	13.8491	0.00586544	0	K	-0.00110578	0.00110578
29	2010	0.0102503	-3.47404	-3.82773	0.6468	0.6455	21.9355	0.638325	-0.122616	0.301059	0.00438319	0.333333	0.6355	13.6316	0.00655256	0	K	-0.0102503	0.0102503
29	2016	0.00602727	-4.30812	-4.26183	0.6561	0.6522	22.1536	0.472851	0.246902	0.904773	0.0269248	0.333333	0.6355	14.6459	0.0100771	0	K	-0.00602727	0.00602727
30	2014	0.00389834	-1.68884	-1.78626	0.391	0.0149	22.6848	0.402571	-0.0105348	1.18051	0.157002	0.375	0.2431	14.504	0.830772	0	C	-0.00389834	0.00389834
30	2015	0.00500513	-2.65861	-4.25538	0.3889	0.0415	22.7072	0.345046	0.0494923	1.38469	0.141737	0.375	0.2431	14.3096	0.628575	0	C	-0.00500513	0.00500513
30	2016	0.0224357	-2.68269	-4.21766	0.3377	-0.0468	22.8133	0.343888	0.041266	1.63272	0.148138	0.333333	0.2441	14.5856	0.628575	0	C	0.0224357	0.0224357
30	2017	0.00511379	-2.65021	-4.1499	0.4167	0.1298	22.9286	0.3635	0.0662157	1.49117	0.145713	0.333333	0.2441	14.5669	0.628575	0	C	-0.00511379	0.00511379
30	2019	0.00029102	-2.95521	-3.27876	0.6824	0.6396	23.1813	0.389844	0.0292828	1.38728	0.147208	0.3333	0.244122	14.5856	0.73416	0	C	0.00029102	0.00029102
30	2020	0.00338448	-3.1395	-3.35944	0.6863	0.6435	23.2821	0.423117	0.0283393	1.29137	0.143279	0.3333	0.244122	14.5856	0.750019	0	C	0.00338448	0.00338448
30	2021	0.000810114	-3.01688	-3.27144	0.7051	0.6504	23.3948	0.427812	0.0412769	1.32555	0.102208	0.3333	0.244122	15.3978	0.750019	0	C	-0.000810114	0.000810114
30	2022	0.00346737	-3.02599	-4.5534	0.6858	0.6618	23.422	0.427218	0.121686	1.2474	0.131262	0.3333	0.244122	15.556	0.750019	0	C	-0.00346737	0.00346737
31	2009	0.00188398	-3.58841	-1.93838	0.0091	-0.5815	22.9258	0.637839	-0.213934	0.506201	0.00311718	0.333333	0.5065	14.9547	0.0772941	0	K	-0.00188398	0.00188398
31	2010	0.0116431	-3.94106	-3.11322	0.5093	0.4789	23.3101	0.513593	0.00592624	0.459908	0.00909796	0.333333	0.5065	14.942	0.0132115	0	K	-0.0116431	0.0116431
31	2011	0.0086409	-4.02917	-3.11109	0.5081	0.4454	23.7276	0.696077	-0.178107	0.418468	0.00342483	0.333333	0.5065	15.2124	0.0665495	0	K	-0.0086409	0.0086409
31	2012	0.00567016	-4.24389	-2.9753	0.5094	0.4272	24.2077	0.781679	-0.074023	0.277187	0.00803829	0.333333	0.5065	15.2567	0.0818136	0	K	0.00567016	0.00567016
31	2013	0.00624548	-4.6776	-3.79704	0.5255	0.4982	24.274	0.782565	0.0758739	0.348824	0.0109784	0.333333	0.5065	15.0565	0.0446299	0	K	-0.00624548	0.00624548
31	2014	0.00433839	-4.73104	-4.1243	0.54	0.5331	24.4271	0.779069	-0.0808296	0.316157	0.00480693	0.375	0.5065	15.0925	0.0261942	0	K	0.00433839	0.00433839
31	2015	0.00138328	-4.78949	-4.55283	0.5304	0.5079	24.5587	0.769711	-0.0445208	0.337731	0.00489804	0.333333	0.5065	15.1781	0.0228592	0	K	-0.00138328	0.00138328
31	2016	0.000231051	-4.85749	-3.09582	0.4648	0.4167	24.7364	0.79961	-0.0328302	0.438996	0.00289695	0.333333	0.4567	15.3081	0.079521	0	K	-0.000224835	0.000224835
31	2017	0.00136858	-4.8472	-2.1025	0.4665	0.4184	24.8387	0.815795	0.111585	0.689158	0.00347832	0.428571	0.4567	15.3941	0.079521	0	K	-0.00136858	0.00136858
31	2020	0.000705506	-4.61206	-1.88179	0.7741	0.7319	25.9337	0.767767	0.0221909	0.683798	0.00176412	0.375	0.538005	15.8938	0.40591	0	K	-0.000705506	0.000705506
31	2021	0.00914677	-4.85118	-2.04845	0.764	0.7206	26.0209	0.771622	0.0491021	0.630916	0.00159658	0.3636	0.492763	15.3537	0.40591	0	K	0.00914677	0.00914677
31	2022	0.000314072	-4.83961	-2.10679	0.7665	0.7345	26.0833	0.755127	-0.0397887	0.537828	0.0014172	0.3636	0.492763	15.9278	0.40591	0	K	0.000314072	0.000314072
32	2009	0.0308747	-2.85486	-4.64881	0.0638	-0.3585	21.0309	0.413141	-0.0556851	0.752617	0.105414	0.333333	0.4223	14.6149	0.0957313	0	C	-0.0308747	0.0308747
32	2010	0.0140921	-2.66467	-4.53156	0.5088	0.4878	21.0867	0.448143	0.142464	0.822075	0.0716437	0.375	0.4223	14.4936	0.0957313	0	C	-0.0140921	0.0140921
32	2017	0.00591191	-2.56178	-3.92879	0.0692	-0.5224	21.3939	0.20752	0.0401932	2.87259	0.119751	0.333333	0.4918	14.5231	0.184877	0	F	-0.00591191	0.00591191
32	2019	0.00353559	-2.84642	-3.77716	0.0577	-0.5634	21.4903	0.295935	0.0957075	2.16237	0.076745	0.3333	0.490418	14.6939	0.189444	0	F	-0.00353559	0.00353559
32	2020	0.0151281	-2.99743	-4.06009	0.064	-0.5599	21.5744	0.292026	0.0314582	2.06931	0.0740488	0.3333	0.490418	14.7424	0.189444	0	F	-0.0151281	0.0151281
32	2021	0.0014834	-3.2341	-3.87334	0.0724	-0.5151	21.6733	0.300958	-0.0484453	2.27697	0.0999991	0.3333	0.490418	14.8303	0.189444	0	E	0.0014834	0.0014834
32	2022	0.00494224	-3.35758	-4.02169	0.36	0.0367	24.5104	0.785055	0.0021303	1.13994	0.227318	0.3333	0.177959	16.2677	0.983187	0	E	-0.00494224	0.00494224
37	2009	0.00351265	-4.02321	-5.83845	0.3996	0.0748	22.3299	0.611732	0.0664871	0.308914	0.0681703	0.333333	0.2168	14.3444	0.70497	0	D	-0.00351265	0.00351265
37	2015	0.020492	-4.05539	-5.1954	0.5125	0.5096	22.3439	0.727446	0.112978	0.501257	0.0994326	0.4	0.1672	14.4483	0.91416	0	D	-0.020492	0.020492
39	2009	0.0169139	-3.19092	-3.8218	0.5165	0.5089	24.2659	0.567842	0.0974174	0.92888	0.121354	0.375	0.218	16.151	0.744491	0	C	-0.0169139	0.0169139
39	2010	0.00476778	-2.86152	-3.4262	0.5314	0.5188	24.3438	0.576357	0.0259563	0.938777	0.103393	0.375	0.2482	13.9167	0.87858	0	C	-0.00476778	0.00476778
39	2011	0.00470532	-2.61466	-2.81575	0.5419	0.5351	24.7147	0.645179	0.0273948	0.679575	0.150189	0.5	0.25	16.1126	0.649309	0	C	-0.00470532	0.00470532
39	2012	0.00809847	-2.66506	-2.99458	0.5414	0.5329	24.8878	0.664184	0.0350276	0.826122	0.126019	0.375	0.2554	16.5505	0.635607	0	C	-0.00809847	0.00809847
39	2013	0.0624449	-2.85061	-3.41573	0.7115	0.6918	24.8663	0.648892	0.0356062	0.816745	0.130778	0.375	0.5373	16.5505	0.302115	0	C	0.0624449	0.0624449
39	2014	0.0753087	-2.74639	-3.11159	0.728	0.7129	25.0083	0.662616	0.0378747	0.792293	0.138645	0.428571	0.5373	16.5505	0.302115	0	C	0.0753087	0.0753087
39	2015	0.0158665	-2.74679	-3.33921	0.7166	0.7103	25.1981	0.689185	0.0733055	0.666966	0.130792	0.375	0.5352	16.5046	0.302133	0	C	0.0158665	0.0158665
39	2016	0.022374	-3.05241	-3.29501	0.7362	0.6964	25.3939	0.667536	-0.0338152	0.601914	0.0999132	0.428571	0.4803	16.4752	0.347669	0	C	-0.022374	0.022374
39	2017	0.0321449	-3.23348	-2.43546	0.7405	0.6986	25.5485	0.685954	0.0187909	0.791654	0.0924937	0.375	0.5544	16.2485	0.301141	0	C	-0.0321449	0.0321449
39	2018	0.00822341	-3.12375	-2.71383	0.7445	0.7057	25.5954	0.668943	0.0327353	0.791597	0.125545	0.375	0.5802	16.0511	0.249732	0	C	0.00822341	0.00822341
39	2019	0.00824313	-3.23143	-2.44948	0.1601	-0.4595	25.7914	0.670181	0.000885753	0.753146	0.112635	0.375	0.579989	16.5492	0.249626	0	C	0.00824313	0.00824313
39	2020	0.0111434	-3.41869	-3.04115	0.163	-0.4546	25.8714	0.680212	0.0205599	0.705401	0.106881	0.375	0.581175	16.5505	0.248942	0	C	-0.0111434	0.0111434
39	2021	0.0134171	-3.55963	-3.23894	0.1831	-0.4325	25.7083	0.631672	0.0876161	0.868364	0.127458	0.3333	0.581998	16.5505	0.16728	0	C	0.0134171	0.0134171
39	2022	0.0170692	-3.22705	-3.42069	0.1749	-0.4239	25.7623	0.630773	0.133322	0.906209	0.165181	0.3333	0.593102	16.5505	0.16415	0	C	-0.0170692	0.0170692
40	2010	0.0072301	-2.90105	-2.83111	0.412	0.4043	21.7642	0.641099	0.0773108	0.367404	0.00194219	0.333333	0.198	14.4702	0.849113	0	S	-0.0072301	0.0072301
42	2009	0.000231051	-3.78648	-4.71614	0.3817	0.0703	22.4368	0.686198	-0.0574442	0.226339	0.0167917	0.333333	0.2975	14.1788	0.628812	0	K	4.25971e-05	4.25971e-05
42	2010	0.0171322	-3.88315	-5.62877	0.6514	0.6197	22.5921	0.680323	0.146151	0.612223	0.00518974	0.333333	0.2975	14.3671	0.628812	0	K	-0.0171322	0.0171322
42	2011	0.0120039	-3.91552	-5.46523	0.685	0.6781	22.6387	0.648746	-0.027151	0.72624	0.00279075	0.307692	0.2975	14.548	0.628812	0	K	-0.0120039	0.0120039
45	2009	0.0232035	-2.54607	-3.06125	0.0213	-0.5854	20.1537	0.262577	0.0548104	0.943556	0.0104758	0.428571	0.6067	14.0916	0.00630977	0	C	0.0232035	0.0232035
45	2010	0.0286628	-2.53155	-3.2242	0.6195	0.6118	20.5033	0.385411	0.0589856	0.79258	0.0488697	0.428571	0.5914	14.2147	0.00863822	0	C	0.0286628	0.0286628
45	2011	0.109006	-2.40516	-3.28611	0.0775	-0.5766	21.2273	0.186933	0.0343681	6.41265	0.0290852	0.333333	0.5427	14.3379	0.0883244	0	C	0.11102	0.11102
45	2012	0.0834258	-3.08789	-4.37992	0.0478	-0.5427	21.3156	0.242557	0.0153471	3.0814	0.0315056	0.333333	0.5426	14.4022	0.0883244	0	S	-0.0834258	0.0834258
45	2013	0.0138505	-2.67378	-3.56692	0.0197	-0.5708	21.3549	0.307152	-0.0824984	1.35332	0.0536733	0.333333	0.5426	14.4574	0.0883244	0	F	-0.0138505	0.0138505
45	2014	0.0194713	-2.57585	-2.59581	0.189	-0.3415	21.7712	0.194236	-0.0654775	5.67679	0.0485392	0.333333	0.4621	14.5003	0.0901786	0	F	-0.0194713	0.0194713
45	2015	0.0140024	-3.17241	-4.22176	0.0747	-0.3945	21.761	0.221956	-0.017253	3.25719	0.0553084	0.375	0.4621	14.5207	0.0689071	0	F	-0.0140024	0.0140024
45	2016	0.00928484	-3.31032	-4.13585	0.1047	-0.3615	21.8116	0.267673	0.0133308	2.74739	0.06155	0.375	0.4621	14.2844	0.087089	1	C	0.00928484	0.00928484
49	2009	0.0171595	-2.33237	-3.15393	0.0373	-0.4942	20.2319	0.653792	0.218492	0.843352	0.28268	0.333333	0.5315	13.323	0.022106	0	C	0.0171595	0.0171595
49	2010	0.00174492	-2.17614	-3.39275	0.0219	-0.4826	20.2996	0.734349	0.0210922	0.899437	0.378181	0.333333	0.5045	13.2606	0.00971143	0	C	0.00174492	0.00174492
49	2012	0.00360102	-1.68884	-4.84194	0.5171	0.4865	21.0734	0.698867	-0.00659655	1.07045	0.403843	0.333333	0.4865	14.7207	0.0281846	0	C	-0.00360102	0.00360102
49	2013	0.0187957	-1.86557	-5.59912	0.4951	0.351	21.3445	0.750595	0.18382	1.0743	0.419382	0.375	0.4731	14.5343	0.0909637	0	C	-0.0187957	0.0187957
49	2014	0.000724362	-2.14528	-5.27961	0.5352	0.4376	21.9385	0.806481	0.0163429	1.01279	0.455093	0.333333	0.4568	15.7193	0.104996	0	C	0.000724362	0.000724362
49	2015	0.0101296	-2.76415	-3.3207	0.4878	0.4859	22.2656	0.803558	0.0318248	1.00339	0.371917	0.333333	0.4523	16.0759	0.03555	0	C	0.0101296	0.0101296
49	2016	0.0198053	-2.89202	-5.02365	0.4778	0.3908	21.9478	0.647971	0.188048	1.07721	0.431015	0.333333	0.4523	14.9443	0.0757094	0	C	0.0198053	0.0198053
49	2017	0.007701	-2.33438	-4.23332	0.5088	0.4498	22.3614	0.708479	0.0166277	0.975102	0.482124	0.333333	0.4523	14.9883	0.0757094	0	C	0.007701	0.007701
49	2019	0.0373866	-3.70699	-3.73682	0.4832	0.4177	22.9005	0.743297	0.0138481	0.807055	0.470596	0.3333	0.452277	15.7278	0.0757094	0	C	0.0373866	0.0373866
49	2020	0.0212749	-3.70904	-4.01205	0.4771	0.4062	22.8946	0.673751	0.181818	0.966055	0.44753	0.3333	0.448012	15.881	0.0757094	0	C	0.0212749	0.0212749
49	2021	0.00435028	-3.66658	-4.09548	0.462	0.2992	22.9248	0.687771	0.141843	0.907695	0.440098	0.3333	0.448012	15.8671	0.0757094	0	C	0.00435028	0.00435028
49	2022	0.0627256	-3.5161	-4.3228	0.4969	0.4633	23.1007	0.681789	0.0445776	0.872248	0.456264	0.3333	0.228591	15.7321	0.960799	0	C	0.0627256	0.0627256
50	2009	0.0290024	-3.42195	-4.47928	0.1149	-0.4384	22.3373	0.602524	0.0444926	0.749744	0.0484495	0.333333	0.4562	14.4782	0.212789	0	C	0.0290024	0.0290024
50	2010	0.0283087	-3.37866	-6.29969	0.1709	-0.2905	22.5914	0.675933	0.0673368	0.962921	0.0387432	0.333333	0.4562	14.4797	0.212789	0	C	0.0283087	0.0283087
50	2011	0.0528182	-3.2478	-5.57036	0.111	-0.4108	22.7991	0.687552	0.0445896	0.84246	0.0935116	0.375	0.4562	14.9427	0.193723	0	C	-0.0528182	0.0528182
50	2012	0.00165678	-3.14898	-5.25431	0.5525	0.5011	22.8092	0.6375	0.0661881	0.883676	0.127757	0.428571	0.4562	15.5235	0.184182	0	C	0.00165678	0.00165678
50	2013	0.026747	-3.09154	-5.10893	0.563	0.5114	22.7778	0.608351	0.104694	0.662008	0.120921	0.428571	0.4562	15.3965	0.184182	0	C	-0.026747	0.026747
50	2014	0.00762244	-2.85445	-4.67291	0.5617	0.5516	22.7998	0.588088	0.178229	0.806098	0.118321	0.333333	0.4562	15.6417	0.184182	0	C	0.00762244	0.00762244
50	2015	0.0467127	-2.07577	-4.54675	0.0426	-0.5746	23.4764	0.454445	0.0883023	0.761271	0.152758	0.333333	0.2576	15.7265	0.455063	0	C	0.0467127	0.0467127
50	2016	0.0765598	-2.51379	-6.37721	0.2399	-0.1709	23.7973	0.387465	0.206165	1.60525	0.094754	0.375	0.2576	15.7643	0.455063	0	C	0.0765598	0.0765598
50	2018	0.0631103	-2.62983	-4.12237	0.4128	0.2993	24.1128	0.511848	0.0647911	0.946889	0.112312	0.333333	0.2081	15.8048	0.431034	0	C	-0.0631103	0.0631103
50	2019	0.0692676	-4.26803	-6.80792	0.256	-0.1343	24.8182	0.566855	0.0593837	0.601555	0.0994124	0.3333	0.190228	15.7577	0.748335	0	C	0.0692676	0.0692676
50	2020	0.0303434	-4.00753	-6.19946	0.4463	0.2454	24.9046	0.591951	0.0727362	0.541838	0.0891174	0.3333	0.190228	15.7843	0.748335	0	C	0.0303434	0.0303434
50	2021	0.0227103	-4.19514	-7.10676	0.3308	0.0376	25.0213	0.543647	0.0907705	0.649901	0.0695647	0.3333	0.158523	15.804	0.748335	0	C	-0.0227103	0.0227103
50	2022	0.0253012	-4.28756	-6.26746	0.3712	0.1154	25.1107	0.566435	0.062823	0.647404	0.0833775	0.3636	0.158523	15.7607	0.748335	0	C	-0.0253012	0.0253012
58	2017	0.00761673	-3.77384	-3.72284	0.3375	0.3346	21.6587	0.309922	-0.0471025	0.854681	0.0199627	0.333333	0.3024	14.6345	0.0286675	0	L	0.00761673	0.00761673
58	2019	0.0207998	-4.04877	-4.10272	0.0158	-0.5542	22.6873	0.656307	0.0235233	0.808781	0.00763554	0.375	0.567009	14.3783	0.0148845	0	L	-0.0207998	0.0207998
58	2020	0.0156022	-3.97499	-4.8828	0.0175	-0.5513	22.5463	0.594452	0.0695408	0.862245	0.0075506	0.375	0.567001	14.2478	0.0139256	0	L	-0.0156022	0.0156022
58	2021	0.0061661	-4.07568	-4.43804	0.0286	-0.5403	22.4865	0.574448	0.0417673	0.68634	0.0214991	0.3333	0.567001	14.4053	0.0147005	0	L	-0.0061661	0.0061661
58	2022	0.00612055	-3.85746	-4.75847	0.0219	-0.5451	22.4518	0.54314	0.133874	0.8626	0.0371511	0.3333	0.567001	14.429	0.0161662	0	L	-0.00612055	0.00612055
59	2009	0.0503642	-2.97514	-5.75403	0.1983	-0.3756	23.5424	0.640793	0.0488449	3.08332	0.000146606	0.333333	0.5114	13.0815	0.0732982	0	C	0.0503642	0.0503642
59	2010	0.109006	-3.52775	-6.77589	0.0343	-0.5315	23.8168	0.702672	0.0178247	1.01103	0.00013563	0.333333	0.5114	13.0815	0.0570096	0	C	-0.147175	0.147175
59	2011	0.0130299	-3.06345	-7.63624	0.0313	-0.5138	24.0018	0.750634	0.0558229	0.304141	0.0021392	0.333333	0.5114	12.9518	0.043979	0	C	0.0130299	0.0130299
59	2012	0.00332192	-2.94044	-8.06494	0.5383	0.5017	24.0744	0.735552	0.112025	0.306379	0.00662753	0.333333	0.5114	14.6059	0.0217025	0	C	-0.00332192	0.00332192
59	2013	0.0116744	-3.11804	-7.90398	0.5356	0.4998	24.2123	0.774421	-0.0642221	0.316069	0.00504384	0.333333	0.5114	14.6189	0.0279001	0	C	0.0116744	0.0116744
59	2014	0.0183066	-3.06287	-8.63392	0.5623	0.5566	24.0712	0.745773	0.0640062	0.252898	0.000435641	0.375	0.5114	14.5149	0.0273919	0	C	-0.0183066	0.0183066
59	2015	0.00846487	-3.0473	-7.87208	0.072	-0.4469	24.2671	0.725987	0.00368519	0.33039	0.00530064	0.333333	0.5086	14.1181	0.0490456	0	C	0.00846487	0.00846487
59	2017	0.016416	-2.93075	-8.63392	0.1956	-0.1323	24.1691	0.646672	0.134643	0.451025	0.00551933	0.307692	0.3216	14.649	0.478011	1	C	-0.016416	0.016416
59	2018	0.0124726	-2.9618	-8.11995	0.175	-0.1527	24.1562	0.591054	0.0957436	0.519155	0.0120672	0.333333	0.3216	14.904	0.400657	1	C	-0.0124726	0.0124726
59	2020	0.0043858	-3.1072	-6.37829	0.5261	0.5127	24.1029	0.51817	0.0927639	1.05768	0.00455124	0.3333	0.321623	15.0063	0.308309	0	C	-0.0043858	0.0043858
59	2021	0.0096756	-3.10589	-7.42437	0.5253	0.5072	24.0519	0.494189	0.100884	1.34122	0.00682695	0.3333	0.271623	14.9136	0.396762	0	C	-0.0096756	0.0096756
59	2022	0.0153282	-2.82485	-8.63392	0.5272	0.4996	24.1926	0.53655	0.0873325	1.9212	0.00513641	0.3333	0.271623	14.991	0.366609	0	C	-0.0153282	0.0153282
60	2009	0.0410541	-2.70511	-4.67814	0.0842	-0.2782	22.7927	0.498024	0.205782	0.716366	0.021285	0.363636	0.3173	14.9007	0.142215	0	C	0.0410541	0.0410541
60	2011	0.0208949	-2.84631	-5.88236	0.4514	0.4461	23.4023	0.6138	0.133323	0.44564	0.02561	0.363636	0.3173	15.6121	0.205166	0	C	0.0208949	0.0208949
60	2012	0.0262675	-3.04032	-5.53876	0.3966	0.3633	23.3653	0.525585	0.0763546	0.532953	0.044761	0.363636	0.3173	15.5649	0.205166	0	C	0.0262675	0.0262675
60	2013	0.0171741	-3.01284	-4.87007	0.4032	0.3618	23.3675	0.495988	0.105663	0.488692	0.0271177	0.363636	0.3173	15.5674	0.215773	0	C	0.0171741	0.0171741
60	2014	0.00378729	-3.15857	-4.77257	0.4109	0.3581	23.3939	0.561427	0.0672007	0.489978	0.0292327	0.363636	0.3173	15.6257	0.215773	0	C	0.00378729	0.00378729
60	2015	0.00382301	-3.24527	-4.99438	0.4181	0.3815	23.3776	0.540798	0.060455	0.410855	0.0217363	0.363636	0.3173	15.5577	0.215773	0	C	0.00382301	0.00382301
60	2016	0.00207673	-3.3247	-4.84518	0.4071	0.3583	23.4885	0.503239	0.0210929	0.57675	0.0225263	0.4	0.2958	15.4332	0.187326	0	C	0.00207673	0.00207673
60	2017	0.0412876	-3.40556	-4.96541	0.4202	0.3824	23.5547	0.515829	0.0828783	0.620554	0.0311373	0.4	0.2958	15.4898	0.162206	0	C	0.0412876	0.0412876
60	2018	0.00882845	-3.13	-5.04912	0.3549	0.2881	23.6608	0.448532	0.130864	0.894671	0.0259315	0.444444	0.2751	16.2929	0.142292	1	C	0.00882845	0.00882845
60	2019	0.0378868	-3.68987	-4.90824	0.3616	0.3137	23.694	0.450591	0.101084	0.775169	0.0281719	0.3333	0.275064	15.9798	0.142292	1	C	0.0378868	0.0378868
60	2020	0.0335898	-3.59912	-4.95936	0.3595	0.3018	23.7349	0.440773	0.109314	0.791226	0.0267261	0.3333	0.275064	16.0535	0.142292	0	C	0.0335898	0.0335898
60	2021	0.0847688	-3.68914	-4.92312	0.3869	0.3589	23.9157	0.47259	0.0658068	1.42963	0.0252735	0.3333	0.275064	15.9872	0.142292	0	C	0.0847688	0.0847688
60	2022	0.016692	-3.82211	-4.59092	0.3788	0.3621	24.0412	0.501386	0.0640309	0.882574	0.0212805	0.3333	0.328806	16.1896	0.0548549	0	C	-0.016692	0.016692
61	2009	0.00531596	-2.8972	-3.04005	0.1644	-0.1415	22.5405	0.446161	0.045304	0.969508	0.0101077	0.384615	0.2152	14.3489	0.242677	0	F	-0.00531596	0.00531596
61	2010	0.0367455	-3.04739	-4.10487	0.1093	-0.2245	22.6707	0.50535	0.0736718	1.02314	0.00589373	0.384615	0.2152	14.3204	0.242677	0	F	0.0367455	0.0367455
61	2011	0.058409	-3.0413	-3.43238	0.3233	0.1998	22.9329	0.585435	0.0727858	0.863135	0.00427266	0.384615	0.2152	14.4176	0.242677	0	F	0.058409	0.058409
61	2012	0.0149796	-3.16395	-2.85263	0.4004	0.3501	22.9713	0.564772	-0.028817	0.631821	0.00643978	0.384615	0.2152	14.4966	0.242677	0	F	0.0149796	0.0149796
61	2013	0.0172716	-3.17759	-2.79328	0.4124	0.4005	23.0857	0.593047	0.0268077	0.478277	0.00653153	0.384615	0.2468	14.1215	0.211586	0	L	0.0172716	0.0172716
61	2014	0.0641435	-3.30356	-2.71839	0.2685	-0.0268	23.2266	0.499835	0.0155606	0.683332	0.00369907	0.384615	0.2431	14.49	0.414542	0	L	0.0641435	0.0641435
61	2015	0.00956851	-3.40601	-2.68403	0.3721	0.0723	23.3483	0.554065	0.0523291	0.452875	0.00528599	0.384615	0.2476	14.554	0.526316	0	L	0.00956851	0.00956851
61	2016	0.00592744	-3.48505	-2.9892	0.3235	-0.0212	23.504	0.622803	0.0720724	0.355373	0.00442255	0.384615	0.2676	14.5931	0.487021	0	L	-0.00592744	0.00592744
61	2017	0.0137699	-3.69553	-3.11657	0.6912	0.6801	23.571	0.637762	0.0306065	0.386545	0.0045702	0.384615	0.2876	14.9725	0.453165	0	L	-0.0137699	0.0137699
61	2019	0.00191157	-3.89477	-3.1049	0.6905	0.6699	23.6677	0.653134	0.0656549	0.436389	0.00312519	0.3846	0.33997	15.0178	0.383347	0	L	0.00191157	0.00191157
61	2020	0.0180997	-3.86581	-3.25684	0.6904	0.6698	23.6988	0.649514	0.0473489	0.475808	0.00315285	0.4167	0.33997	14.6813	0.383347	0	L	0.0180997	0.0180997
61	2021	0.0139026	-3.86164	-3.19621	0.6848	0.667	23.6888	0.634451	0.0360281	0.357375	0.00494053	0.4167	0.33997	14.7815	0.383347	0	L	-0.0139026	0.0139026
61	2022	0.0144092	-3.73914	-3.09458	0.6885	0.668	23.7519	0.638294	0.0601172	0.385911	0.00603601	0.4167	0.33997	14.7204	0.383347	0	L	-0.0144092	0.0144092
65	2009	0.00676498	-3.47193	-4.04647	0.1283	-0.4522	21.5153	0.796744	-0.0167101	0.728471	0.120174	0.333333	0.5805	14.0962	0.122734	0	E	-0.00676498	0.00676498
65	2010	0.0275583	-3.88532	-3.97769	0.1669	-0.3886	21.5728	0.77056	0.282517	0.99829	0.149447	0.333333	0.5555	14.6175	0.128259	0	E	-0.0275583	0.0275583
65	2012	0.0243463	-3.80949	-4.63713	0.1264	-0.4262	21.5692	0.723701	0.0489076	1.1463	0.315435	0.333333	0.5441	14.6432	0.130929	0	E	0.0243463	0.0243463
65	2013	0.032655	-3.84693	-4.60939	0.1212	-0.4254	21.8832	0.756321	-0.00193261	0.988008	0.235342	0.333333	0.5441	14.7885	0.130929	0	E	-0.032655	0.032655
65	2014	0.0174282	-4.02456	-3.60988	0.1505	-0.3936	22.1052	0.757927	0.190324	1.04893	0.176304	0.333333	0.5441	14.7872	0.130929	0	E	-0.0174282	0.0174282
65	2015	0.0228512	-4.20006	-3.52662	0.0867	-0.486	22.3162	0.75983	0.0345603	1.07473	0.123444	0.333333	0.5441	14.7131	0.130929	0	E	0.0228512	0.0228512
65	2017	0.0253732	-3.59009	-3.02332	0.0576	-0.6085	23.2204	0.698646	0.0118587	1.12665	0.199141	0.333333	0.4317	14.9203	0.29025	0	E	0.0253732	0.0253732
65	2018	0.029799	-4.24085	-4.10112	0.0594	-0.5732	23.1625	0.640241	0.115388	1.36267	0.187318	0.333333	0.4317	14.933	0.29025	0	E	-0.029799	0.029799
65	2019	0.00330671	-4.10952	-4.28905	0.0743	-0.5467	23.1611	0.597413	0.0159314	1.44082	0.207597	0.3333	0.431718	15.0091	0.317007	0	E	0.00330671	0.00330671
65	2020	0.0183661	-4.02957	-4.18654	0.0698	-0.5484	23.4142	0.630137	-0.107046	1.27722	0.293179	0.375	0.431718	15.1004	0.294777	0	E	0.0183661	0.0183661
65	2021	0.000740309	-4.18172	-4.27151	0.1265	-0.4305	23.6181	0.655597	-0.0704415	1.63713	0.174405	0.3333	0.431712	15.1553	0.29025	0	E	0.000740309	0.000740309
65	2022	0.0198294	-4.20358	-4.27689	0.1255	-0.4279	23.6856	0.6463	0.0774115	1.36169	0.196394	0.3333	0.428943	14.9684	0.29025	0	E	-0.0198294	0.0198294
66	2009	0.0125899	-3.45802	-5.00637	0.0182	-0.4615	21.6598	0.539303	0.0673352	0.628242	0.0976602	0.333333	0.4782	14.5221	0.0112997	0	C	-0.0125899	0.0125899
66	2010	0.0139417	-1.68884	-1.82615	0.5006	0.4516	24.0355	0.700102	0.0285643	0.878267	0.378181	0.333333	0.4782	14.5925	0.0343807	0	C	0.0139417	0.0139417
66	2011	0.0115055	-2.67751	-3.30815	0.0136	-0.5638	24.2175	0.674447	-0.0429204	0.852799	0.375463	0.333333	0.5392	14.7026	0.0500448	0	C	-0.0115055	0.0115055
66	2012	0.00330062	-2.60388	-3.2972	0.0091	-0.571	24.2137	0.68834	0.0194225	0.922395	0.403843	0.333333	0.5392	14.8222	0.0500448	0	C	0.00330062	0.00330062
66	2013	0.0108781	-2.28748	-2.92328	0.0091	-0.5413	24.3915	0.738523	0.116448	0.817687	0.334259	0.333333	0.5392	14.7533	0.00624518	0	C	0.0108781	0.0108781
66	2014	0.0044742	-2.50609	-2.96326	0.5812	0.58	24.3926	0.77851	0.0164455	0.791238	0.333726	0.333333	0.5392	14.6989	0.0500448	0	C	-0.0044742	0.0044742
66	2015	0.000231051	-2.4921	-3.00894	0.5538	0.5322	24.4258	0.791154	0.0642049	0.764448	0.303982	0.333333	0.5392	14.959	0.0367542	0	C	3.00219e-05	3.00219e-05
66	2017	0.0244854	-2.60131	-6.9284	0.5547	0.5362	24.4334	0.767378	0.0507719	1.27416	0.0160862	0.333333	0.5392	14.9137	0.01575	0	C	0.0244854	0.0244854
66	2019	0.0101444	-3.22176	-5.47052	0.0223	-0.4099	23.496	0.584406	0.00280336	1.04279	0.185425	0.3333	0.407493	15.2427	0.0221457	0	C	-0.0101444	0.0101444
66	2020	0.0132431	-3.35807	-5.22476	0.0473	-0.4046	23.7992	0.600809	0.00503693	1.08047	0.139008	0.3333	0.405877	15.5719	0.0495111	0	C	0.0132431	0.0132431
66	2021	0.0153578	-3.39344	-5.27523	0.0356	-0.4084	24.0386	0.660481	0.00607496	1.10591	0.134766	0.3333	0.415097	15.6291	0.0437757	0	C	-0.0153578	0.0153578
66	2022	0.00203895	-3.24047	-4.96571	0.0289	-0.4086	24.211	0.670954	-0.00883101	0.839352	0.145075	0.3333	0.413659	15.5357	0.0474577	0	C	0.00203895	0.00203895
68	2009	0.0119677	-2.67306	-5.44175	0.5594	0.4511	21.8728	0.397693	0.157527	0.985446	0.068693	0.333333	0.2339	14.3081	0.82122	0	C	-0.0119677	0.0119677
68	2010	0.0234489	-2.04015	-5.97112	0.5387	0.4591	20.3687	0.748636	0.282517	0.311152	0.0235022	0.333333	0.2245	13.544	0.775314	0	C	-0.0234489	0.0234489
69	2009	0.00292253	-3.24277	-4.66932	0.0948	-0.3878	23.3585	0.504461	0.0806895	0.209824	0.00250783	0.357143	0.4826	14.5297	0.0422133	0	L	-0.00292253	0.00292253
69	2010	0.00199471	-2.63527	-2.80062	0.0652	-0.4984	24.149	0.627589	0.236018	0.337406	0.00581796	0.357143	0.5636	14.4926	0.0234088	0	L	0.00199471	0.00199471
69	2011	0.0188132	-3.19736	-4.80035	0.0654	-0.4982	24.6056	0.696934	-0.110461	0.464801	0.00389872	0.5	0.5636	14.5007	0.0334935	0	L	-0.0188132	0.0188132
69	2012	0.0130258	-3.50282	-4.71365	0.054	-0.5173	24.8626	0.711698	-0.0277423	0.34053	0.0041087	0.545455	0.5652	15.0174	0.0159127	0	L	-0.0130258	0.0130258
69	2013	0.0145236	-3.67134	-5.56803	0.0422	-0.5612	25.0137	0.699528	0.0979199	0.347309	0.00516221	0.545455	0.5662	15.0686	0.0296332	0	N	-0.0145236	0.0145236
69	2014	0.00679391	-3.73356	-3.60634	0.0415	-0.5614	25.1992	0.685297	0.081908	0.285008	0.00441938	0.555556	0.5663	15.2291	0.0377368	0	N	-0.00679391	0.00679391
69	2015	0.00443461	-3.84766	-3.94213	0.0457	-0.5441	25.2758	0.660105	-0.0272826	0.499327	0.00552564	0.571429	0.569	15.1863	0.0430017	0	N	-0.00443461	0.00443461
69	2016	0.00242973	-3.78064	-3.97399	0.046	-0.5877	25.4705	0.634098	-0.0162433	0.706165	0.00420772	0.571429	0.5766	15.3145	0.05127	0	N	0.00242973	0.00242973
69	2017	0.000377549	-4.0604	-3.86902	0.1423	-0.4368	25.7092	0.671215	0.0300923	0.532342	0.00263656	0.571429	0.5347	15.4376	0.158153	0	N	0.000377549	0.000377549
69	2018	0.0184736	-4.18405	-2.5783	0.1347	-0.4489	26.1053	0.698911	-0.0354089	0.595395	0.00222691	0.571429	0.5347	15.5654	0.141203	0	N	-0.0184736	0.0184736
69	2019	0.0115145	-4.50827	-1.94107	0.193	-0.3161	26.2497	0.737692	-0.0339406	0.511024	0.00117786	0.5	0.469972	16.0625	0.1603	0	K	0.0115145	0.0115145
69	2020	0.00219281	-4.66813	-2.06912	0.1454	-0.3919	26.3951	0.749767	-0.0136657	0.56337	0.000753749	0.5	0.470062	16.4829	0.1603	0	K	0.00219281	0.00219281
69	2021	0.00197059	-4.90095	-2.31412	0.1129	-0.418	26.3978	0.75826	0.0464721	0.529402	0.00250629	0.5714	0.470103	16.5505	0.1603	0	K	0.00197059	0.00197059
69	2022	0.000910386	-5.03315	-2.34255	0.1099	-0.4285	26.4523	0.748394	0.0400739	0.573365	0.00639473	0.5714	0.470103	16.5505	0.155147	0	K	0.000910386	0.000910386
70	2009	0.0536882	-3.12497	-3.9218	0.0966	-0.4357	20.8429	0.386032	0.117572	1.94932	0.21871	0.363636	0.4914	13.9609	0.129104	0	C	0.0536882	0.0536882
70	2010	0.015562	-3.10651	-3.99234	0.1033	-0.3973	20.9285	0.401516	0.0198733	1.53125	0.208586	0.363636	0.4914	14.4892	0.129104	0	C	0.015562	0.015562
70	2011	0.021522	-2.45749	-3.14721	0.1022	-0.396	21.191	0.454388	0.0420158	1.50192	0.182177	0.363636	0.4914	14.3688	0.129104	0	C	-0.021522	0.021522
70	2012	0.00413669	-2.80404	-3.75206	0.1	-0.3982	21.3223	0.495641	-0.0265586	1.1954	0.195222	0.363636	0.4914	14.4453	0.109527	0	C	0.00413669	0.00413669
70	2013	0.011818	-2.69451	-3.80587	0.0934	-0.4048	21.4122	0.509238	0.0409053	1.04856	0.222802	0.333333	0.4914	14.1991	0.109527	0	C	0.011818	0.011818
70	2014	0.00210848	-2.7951	-3.86808	0.1313	-0.3283	21.5357	0.482769	0.0063912	1.066	0.256193	0.333333	0.4533	14.4171	0.109527	0	C	-0.00210848	0.00210848
70	2016	0.0124202	-2.64998	-3.89723	0.1674	-0.2424	22.1206	0.552956	0.0451214	0.710522	0.24956	0.333333	0.3918	14.6431	0.11871	0	C	-0.0124202	0.0124202
70	2017	0.00405284	-2.54733	-4.2684	0.5558	0.5218	22.3457	0.594942	0.063039	0.731167	0.268985	0.333333	0.3918	14.7116	0.11871	0	C	-0.00405284	0.00405284
70	2018	0.00365154	-2.67679	-4.17347	0.5646	0.5591	22.5294	0.610373	0.0432141	0.793411	0.331308	0.375	0.3918	14.725	0.11871	0	C	-0.00365154	0.00365154
70	2019	0.00877055	-4.01346	-4.30944	0.5626	0.5567	22.7	0.694881	-0.0112386	0.831246	0.321962	0.3333	0.391841	14.7447	0.11871	0	C	-0.00877055	0.00877055
70	2020	0.0026192	-4.02673	-4.13233	0.4686	0.4636	22.6819	0.5931	-0.035965	0.862216	0.276602	0.3333	0.36174	14.8942	0.0682179	0	C	0.0026192	0.0026192
70	2021	0.0135173	-3.91771	-3.79799	0.4618	0.4578	23.0344	0.705036	0.00642022	0.930921	0.162959	0.375	0.361042	14.8642	0.0682179	0	C	0.0135173	0.0135173
88	2009	0.0221151	-4.28767	-4.32853	0.0091	-0.7189	22.2432	0.08226	0.0555715	8.61827	0.00359675	0.333333	0.6737	14.1408	0.0283433	0	G	-0.0221151	0.0221151
88	2010	0.0284095	-4.69184	-5.84615	0.0091	-0.6897	22.305	0.08226	0.0425204	15.0241	0.00282154	0.333333	0.6737	14.2275	0.0283433	0	G	-0.0284095	0.0284095
88	2011	0.0289791	-4.46748	-7.41886	0.0091	-0.666	22.3277	0.08226	0.0445464	18.843	0.00364997	0.333333	0.6737	14.2338	0.00664983	0	G	-0.0289791	0.0289791
88	2012	0.0106371	-4.47113	-6.39498	0.7037	0.6941	22.4123	0.08226	0.0239007	8.68386	0.00473348	0.333333	0.6737	14.1145	0.0146307	0	G	-0.0106371	0.0106371
88	2013	0.00344218	-4.50446	-6.52672	0.7013	0.6688	22.3896	0.08226	0.0186657	6.70848	0.0038998	0.333333	0.6737	14.1011	0.0160416	0	G	-0.00344218	0.00344218
88	2015	0.042499	-4.63875	-7.53487	0.6971	0.6932	22.644	0.188218	0.017278	12.4091	0.00386598	0.333333	0.6737	14.2587	0.019327	0	G	-0.042499	0.042499
88	2016	0.0473847	-4.60939	-7.34253	0.7505	0.7184	22.7874	0.229364	0.00202248	3.22688	0.00385941	0.333333	0.6737	14.2644	0.0476111	0	G	0.0473847	0.0473847
88	2018	0.0219704	-4.47126	-4.21594	0.7492	0.7171	22.9529	0.238875	0.0106516	2.91081	0.00297279	0.333333	0.6737	14.5091	0.0476111	0	G	0.0219704	0.0219704
88	2019	0.0201767	-4.50839	-4.29129	0.7492	0.7171	23.0564	0.248857	0.00976986	2.2432	0.00309001	0.3333	0.673695	14.633	0.0476111	0	G	-0.0201767	0.0201767
88	2020	0.00336314	-4.60181	-4.41367	0.7492	0.7171	23.1227	0.257485	0.0235562	1.58771	0.0035616	0.3333	0.673695	14.7073	0.0476111	0	G	0.00336314	0.00336314
89	2009	0.00233841	-4.21259	-6.41656	0.0425	-0.6062	22.4154	0.139359	0.126282	3.41978	0.0492509	0.4	0.6136	14.1038	0.0270671	0	G	-0.00233841	0.00233841
89	2010	0.109006	-4.4641	-5.97083	0.0091	-0.6549	22.4795	0.103256	0.100145	3.63472	0.0455523	0.333333	0.6136	14.2203	0.0320444	0	G	0.147127	0.147127
89	2011	0.0267043	-4.42871	-6.46111	0.0091	-0.6314	22.6006	0.104214	0.139592	1.69341	0.0377017	0.333333	0.6136	14.291	0.0320444	0	G	0.0267043	0.0267043
89	2012	0.0452182	-4.47918	-6.43882	0.0175	-0.6199	22.9386	0.251293	0.0818508	2.96944	0.0260079	0.333333	0.6136	14.4637	0.0320444	0	G	0.0452182	0.0452182
89	2013	0.0634863	-4.74144	-6.6018	0.636	0.6307	23.0653	0.293495	0.0803405	2.0035	0.0280017	0.333333	0.6136	14.4833	0.0192853	0	G	-0.0634863	0.0634863
89	2014	0.0347246	-4.81964	-5.58058	0.6467	0.6259	23.1965	0.341296	0.0781861	0.791722	0.0284454	0.333333	0.613	14.4704	0.0243944	0	G	-0.0347246	0.0347246
89	2015	0.017771	-4.91725	-6.9532	0.6502	0.6443	23.2647	0.376038	0.0711118	0.865746	0.0309647	0.333333	0.613	14.5574	0.0144673	0	G	-0.017771	0.017771
89	2016	0.00470746	-5.38826	-7.54518	0.6263	0.6176	23.2044	0.142207	0.0989468	1.27362	0.0261568	0.333333	0.5697	14.6046	0.0195201	0	G	-0.00470746	0.00470746
89	2017	0.0132412	-4.95294	-7.50619	0.6505	0.6177	23.2474	0.141008	0.0913975	1.67153	0.0249101	0.333333	0.5697	14.6206	0.0414717	0	G	-0.0132412	0.0132412
89	2018	0.0244606	-4.91672	-8.04435	0.7073	0.6922	23.2972	0.144605	0.0825812	2.00688	0.0292883	0.333333	0.5697	14.6921	0.0679995	0	G	0.0244606	0.0244606
89	2019	0.0738189	-4.84007	-5.6462	0.619	0.541	23.3225	0.13351	0.0783914	2.22645	0.0284534	0.3333	0.569686	14.7406	0.053615	0	G	0.0738189	0.0738189
89	2020	0.0897101	-4.75772	-6.10387	0.5966	0.5003	23.3639	0.138555	0.0687165	1.69916	0.037144	0.3333	0.569686	14.8036	0.114512	0	G	0.0897101	0.0897101
89	2021	0.0776476	-4.63541	-6.27771	0.6094	0.555	23.4391	0.210235	0.0331599	0.684953	0.03013	0.3333	0.569686	14.8565	0.0849625	0	G	-0.0776476	0.0776476
89	2022	0.0207216	-4.68385	-6.03387	0.6122	0.5759	23.994	0.547947	0.0376177	1.10655	0.0207097	0.3333	0.569686	14.8366	0.0529908	0	G	-0.0207216	0.0207216
90	2009	0.00456635	-4.04764	-3.20163	0.079	-0.2919	22.4081	0.613565	-0.174371	0.443225	0.0505545	0.4	0.3635	14.3083	0.0408614	0	E	-0.00456635	0.00456635
90	2010	0.0264704	-3.37813	-3.55383	0.0568	-0.379	22.4965	0.552343	-0.00148413	0.335967	0.0485264	0.428571	0.3635	13.3614	0.130185	0	E	-0.0264704	0.0264704
90	2011	0.00431663	-3.90842	-3.82325	0.031	-0.3952	23.0417	0.539683	-0.0125087	0.349846	0.0336131	0.428571	0.3635	13.9031	0.0734155	0	E	0.00431663	0.00431663
90	2012	0.0241013	-4.30903	-4.5298	0.398	0.3636	22.7382	0.590704	0.0192811	0.286961	0.0336397	0.5	0.3635	14.676	0.0602464	1	E	-0.0241013	0.0241013
90	2013	0.00944361	-4.01396	-4.09757	0.3909	0.3699	22.8725	0.624482	0.0758563	0.400603	0.0317237	0.428571	0.3635	14.7022	0.0357729	0	E	-0.00944361	0.00944361
90	2015	0.00941311	-4.22838	-3.76726	0.4473	0.3816	23.1236	0.664769	0.0318501	0.501787	0.0354427	0.428571	0.3635	14.85	0.133131	0	E	-0.00941311	0.00941311
90	2016	0.00373959	-4.27162	-3.79364	0.3636	0.1341	23.5299	0.625577	-0.132486	0.613133	0.0291338	0.428571	0.2347	14.8869	0.685824	0	E	-0.00373959	0.00373959
90	2017	0.00178534	-4.61382	-4.42351	0.372	0.1629	23.6829	0.671569	-0.0378982	0.493272	0.0330618	0.428571	0.2347	15.1798	0.685824	0	E	-0.00178534	0.00178534
90	2018	0.0155979	-4.45707	-3.34822	0.3719	0.1628	23.9734	0.74455	-0.0610349	0.375752	0.0546156	0.428571	0.2347	15.2433	0.685824	0	E	-0.0155979	0.0155979
90	2019	0.00653181	-4.52619	-4.61541	0.5551	0.5271	24.1809	0.724716	-0.0155246	0.457449	0.0628116	0.4286	0.234748	15.3383	0.685824	0	E	-0.00653181	0.00653181
90	2020	0.00120328	-4.48977	-4.8842	0.495	0.4485	24.4199	0.760364	0.00725362	0.353632	0.0540068	0.4286	0.234748	15.3371	0.685824	0	E	0.00120328	0.00120328
90	2021	0.00729428	-4.7525	-4.34459	0.4602	0.4304	24.6151	0.774743	-0.00321608	0.583804	0.0552157	0.5	0.234748	15.453	0.685824	0	E	-0.00729428	0.00729428
90	2022	0.00587697	-4.71371	-4.52012	0.4754	0.4497	24.8147	0.785596	0.0179191	0.606783	0.0563017	0.375	0.234748	15.4628	0.685824	0	E	-0.00587697	0.00587697
96	2009	0.0191449	-3.46313	-6.11291	0.1212	-0.4518	21.2426	0.08226	0.0574221	8.4282	0.0080713	0.384615	0.3875	14.6571	0.478721	0	F	-0.0191449	0.0191449
96	2010	0.018325	-3.66986	-5.49443	0.078	-0.4981	21.3312	0.102706	0.0127893	4.0516	0.00500064	0.363636	0.5761	14.6868	0.0654952	0	F	-0.018325	0.018325
96	2011	0.0260243	-3.73152	-6.06205	0.0673	-0.5129	21.3513	0.08226	-0.0154782	5.98241	0.00548793	0.363636	0.5761	14.8282	0.0478897	0	F	-0.0260243	0.0260243
96	2012	0.0143043	-3.10594	-6.93404	0.0648	-0.5113	21.4113	0.088711	-0.0211741	5.03672	0.00146164	0.363636	0.5761	14.9343	0.0478897	0	F	-0.0143043	0.0143043
96	2013	0.0136943	-3.98199	-7.48046	0.0541	-0.522	21.4114	0.09312	0.0120488	4.45006	0.00163138	0.4	0.5761	14.8098	0.0478897	0	F	-0.0136943	0.0136943
96	2014	0.00192463	-3.88121	-7.35046	0.0461	-0.53	21.4403	0.085742	0.0182061	5.79623	0.000858292	0.363636	0.5761	14.9815	0.031399	0	F	-0.00192463	0.00192463
96	2015	0.0212839	-3.7381	-5.81557	0.0795	-0.4993	21.4328	0.08226	0.0111827	8.40297	0.00127976	0.363636	0.5761	14.9705	0.0835848	0	F	-0.0212839	0.0212839
96	2016	0.019676	-3.70915	-6.4955	0.0375	-0.5166	21.5194	0.089219	0.0259897	7.5092	0.00104495	0.363636	0.5541	14.948	0.0316922	0	F	-0.019676	0.019676
96	2017	0.0158066	-3.85045	-6.34405	0.1149	-0.4405	21.6111	0.08226	-0.018717	13.1447	0.00143796	0.363636	0.5554	15.023	0.0333693	0	F	-0.0158066	0.0158066
96	2018	0.00268524	-3.93741	-6.33303	0.1483	-0.4071	21.6606	0.08226	0.0320053	11.3326	0.00268246	0.363636	0.5554	14.9917	0.0420338	0	F	-0.00268524	0.00268524
96	2019	0.015197	-3.99429	-6.58512	0.1602	-0.4212	21.6967	0.08226	0.0295086	11.1271	0.00212665	0.3636	0.555436	15.1398	0.0523582	0	F	-0.015197	0.015197
96	2020	0.0101285	-4.04199	-6.44708	0.1914	-0.3884	21.804	0.08226	0.0354279	10.7348	0.00101428	0.3636	0.555436	15.1773	0.0778252	0	F	-0.0101285	0.0101285
96	2021	0.00979104	-4.14191	-6.15527	0.2238	-0.3553	21.847	0.08226	0.0133202	11.2024	0.00110059	0.3636	0.555436	15.1342	0.0709713	0	F	-0.00979104	0.00979104
96	2022	0.000910595	-4.05407	-6.31754	0.2142	-0.3649	21.8495	0.08226	-0.0178056	15.0775	0.00961529	0.3636	0.555436	14.9154	0.0709713	0	F	-0.000910595	0.000910595
99	2009	0.00882418	-3.65608	-3.23526	0.0158	-0.4956	21.5603	0.378659	0.0607444	1.91953	0.0543087	0.333333	0.4665	14.6244	0.0961881	0	G	0.00882418	0.00882418
99	2010	0.00999873	-3.48844	-3.69111	0.0157	-0.4594	21.6412	0.391922	0.05616	1.69478	0.0785887	0.333333	0.4665	15.0722	0.0121595	0	G	0.00999873	0.00999873
99	2011	0.0046456	-3.50822	-4.19139	0.0152	-0.4615	21.6461	0.356164	0.11931	1.98706	0.0607226	0.333333	0.4665	15.2653	0.0127633	0	G	-0.0046456	0.0046456
99	2012	0.00825214	-3.39757	-4.44391	0.0101	-0.4956	21.7206	0.3603	0.0733519	1.69708	0.0885205	0.333333	0.4665	15.2992	0.0596438	0	G	0.00825214	0.00825214
99	2013	0.109006	-3.38921	-3.94666	0.016	-0.461	21.9849	0.435512	0.0579936	2.80662	0.0650151	0.333333	0.4665	15.267	0.0121595	0	G	0.141177	0.141177
99	2014	0.0792748	-3.41212	-3.46095	0.015	-0.4267	22.0687	0.360138	0.0790772	1.22272	0.0653417	0.333333	0.4218	15.2194	0.0254778	0	G	-0.0792748	0.0792748
99	2015	0.0285005	-3.43762	-4.41174	0.0836	-0.3165	22.2172	0.388661	0.0596978	1.56669	0.0654156	0.333333	0.3953	15.442	0.0580933	0	G	-0.0285005	0.0285005
99	2016	0.00828253	-3.60013	-4.58051	0.0175	-0.4133	22.325	0.432835	0.0661342	1.35329	0.0810285	0.333333	0.3863	15.3255	0.0651254	0	G	-0.00828253	0.00828253
99	2017	0.0043172	-3.89422	-4.50003	0.05	-0.3734	22.3111	0.412218	0.0593834	1.25584	0.0904034	0.384615	0.3863	15.4961	0.0651254	0	G	-0.0043172	0.0043172
99	2018	0.00135154	-3.65346	-4.52305	0.0601	-0.3633	22.4499	0.455037	-0.013247	1.69007	0.075959	0.333333	0.3863	15.5011	0.0651254	0	G	-0.00135154	0.00135154
99	2019	0.00635183	-3.68117	-3.4445	0.042	-0.3883	22.4573	0.434482	0.0412475	1.93785	0.112529	0.3333	0.386291	15.7196	0.0651254	0	G	0.00635183	0.00635183
99	2020	0.021271	-3.81754	-5.15659	0.0526	-0.3772	22.4917	0.421481	0.130639	1.40753	0.115489	0.3333	0.386291	15.708	0.0651254	0	G	-0.021271	0.021271
99	2021	0.0138828	-3.73374	-4.93153	0.0403	-0.3901	22.4303	0.347693	0.0853004	2.85692	0.160473	0.3333	0.386291	15.6203	0.0651254	0	G	0.0138828	0.0138828
99	2022	0.0387242	-4.41391	-5.00859	0.1129	-0.2734	22.6129	0.251649	0.110162	4.39663	0.125626	0.3125	0.30179	16.0325	0.28001	0	G	0.0387242	0.0387242
100	2009	0.0156388	-2.43646	-3.14642	0.1586	0.0159	23.8671	0.732179	0.0217448	0.822027	0.138585	0.4	0.127	16.5342	0.495663	0	C	0.0156388	0.0156388
100	2011	0.109006	-2.63828	-2.96527	0.2805	0.1143	24.7025	0.661685	0.0148762	1.20711	0.103129	0.363636	0.106212	15.8	0.58099	0	C	0.142242	0.142242
100	2019	0.00034336	-3.61849	-3.33315	0.3371	0.2944	25.9847	0.684216	0.0544011	0.766405	0.0705752	0.3333	0.106212	16.5037	0.828706	1	C	0.00034336	0.00034336
100	2020	0.0351908	-4.6222	-4.24985	0.2266	0.1576	25.8283	0.612465	0.0697025	0.986524	0.0505952	0.4444	0.106212	16.5505	0.719011	1	C	0.0351908	0.0351908
100	2021	0.00187579	-4.24196	-4.07766	0.1835	0.068372	26.2759	0.650817	0.064745	0.800567	0.0486902	0.4	0.106212	16.5505	0.641396	1	C	0.00187579	0.00187579
100	2022	0.0362609	-4.07252	-4.05776	0.2191	0.1606	26.4523	0.612464	0.106495	0.904938	0.0590762	0.3636	0.106212	16.5505	0.641396	1	C	0.0362609	0.0362609
151	2009	0.0105759	-3.22994	-3.23943	0.0106	-0.4983	20.8678	0.224753	0.0239513	1.99485	0.0305883	0.333333	0.4978	13.9341	0.0194167	0	O	0.0105759	0.0105759
151	2010	0.0545926	-3.23137	-4.3468	0.0256	-0.4807	20.8358	0.197865	0.0077259	2.36762	0.0145505	0.333333	0.4978	14.0563	0.0210625	0	O	-0.0545926	0.0545926
151	2011	0.0195126	-3.15532	-3.27617	0.0195	-0.4614	20.8078	0.190006	-0.120088	2.50673	0.00175702	0.333333	0.4809	14.0492	0.0084304	0	F	-0.0195126	0.0195126
151	2012	0.0130457	-3.18786	-3.10763	0.012	-0.4703	20.8932	0.272902	0.131296	1.95723	0.000824815	0.333333	0.4809	14.0676	0.00662874	0	F	-0.0130457	0.0130457
151	2013	0.0146141	-3.27289	-3.14081	0.014	-0.4883	21.2336	0.45525	0.233491	1.52025	0.0137723	0.333333	0.5009	14.0483	0.00624518	0	F	-0.0146141	0.0146141
151	2014	0.0129263	-3.27362	-4.31063	0.0241	-0.4768	21.6355	0.606677	0.227007	1.44108	0.00234765	0.333333	0.5009	14.3221	0.0104045	0	F	-0.0129263	0.0129263
151	2015	0.0139111	-3.4075	-4.03788	0.0297	-0.4648	21.7947	0.656582	0.222895	1.33977	0.0363262	0.333333	0.4772	14.8811	0.0198188	0	F	-0.0139111	0.0139111
151	2016	0.0103546	-3.79262	-2.81561	0.0216	-0.4406	21.6052	0.579701	-0.144142	1.50389	0.020404	0.333333	0.4536	14.7794	0.011173	0	F	-0.0103546	0.0103546
151	2017	0.00305747	-3.44885	-4.40337	0.0248	-0.4288	21.4502	0.517535	-0.162253	1.58519	0.017937	0.375	0.4536	14.9217	0.0129301	0	F	0.00305747	0.00305747
151	2018	0.0239559	-3.06844	-4.32916	0.0226	-0.4337	21.4919	0.54077	0.0503046	1.33198	0.0415503	0.333333	0.4536	15.1336	0.0128964	0	F	-0.0239559	0.0239559
151	2019	0.00718872	-3.20268	-4.11163	0.0207	-0.4347	21.4923	0.536344	-0.142942	0.911669	0.0261664	0.3333	0.453585	15.1908	0.0148845	0	F	-0.00718872	0.00718872
151	2020	0.00300854	-3.45302	-3.89048	0.0374	-0.4203	21.5956	0.60374	-0.144031	0.728237	0.0188706	0.3333	0.453585	14.9647	0.0230164	0	F	-0.00300854	0.00300854
151	2021	0.00191526	-3.02744	-3.96144	0.0392	-0.4144	21.3138	0.64677	0.0141497	0.906807	0.0148311	0.3333	0.453585	14.8512	0.022346	0	F	-0.00191526	0.00191526
151	2022	0.00575176	-2.75106	-3.35289	0.0333	-0.4873	22.0243	0.608654	-0.00469545	1.10127	0.10509	0.4	0.397937	14.9885	0.184983	0	F	-0.00575176	0.00575176
153	2009	0.0333025	-2.73864	-2.98019	0.1576	-0.1793	20.8765	0.438817	0.0427457	0.829944	0.19012	0.333333	0.1475	12.6571	0.75092	0	C	0.0333025	0.0333025
153	2010	0.0104642	-2.72333	-2.93599	0.2362	-0.0411	20.9101	0.436987	0.0268817	0.974939	0.194561	0.333333	0.1475	12.9831	0.75092	0	C	0.0104642	0.0104642
155	2009	0.0654304	-2.28187	-5.80012	0.0345	-0.6004	21.8071	0.352525	0.11103	0.479038	0.0123368	0.4	0.6349	12.6808	0.0120641	0	C	0.0654304	0.0654304
155	2010	0.0507821	-2.43846	-5.7471	0.6501	0.6444	21.8916	0.396789	0.111347	0.661079	0.0112104	0.4	0.6349	12.7855	0.0130049	0	C	-0.0507821	0.0507821
155	2019	0.0615124	-4.79613	-3.37068	0.2939	0.0319	22.7014	0.475944	0.0893142	2.77982	0.175075	0.4	0.262047	13.8812	0.431183	0	C	0.0615124	0.0615124
155	2022	0.0170948	-4.24113	-5.51726	0.181	-0.1896	23.5745	0.580014	0.0805619	1.68561	0.133616	0.4	0.353207	14.2821	0.280387	0	D	-0.0170948	0.0170948
156	2013	0.0286956	-1.68884	-4.14312	0.2895	-0.3575	21.9422	0.74873	0.201368	0.433353	0.0665007	0.333333	0.543	14.7352	0.284018	1	R	-0.0286956	0.0286956
156	2014	0.071163	-2.71159	-3.38353	0.2768	-0.3459	22.3495	0.643314	0.171649	0.55889	0.0559407	0.333333	0.5231	14.8279	0.165194	1	R	0.071163	0.071163
156	2015	0.0272618	-2.90842	-4.92187	0.2745	-0.3482	22.4385	0.602917	0.222895	0.640847	0.0579801	0.333333	0.5231	15.1362	0.165194	1	R	-0.0272618	0.0272618
156	2016	0.019729	-2.80644	-4.97171	0.4033	-0.0455	23.2629	0.269583	0.0952103	3.43303	0.0371685	0.384615	0.4185	15.2482	0.477943	0	R	0.019729	0.019729
156	2017	0.00499723	-3.55553	-5.62419	0.3719	-0.0729	23.3647	0.279278	0.105844	3.2246	0.0365608	0.416667	0.4185	15.2948	0.477943	0	R	0.00499723	0.00499723
156	2019	0.0238584	-3.91336	-5.41047	0.2795	-0.1934	23.4139	0.277813	0.0810591	3.22826	0.0464803	0.4	0.418468	15.0321	0.477943	0	R	0.0238584	0.0238584
156	2020	0.0103731	-3.88332	-5.78219	0.2562	-0.2168	23.4784	0.300245	0.104448	2.9045	0.0452106	0.3333	0.418468	15.0198	0.477943	0	R	0.0103731	0.0103731
156	2021	0.0265086	-3.4386	-5.12203	0.1637	-0.2835	23.8777	0.40751	0.0819972	1.41401	0.0543435	0.3333	0.362966	15.0198	0.426239	0	R	0.0265086	0.0265086
156	2022	0.00304548	-3.35775	-4.61821	0.1682	-0.2739	23.9659	0.433444	0.109625	1.34045	0.0538558	0.3333	0.362966	15.0198	0.426239	0	R	-0.00304548	0.00304548
157	2009	0.00815757	-2.59339	-3.50696	0.1104	-0.3942	23.8601	0.771943	0.0135741	0.680446	0.160256	0.571429	0.4186	14.5233	0.238039	1	C	-0.00815757	0.00815757
157	2011	0.0199098	-3.23226	-4.16281	0.5271	0.4766	24.8663	0.563865	0.00865427	1.37363	0.110282	0.571429	0.1677	15.3098	0.982608	1	C	-0.0199098	0.0199098
157	2019	0.00333597	-4.0427	-4.66111	0.2778	0.0439	25.2608	0.585172	0.0541868	1.53472	0.245506	0.5714	0.177443	15.6873	0.904568	1	C	-0.00333597	0.00333597
157	2020	0.0152001	-4.05532	-4.46373	0.3168	0.0177	25.2458	0.570609	0.0675517	1.48657	0.275926	0.5714	0.176033	15.6873	0.904814	1	C	-0.0152001	0.0152001
157	2021	0.00225319	-3.85204	-4.50019	0.3253	0.0246	25.4792	0.588158	0.0638293	1.41844	0.281363	0.5714	0.174547	15.6873	0.904568	1	C	0.00225319	0.00225319
157	2022	0.0138748	-4.24105	-4.5378	0.3178	0.0801	25.5274	0.522225	0.0215109	1.52504	0.352625	0.5714	0.181958	15.7176	0.793714	1	C	-0.0138748	0.0138748
158	2009	0.0952804	-3.62533	-5.63677	0.1252	-0.3982	22.1945	0.484158	0.018466	0.759692	0.0273265	0.333333	0.5015	12.4212	0.0436321	0	C	0.0952804	0.0952804
158	2010	0.0969811	-3.7818	-5.56248	0.5196	0.5146	22.1753	0.455477	0.00579496	0.749431	0.0314595	0.333333	0.5015	12.4212	0.00693429	0	C	-0.0969811	0.0969811
158	2015	0.0169365	-3.29467	-4.33672	0.5134	0.4976	22.4376	0.554528	0.0215005	0.445108	0.00742968	0.333333	0.4806	12.978	0.0196802	0	C	-0.0169365	0.0169365
158	2016	0.00783719	-2.93539	-3.44182	0.6157	0.6039	23.1159	0.503495	-0.0446998	0.774671	0.116079	0.363636	0.2732	14.0034	0.560255	0	C	-0.00783719	0.00783719
158	2021	0.00456683	-3.89686	-4.58984	0.4809	0.4688	23.4243	0.594665	0.0676033	1.04444	0.120479	0.3636	0.284806	14.8199	0.431183	0	I	-0.00456683	0.00456683
158	2022	0.00274011	-3.80043	-3.72809	0.4371	0.4268	23.5325	0.628158	0.0276362	0.854762	0.159124	0.3636	0.284806	15.1758	0.36551	0	I	-0.00274011	0.00274011
301	2009	0.0470368	-3.87164	-6.74674	0.0138	-0.3851	22.0618	0.353383	-0.0797705	0.492229	0.0110744	0.333333	0.3669	13.7529	0.0268448	0	C	-0.0470368	0.0470368
301	2010	0.0386206	-4.00302	-7.42023	0.3766	0.3151	22.0777	0.359717	0.0514714	0.724658	0.0183438	0.333333	0.3669	13.6353	0.036016	0	C	-0.0386206	0.0386206
301	2011	0.0207275	-3.94373	-6.8436	0.3781	0.3392	22.043	0.319968	-0.00481214	1.27098	0.104659	0.571429	0.3669	13.5361	0.0264422	0	S	0.0207275	0.0207275
301	2012	0.0221688	-4.04706	-6.33786	0.3804	0.3616	21.971	0.265155	0.0849705	1.01949	0.0222073	0.444444	0.3669	13.6357	0.0264422	0	S	0.0221688	0.0221688
301	2013	0.0547871	-3.80756	-7.02791	0.3789	0.3588	21.9994	0.247966	0.136162	0.909353	0.0102319	0.444444	0.3669	14.0624	0.0264422	0	D	-0.0547871	0.0547871
301	2014	0.0289434	-3.56216	-2.42381	0.3863	0.382	22.0226	0.191626	0.0440524	1.84573	0.0103065	0.375	0.3669	14.0987	0.0194625	0	D	0.0289434	0.0289434
301	2015	0.0134293	-3.81996	-2.78402	0.3816	0.3773	22.1063	0.215455	-0.0313402	1.97294	0.0104586	0.428571	0.3669	14.2916	0.00952101	1	D	0.0134293	0.0134293
301	2016	0.0351338	-3.95696	-3.66662	0.3851	0.3735	22.2066	0.264025	0.0503356	1.51641	0.00912126	0.428571	0.3745	14.3303	0.0115232	1	D	0.0351338	0.0351338
301	2017	0.0432767	-3.79051	-6.56018	0.3844	0.3757	22.3262	0.302185	0.172226	0.91336	0.00809362	0.428571	0.2651	14.3414	0.415213	1	D	-0.0432767	0.0432767
338	2010	0.0177292	-2.82262	-4.08187	0.3685	0.0972	24.3128	0.567584	0.0673501	1.09303	0.0916889	0.333333	0.2423	15.3025	0.615953	1	C	-0.0177292	0.0177292
338	2011	0.00364032	-2.64012	-5.09823	0.39	0.1539	24.6776	0.551952	0.166846	1.13945	0.0877592	0.333333	0.2415	15.4642	0.696816	1	C	0.00364032	0.00364032
338	2012	0.0185277	-2.8483	-5.37874	0.3702	0.1398	24.843	0.530377	0.0967215	1.09988	0.0769769	0.333333	0.2416	15.42	0.696476	1	C	-0.0185277	0.0185277
338	2013	0.0198929	-2.94645	-4.93145	0.3722	0.1482	24.9178	0.526552	0.0415584	1.32296	0.0628544	0.333333	0.243	15.4157	0.692665	1	C	-0.0198929	0.0198929
338	2014	0.00244554	-2.84479	-5.15558	0.3814	0.176	25.0866	0.562831	0.0734625	1.34741	0.0565516	0.333333	0.2422	15.3999	0.694879	1	C	0.00244554	0.00244554
338	2015	0.00978632	-2.50626	-4.50075	0.3625	0.1571	25.5142	0.660711	0.0927794	1.07693	0.080225	0.333333	0.2422	15.4062	0.69483	1	C	0.00978632	0.00978632
338	2016	0.00705829	-2.82048	-5.22823	0.3226	0.0737	25.4671	0.636761	0.0589684	1.15153	0.0781436	0.384615	0.2423	15.408	0.694686	1	C	-0.00705829	0.00705829
338	2017	0.0168872	-2.70891	-4.94106	0.2969	0.0526	25.8231	0.728267	0.0503104	1.02263	0.0691271	0.384615	0.2422	15.4975	0.69483	1	C	-0.0168872	0.0168872
338	2018	0.00898793	-2.83788	-5.25339	0.2893	0.042	25.9684	0.702829	0.0857334	1.02569	0.0715707	0.357143	0.2423	15.6185	0.694637	1	C	-0.00898793	0.00898793
338	2019	0.00460169	-3.41102	-5.16156	0.0401	-0.4904	26.0476	0.696705	0.108447	0.986619	0.0640861	0.3333	0.242328	15.7532	0.725584	1	C	-0.00460169	0.00460169
338	2020	0.0100461	-3.39281	-5.70767	0.0384	-0.5057	26.1906	0.705383	0.10064	0.958354	0.0603182	0.3333	0.24432	15.7304	0.725374	1	C	-0.0100461	0.0100461
338	2021	0.00542907	-3.42484	-5.12386	0.0343	-0.5617	26.3245	0.702924	0.0846838	0.980407	0.0569598	0.3333	0.244331	15.8722	0.725374	1	C	-0.00542907	0.00542907
338	2022	0.00493283	-3.51593	-5.53354	0.0341	-0.4516	26.3474	0.628357	0.0529069	1.11848	0.0656602	0.3333	0.222169	16.0487	0.73373	1	C	-0.00493283	0.00493283
400	2009	0.00378444	-2.92731	-3.84807	0.0501	-0.3741	22.2793	0.50229	0.0581964	1.12766	0.301916	0.333333	0.299	13.1022	0.117525	0	C	-0.00378444	0.00378444
400	2010	0.0237701	-2.7141	-3.69989	0.1216	-0.1985	22.2504	0.449573	0.0428423	1.29663	0.378181	0.333333	0.299	13.3535	0.117872	0	C	0.0237701	0.0237701
400	2011	0.0374631	-2.47219	-3.2025	0.0428	-0.3303	22.4733	0.520769	0.0297669	1.41498	0.375463	0.333333	0.299	13.7642	0.0698514	0	C	-0.0374631	0.0374631
400	2012	0.0171271	-2.34082	-3.38323	0.1172	-0.2159	22.6794	0.580492	0.0668262	1.37631	0.376583	0.333333	0.1938	14.0387	0.271341	0	C	-0.0171271	0.0171271
400	2013	0.00832955	-2.38584	-4.28814	0.1181	-0.2021	22.6585	0.539772	0.0718601	1.39387	0.419382	0.333333	0.1938	14.3921	0.271341	0	C	-0.00832955	0.00832955
400	2014	0.0102394	-2.48499	-4.08901	0.05	-0.2856	22.8384	0.539619	0.0979266	1.40235	0.444726	0.375	0.1938	14.3808	0.257805	0	C	-0.0102394	0.0102394
400	2015	0.00397534	-2.35652	-3.92232	0.0113	-0.4442	23.1021	0.422345	-0.0193018	1.9755	0.490694	0.333333	0.4102	14.4524	0.0274437	0	C	0.00397534	0.00397534
400	2016	0.00657576	-2.95085	-4.27056	0.0543	-0.4227	23.248	0.449712	0.0403054	1.85104	0.471588	0.333333	0.4095	14.4986	0.0658458	0	C	-0.00657576	0.00657576
400	2017	0.00984779	-3.0092	-4.52547	0.0579	-0.4263	23.3836	0.472021	0.0871988	1.72298	0.482124	0.333333	0.4128	14.4558	0.0653215	0	C	-0.00984779	0.00984779
400	2018	0.011187	-3.02636	-4.8221	0.4631	0.3983	23.4517	0.469273	-0.0022825	1.59018	0.478261	0.333333	0.4128	14.2953	0.0653215	0	C	-0.011187	0.011187
400	2019	0.0123801	-3.62314	-4.70476	0.4559	0.3964	23.4027	0.426969	0.0317791	1.69773	0.505988	0.3333	0.41276	14.4211	0.0649861	0	C	-0.0123801	0.0123801
400	2020	0.0103796	-3.51368	-4.6612	0.4779	0.4183	23.4373	0.42498	0.00503863	1.82086	0.505625	0.3333	0.432561	14.464	0.0620113	0	C	-0.0103796	0.0103796
400	2021	0.0086407	-3.5088	-5.07068	0.476	0.3727	23.545	0.452629	0.0466179	1.70446	0.440098	0.3333	0.432561	14.4914	0.146994	0	C	-0.0086407	0.0086407
400	2022	0.0166772	-3.57679	-5.02342	0.4343	0.3918	23.595	0.425149	0.0738249	1.75874	0.344763	0.3333	0.384727	14.4562	0.0935699	0	C	-0.0166772	0.0166772
401	2009	0.0658422	-2.83805	-4.07521	0.0921	-0.4616	23.2678	0.504574	0.0493993	1.06612	0.0100389	0.333333	0.4078	14.2582	0.201524	0	C	0.0658422	0.0658422
401	2010	0.0257555	-2.70966	-3.32644	0.1111	-0.4129	23.7968	0.643191	0.0911378	0.836395	0.0172063	0.333333	0.4078	14.2408	0.205922	0	C	0.0257555	0.0257555
401	2011	0.0165684	-3.01336	-5.18492	0.527	0.4179	24.1328	0.692911	0.0561596	0.7027	0.0190021	0.333333	0.4142	14.4149	0.272316	0	C	-0.0165684	0.0165684
401	2012	0.0380953	-2.88771	-5.8469	0.6308	0.5641	24.3628	0.654412	0.0371482	0.474429	0.016171	0.333333	0.3728	14.6439	0.36929	0	C	-0.0380953	0.0380953
401	2013	0.00182209	-2.99239	-4.33225	0.6582	0.6329	24.4491	0.677956	0.0230358	0.577425	0.0226371	0.333333	0.3863	14.6583	0.398232	0	C	-0.00182209	0.00182209
401	2014	0.014951	-3.04463	-4.6197	0.2908	-0.1215	24.4867	0.677456	0.0281982	0.545418	0.0270034	0.333333	0.3863	14.4827	0.414422	0	C	-0.014951	0.014951
401	2015	0.00278008	-2.99238	-4.69536	0.7133	0.6736	24.5087	0.694987	0.0511522	0.420365	0.0382392	0.333333	0.3863	14.5403	0.513611	0	C	-0.00278008	0.00278008
401	2016	0.00101278	-2.95245	-4.22923	0.275	-0.1452	24.4437	0.725467	0.0222205	0.3515	0.0378389	0.375	0.3748	14.1233	0.371623	0	C	-0.00101278	0.00101278
401	2017	0.00764802	-3.20511	-3.11288	0.6672	0.6509	24.4485	0.730765	0.0648816	0.440921	0.0333986	0.333333	0.3	14.8051	0.464317	0	C	-0.00764802	0.00764802
401	2020	0.0149807	-2.8549	-4.62871	0.4007	0.3411	24.8298	0.525172	0.135331	0.648607	0.0333579	0.375	0.3	15.2692	0.233334	0	C	0.0149807	0.0149807
401	2021	0.00143475	-2.76347	-4.83367	0.4341	0.3887	24.7999	0.454608	0.148068	0.963513	0.0334577	0.4286	0.3	15.3544	0.233334	0	C	-0.00143475	0.00143475
401	2022	0.00249282	-2.69335	-4.74438	0.666	0.6222	24.8231	0.440104	0.102957	0.946427	0.0230007	0.3333	0.475329	15.3381	0.38847	0	C	0.00249282	0.00249282
402	2009	0.0083273	-3.8333	-2.93547	0.1432	-0.1414	24.0374	0.461092	-0.186443	1.46824	0.0219432	0.333333	0.2655	15.5239	0.115104	0	K	-0.0083273	0.0083273
402	2010	0.0110787	-4.4354	-3.81056	0.114	-0.1515	24.4693	0.623564	-0.0370831	1.20096	0.0127412	0.333333	0.2655	15.5802	0.078819	0	K	-0.0110787	0.0110787
402	2011	0.0144166	-4.65546	-6.21383	0.3173	0.289	24.7154	0.681675	-0.0458035	0.780963	0.00570584	0.333333	0.2655	15.5751	0.0433935	0	K	-0.0144166	0.0144166
402	2012	0.00455659	-4.67777	-6.17614	0.3187	0.2553	24.813	0.690309	-0.0372635	0.482649	0.00352619	0.333333	0.2655	15.5785	0.110687	0	K	-0.00455659	0.00455659
402	2013	0.00372669	-4.67182	-6.35212	0.3308	0.2738	24.9722	0.699479	-0.027501	0.538548	0.00344546	0.333333	0.2655	15.784	0.110487	0	K	-0.00372669	0.00372669
402	2014	0.00251278	-4.95512	-5.2244	0.3226	0.2872	25.0549	0.678514	-0.0382007	0.641643	0.00510329	0.333333	0.2655	15.7614	0.108232	0	K	0.00251278	0.00251278
402	2016	0.00249083	-4.9569	-4.07856	0.5708	0.5232	25.3837	0.72555	-0.121515	0.667716	0.00783507	0.333333	0.2789	15.8874	0.569314	0	K	0.00249083	0.00249083
402	2017	0.000231051	-5.1499	-4.34022	0.6333	0.5861	25.4492	0.724098	0.151423	0.820774	0.00851151	0.5	0.2965	14.6298	0.535447	0	K	-0.000169734	0.000169734
402	2018	0.00222726	-5.32383	-4.66928	0.6396	0.582	25.5533	0.730814	-0.0579347	0.661536	0.00264454	0.333333	0.3009	16.4036	0.527593	0	K	-0.00222726	0.00222726
402	2019	0.000504885	-5.51852	-3.92969	0.6508	0.5977	25.724	0.749551	-0.0607913	0.59688	0.00207151	0.3333	0.311385	16.3189	0.509866	0	K	0.000504885	0.000504885
402	2020	0.000231051	-5.50256	-2.79807	0.6699	0.5953	25.8108	0.759361	0.0164226	0.608949	0.0150524	0.3333	0.311385	16.0756	0.509866	0	K	0.000122063	0.000122063
402	2021	0.000462796	-5.72323	-2.62079	0.6736	0.6143	25.8544	0.764757	0.0584481	0.662598	0.00255004	0.3333	0.311385	16.1621	0.509866	0	K	-0.000462796	0.000462796
402	2022	0.000339667	-5.72323	-3.00467	0.6343	0.5939	25.8279	0.7415	0.0236254	0.59525	0.00438038	0.3333	0.311385	14.5532	0.503499	0	K	0.000339667	0.000339667
403	2019	0.00229047	-2.13228	-3.85615	0.5714	0.5514	20.999	0.529828	0.0885235	0.543502	0.0987621	0.3333	0.274859	15.6676	0.749738	0	C	0.00229047	0.00229047
403	2020	0.00882464	-2.46745	-4.39236	0.5453	0.4894	20.9636	0.369631	0.150076	0.850504	0.16103	0.4286	0.274859	15.8675	0.680226	0	C	-0.00882464	0.00882464
404	2009	0.0165584	-2.67499	-4.4013	0.5092	0.4815	21.455	0.673729	0.0353214	0.767622	0.173415	0.333333	0.2992	12.9966	0.610501	0	C	0.0165584	0.0165584
404	2010	0.00469945	-2.13584	-4.60284	0.5217	0.4767	21.7149	0.688138	0.0374845	0.712788	0.183197	0.333333	0.2992	13.2394	0.610501	0	C	0.00469945	0.00469945
404	2012	0.00765085	-2.52526	-5.33444	0.4796	0.4703	22.1623	0.776426	0.0374417	0.735635	0.175782	0.333333	0.2992	13.3541	0.215536	0	C	0.00765085	0.00765085
404	2013	0.01452	-2.44948	-6.16745	0.4115	0.4067	22.277	0.763796	0.0591013	0.672817	0.182038	0.333333	0.2992	13.8709	0.215536	0	C	0.01452	0.01452
404	2014	0.0102224	-2.17234	-4.73781	0.4381	0.3003	22.5741	0.609224	0.00150007	0.938365	0.144994	0.333333	0.2881	14.2823	0.186102	0	C	0.0102224	0.0102224
404	2016	0.00205578	-2.48224	-6.12663	0.3565	0.3374	22.665	0.574696	0.104088	1.13939	0.195798	0.333333	0.2881	15.3122	0.142678	0	C	-0.00205578	0.00205578
404	2017	0.0113223	-2.65873	-5.47674	0.4006	0.3743	22.8154	0.598875	0.0241237	1.13973	0.149977	0.333333	0.2881	15.4449	0.142678	0	C	-0.0113223	0.0113223
409	2022	0.00892099	-2.28761	-3.3661	0.2087	0.0219	20.905	0.499622	-0.0156371	1.15166	0.323704	0.3333	0.167061	14.5374	0.649688	0	I	-0.00892099	0.00892099
411	2009	0.0126047	-3.12651	-6.12641	0.2569	-0.0907	21.1096	0.808319	0.0830149	0.821391	0.357973	0.333333	0.2135	13.6106	0.54407	0	F	0.0126047	0.0126047
411	2010	0.00758675	-3.0733	-5.75306	0.5896	0.5717	21.3376	0.812174	0.0232361	0.786534	0.378181	0.333333	0.2135	13.8978	0.54407	0	F	-0.00758675	0.00758675
411	2011	0.0143228	-3.04503	-4.4955	0.5733	0.5409	21.6259	0.81415	0.0369582	0.758712	0.375463	0.333333	0.2135	14.4915	0.54407	0	F	-0.0143228	0.0143228
411	2012	0.00196918	-2.79104	-5.01393	0.5762	0.5583	22.0259	0.750787	-0.0219207	0.903179	0.403843	0.333333	0.2135	14.777	0.54407	0	F	0.00196918	0.00196918
411	2013	0.00808788	-3.01651	-5.0713	0.6023	0.5844	22.1367	0.745088	0.0168939	0.887235	0.419382	0.333333	0.2135	14.9041	0.54407	0	F	-0.00808788	0.00808788
411	2014	0.00105976	-2.887	-5.15731	0.5889	0.534	22.2914	0.740446	0.0157831	0.89819	0.455093	0.333333	0.2135	14.9741	0.54407	0	F	0.00105976	0.00105976
411	2016	0.0062152	-2.98565	-4.38854	0.598	0.5804	22.5356	0.752556	0.0154019	0.848173	0.442007	0.333333	0.2154	15.0155	0.539287	0	F	-0.0062152	0.0062152
411	2017	0.00275585	-3.08137	-4.39831	0.6029	0.5851	22.6673	0.757153	0.0202556	0.868827	0.464712	0.333333	0.2154	15.1688	0.539287	0	F	-0.00275585	0.00275585
411	2019	0.000908393	-3.39105	-4.32359	0.6496	0.6051	22.9197	0.768319	0.0184947	0.90989	0.428039	0.3333	0.2988	15.3257	0.720981	0	F	-0.000908393	0.000908393
411	2020	0.00475051	-3.21512	-4.75781	0.5008	0.3008	23.1	0.72408	0.0204803	0.926939	0.448816	0.3333	0.249	15.2874	0.803213	0	F	0.00475051	0.00475051
411	2021	0.00343237	-3.35076	-4.20129	0.4686	0.2686	23.1437	0.715042	0.0295319	0.998636	0.440098	0.375	0.249	15.4203	0.803213	0	F	-0.00343237	0.00343237
415	2012	0.0460689	-3.12721	-6.52724	0.6805	0.6374	23.6473	0.541802	0.043113	2.61815	0.00501007	0.333333	0.449	12.666	0.271592	0	L	0.0460689	0.0460689
415	2016	0.0513153	-4.342	-7.04074	0.6356	0.6123	25.6053	0.753311	0.0531774	1.34165	0.00889638	0.333333	0.4464	14.5487	0.195416	0	L	0.0513153	0.0513153
415	2017	0.0122289	-4.6783	-3.61334	0.7172	0.6746	26.1015	0.825802	0.0643699	0.982764	0.00694158	0.333333	0.3456	15.3378	0.246676	1	L	-0.0122289	0.0122289
415	2018	0.0382324	-4.69681	-7.7047	0.7201	0.6775	26.4284	0.882109	0.0699854	0.743577	0.00647159	0.333333	0.3491	14.8282	0.2442	1	L	-0.0382324	0.0382324
417	2009	0.000338198	-1.93284	-3.74658	0.0638	-0.4186	21.9295	0.644616	0.196291	0.743346	0.00541563	0.363636	0.2393	13.9333	0.66011	0	F	0.000338198	0.000338198
417	2010	0.0136248	-2.10605	-3.89687	0.4259	0.3008	22.0299	0.645623	0.183904	0.805392	0.00574279	0.307692	0.2393	13.5664	0.66011	0	F	-0.0136248	0.0136248
417	2011	0.00376173	-2.07451	-4.09795	0.4351	0.3039	22.2214	0.630959	0.189261	0.898086	0.00511598	0.363636	0.2399	13.6383	0.658588	1	F	-0.00376173	0.00376173
417	2012	0.00614975	-2.10719	-3.50386	0.3671	0.2223	22.5432	0.565579	0.133726	1.188	0.00255456	0.363636	0.2213	13.6383	0.658588	1	F	0.00614975	0.00614975
417	2013	0.0302235	-2.26509	-3.70957	0.3998	0.3126	22.6201	0.539711	0.0998631	1.1637	0.00277187	0.4	0.2213	13.699	0.658588	1	F	0.0302235	0.0302235
417	2014	0.00489017	-2.18003	-3.95495	0.4096	0.3442	22.7405	0.540901	0.049935	1.0899	0.00348689	0.363636	0.2213	13.9967	0.434953	0	F	-0.00489017	0.00489017
417	2015	0.0129605	-2.16719	-4.02512	0.4496	0.4159	22.7964	0.532677	0.0566303	1.00178	0.00529864	0.363636	0.2214	13.9887	0.658371	0	F	0.0129605	0.0129605
417	2016	0.00355962	-2.19446	-3.86229	0.5059	0.4686	22.8389	0.530825	0.0352456	0.824887	0.00562931	0.363636	0.2214	14.0248	0.658371	0	F	-0.00355962	0.00355962
417	2017	0.0026091	-2.25053	-4.02047	0.5458	0.5296	22.9452	0.551745	0.0712094	0.847859	0.00641587	0.4	0.38	14.2329	0.125019	0	F	-0.0026091	0.0026091
417	2018	0.00122588	-2.28026	-4.57569	0.5776	0.5614	23.0354	0.572341	0.0628075	0.791118	0.00751561	0.363636	0.38	13.9982	0.125019	0	F	-0.00122588	0.00122588
417	2019	0.00964518	-2.28277	-4.4504	0.5851	0.5689	23.0758	0.575794	0.0659034	0.718623	0.0081756	0.3636	0.380044	13.8637	0.125019	0	F	0.00964518	0.00964518
417	2020	0.0149073	-2.27061	-4.64967	0.5528	0.5366	23.1047	0.562743	-0.0363682	0.592572	0.00801979	0.3636	0.380044	14.1206	0.125019	0	F	-0.0149073	0.0149073
417	2021	0.00119745	-2.37119	-4.88519	0.5675	0.5513	23.1326	0.564571	0.0245525	0.633744	0.00769016	0.4444	0.380044	14.1733	0.130354	0	F	0.00119745	0.00119745
417	2022	0.0116251	-2.3696	-4.91523	0.4797	0.4639	23.28	0.609406	0.0750719	0.627928	0.0103111	0.4444	0.380044	14.2191	0.120071	0	F	0.0116251	0.0116251
419	2009	0.0138068	-2.27445	-5.26112	0.0787	-0.3841	21.5596	0.609326	0.0770058	0.44115	0.003011	0.333333	0.4543	13.7212	0.0303568	0	F	-0.0138068	0.0138068
419	2011	0.0264563	-2.12644	-4.24454	0.5072	0.4802	21.8825	0.718966	0.102726	0.471297	0.0148655	0.375	0.4478	13.7212	0.0297892	1	F	-0.0264563	0.0264563
419	2012	0.0153253	-2.08909	-3.39822	0.5271	0.5049	21.9957	0.532363	0.0806551	0.731937	0.00763385	0.375	0.4511	13.7212	0.0411049	1	F	-0.0153253	0.0153253
420	2009	0.0272772	-3.22289	-4.61093	0.0364	-0.1764	21.5775	0.588252	0.0575686	0.259543	0.0256022	0.363636	0.2074	12.4212	0.0649937	0	C	-0.0272772	0.0272772
420	2010	0.0174017	-2.9657	-4.51797	0.029	-0.1857	21.7279	0.63713	0.0257668	0.264313	0.036573	0.363636	0.2074	12.4212	0.0649937	0	C	-0.0174017	0.0174017
420	2011	0.0187418	-2.97072	-4.95606	0.0371	-0.2493	21.7936	0.686778	0.0574794	0.378612	0.0310352	0.333333	0.2126	12.4212	0.151789	0	C	0.0187418	0.0187418
420	2012	0.0192989	-2.79995	-4.40382	0.0421	-0.1876	21.8338	0.801884	0.00173037	0.309211	0.035673	0.363636	0.2126	12.4212	0.097601	0	C	0.0192989	0.0192989
420	2014	0.00434461	-3.26366	-5.15226	0.0536	-0.1644	22.1092	0.886921	-0.0350189	0.278146	0.0244679	0.363636	0.2126	12.4212	0.0569178	0	C	0.00434461	0.00434461
420	2015	0.0522948	-3.69069	-3.76639	0.472	0.3598	21.9198	0.692103	-0.0184515	0.470451	0.0282484	0.4	0.1122	12.4212	0.678012	0	C	0.0522948	0.0522948
420	2016	0.109006	-3.68366	-2.33836	0.472	0.3598	21.6979	0.632747	-0.0620724	0.527846	0.034539	0.363636	0.1122	12.654	0.678012	0	C	0.113467	0.113467
420	2017	0.0717266	-3.74239	-2.70405	0.3906	0.2456	22.2538	0.417175	-0.0248242	0.912573	0.0257126	0.363636	0.145	12.7099	0.381461	0	C	0.0717266	0.0717266
420	2018	0.109006	-4.37205	-5.77504	0.3657	0.2098	22.5446	0.550183	0.00512354	0.292464	0.0218099	0.363636	0.1559	12.7714	0.354761	0	C	-0.113415	0.113415
420	2019	0.00073614	-4.24592	-5.37152	0.2954	0.1017	22.689	0.591152	0.0248031	0.314489	0.0356269	0.3636	0.161397	13.2022	0.311323	0	C	0.00073614	0.00073614
420	2022	0.0148618	-4.45359	-5.64839	0.42	0.3944	22.8949	0.662834	0.0192517	0.276646	0.0504851	0.3636	0.146689	13.5198	0.802246	0	C	0.0148618	0.0148618
421	2009	0.0106086	-3.112	-3.82083	0.0648	-0.3075	21.8138	0.66825	0.116337	0.4319	0.0278876	0.333333	0.3006	13.3439	0.238442	0	O	-0.0106086	0.0106086
421	2010	0.0222797	-3.59525	-4.52392	0.1359	-0.1647	21.7127	0.635898	0.124779	0.53622	0.0322886	0.333333	0.3006	13.487	0.238442	0	O	0.0222797	0.0222797
421	2012	0.0150667	-3.58554	-4.28611	0.4265	0.4224	21.7961	0.621109	0.0540712	0.485778	0.0174976	0.333333	0.3006	13.472	0.238442	0	O	-0.0150667	0.0150667
421	2013	0.0116	-3.53324	-3.28731	0.4283	0.425	21.6751	0.54628	0.142942	0.605477	0.0203068	0.375	0.3006	13.6382	0.238442	0	S	-0.0116	0.0116
421	2016	0.00407226	-2.64727	-2.4024	0.0613	-0.5032	22.6228	0.474536	-0.0154273	0.720655	0.0272594	0.375	0.4953	13.8936	0.0949406	1	D	-0.00407226	0.00407226
421	2017	0.0173645	-3.58109	-3.62775	0.0532	-0.5136	22.6752	0.491874	-0.0194627	0.342818	0.0300772	0.375	0.4953	13.9201	0.0949406	0	D	-0.0173645	0.0173645
421	2018	0.0132938	-3.80194	-5.65308	0.0671	-0.4752	23.1139	0.686656	0.219185	0.455111	0.0354274	0.333333	0.4953	13.8547	0.0949406	0	D	-0.0132938	0.0132938
422	2022	0.0601727	-3.85842	-3.48933	0.3478	0.3404	23.7614	0.809812	0.175337	0.476973	0.00827609	0.375	0.170767	14.5186	0.293075	0	C	0.0601727	0.0601727
423	2009	0.00680854	-2.44801	-3.85466	0.0257	-0.3421	21.3615	0.234181	0.156791	2.23249	0.0587429	0.333333	0.2312	13.0379	0.15921	0	C	0.00680854	0.00680854
423	2010	0.0154448	-2.3886	-4.76398	0.0906	-0.2062	21.86	0.210992	0.260756	3.65861	0.0395241	0.333333	0.2314	13.5135	0.15725	0	C	-0.0154448	0.0154448
423	2011	0.00412533	-2.71057	-4.83856	0.2667	0.1592	22.0036	0.2169	0.176714	3.21081	0.0359153	0.333333	0.2314	13.848	0.115062	0	C	-0.00412533	0.00412533
423	2012	0.000235719	-2.74572	-5.22896	0.2535	0.1769	22.1646	0.177752	0.16793	4.33407	0.0132172	0.333333	0.2314	13.8738	0.0564608	0	C	-0.000235719	0.000235719
423	2013	0.0249976	-2.53821	-3.07216	0.2567	0.1841	22.3958	0.190484	0.161115	4.04033	0.0194672	0.333333	0.2314	14.1591	0.0588457	0	C	0.0249976	0.0249976
423	2014	0.0314864	-2.69783	-4.35767	0.2836	0.2281	22.5116	0.149746	0.147012	4.42352	0.0300899	0.333333	0.2314	14.3574	0.087875	0	C	-0.0314864	0.0314864
423	2015	0.00239925	-2.77855	-4.91328	0.2748	0.2136	22.7328	0.192	0.0880848	2.92027	0.015623	0.333333	0.2314	14.8835	0.0810123	0	C	-0.00239925	0.00239925
423	2016	0.000231051	-2.8695	-5.2629	0.2577	0.1677	22.8761	0.177256	0.113557	3.23541	0.0357373	0.333333	0.2314	14.9788	0.126339	0	C	-3.29303e-05	3.29303e-05
423	2017	0.0114228	-2.86038	-4.89119	0.3161	0.2454	23.0208	0.157136	0.0627739	3.06511	0.0388249	0.333333	0.2314	15.0331	0.201361	0	C	-0.0114228	0.0114228
423	2019	0.00183487	-3.53045	-5.45182	0.3385	0.1724	23.353	0.183198	0.0727507	3.00141	0.0650527	0.3333	0.231417	15.7216	0.35068	0	C	0.00183487	0.00183487
423	2020	0.0190626	-3.85327	-5.80831	0.374	0.2474	23.1789	0.139923	-0.0961065	2.96839	0.108379	0.3333	0.231417	15.4851	0.38279	0	C	-0.0190626	0.0190626
423	2021	0.0197832	-3.39291	-5.98135	0.357	0.1973	23.1166	0.107124	0.0731354	5.08351	0.0428336	0.3333	0.231417	15.2996	0.38279	0	C	-0.0197832	0.0197832
423	2022	0.0167754	-3.3791	-5.80714	0.3528	0.247	23.1767	0.140407	0.240875	4.86732	0.0280158	0.375	0.231417	15.5749	0.38279	0	C	-0.0167754	0.0167754
425	2009	0.00322757	-2.8002	-2.34528	0.0583	-0.41562	22.0148	0.637826	0.0426979	0.572408	0.115222	0.333333	0.33912	13.7902	0.127704	0	C	-0.00322757	0.00322757
425	2011	0.026906	-2.64387	-4.20142	0.1664	-0.3974	23.9342	0.513903	0.0191822	1.1819	0.157134	0.333333	0.492	15.4574	0.0993522	1	C	0.026906	0.026906
425	2012	0.00892021	-2.9371	-3.71093	0.1514	-0.3535	24.2704	0.563431	-0.0584716	1.2968	0.281494	0.444444	0.492	15.6245	0.0697666	1	C	-0.00892021	0.00892021
425	2013	0.00381909	-2.97275	-3.63899	0.6105	0.5855	24.5379	0.613681	-0.0765758	1.39284	0.391095	0.444444	0.4926	15.7605	0.0696864	1	C	-0.00381909	0.00381909
425	2014	0.0207234	-3.46492	-4.13493	0.5997	0.5779	24.6171	0.598504	-0.00780216	1.61437	0.423499	0.444444	0.4926	15.6469	0.0696864	1	C	-0.0207234	0.0207234
425	2015	0.0122201	-3.26528	-4.60944	0.0793	-0.4063	24.612	0.581602	0.0151005	1.45853	0.410119	0.444444	0.4693	15.3877	0.0682431	1	C	-0.0122201	0.0122201
425	2016	0.00313039	-3.50247	-3.4919	0.0859	-0.3663	24.4777	0.517557	0.00252276	1.4039	0.422151	0.444444	0.4213	15.3364	0.0659322	1	C	-0.00313039	0.00313039
425	2017	0.00494557	-3.34725	-4.48552	0.0893	-0.3656	24.5069	0.534267	0.0510571	1.22116	0.350503	0.375	0.426	15.2979	0.0659287	1	C	-0.00494557	0.00494557
425	2019	0.00185399	-4.15237	-4.47278	0.1362	-0.3068	24.8382	0.504644	0.0540199	1.31296	0.294777	0.5	0.381053	15.7017	0.123267	0	C	-0.00185399	0.00185399
425	2020	0.0108894	-4.2396	-4.64826	0.1332	-0.3325	25.0709	0.564685	0.0664444	1.35303	0.337514	0.4444	0.381109	15.753	0.152472	0	C	-0.0108894	0.0108894
425	2021	0.00379322	-4.32328	-4.60632	0.1279	-0.3367	25.2428	0.627759	0.0303843	1.12263	0.280836	0.4444	0.381109	15.9116	0.133426	0	C	0.00379322	0.00379322
425	2022	0.0141849	-4.31998	-4.46494	0.0982	-0.353	25.424	0.662188	0.0733683	1.08255	0.284361	0.4444	0.381117	16.3403	0.123247	0	C	0.0141849	0.0141849
426	2009	0.00234318	-3.78235	-3.74665	0.0474	-0.4248	21.5908	0.488947	0.0120659	1.06398	0.0578204	0.333333	0.451	12.4212	0.0475242	1	D	0.00234318	0.00234318
426	2010	0.0395207	-3.89753	-3.04031	0.0453	-0.4366	21.2336	0.287939	0.0236291	1.3152	0.0823729	0.333333	0.451	12.4212	0.0475242	1	D	-0.0395207	0.0395207
428	2009	0.00660607	-2.11862	-3.21786	0.0641	-0.497	21.8661	0.589695	0.0815483	0.549939	0.025465	0.333333	0.4795	12.948	0.0575566	0	H	0.00660607	0.00660607
428	2010	0.0273087	-2.13474	-3.22511	0.0502	-0.4149	22.0874	0.626921	0.148225	0.577105	0.0167503	0.333333	0.4543	13.1315	0.0254717	0	H	0.0273087	0.0273087
428	2011	0.0849917	-2.23344	-3.55965	0.0681	-0.3862	22.2406	0.65925	0.0945249	0.614196	0.00862197	0.333333	0.4543	13.4545	0.0304041	0	H	0.0849917	0.0849917
428	2015	0.0122265	-2.54102	-3.6623	0.4791	0.4632	22.9458	0.80305	0.0125288	0.182778	0.00856379	0.5	0.4603	13.3792	0.0177057	0	H	-0.0122265	0.0122265
428	2016	0.00872861	-2.6936	-3.67327	0.683	0.6786	22.977	0.642123	0.0192446	0.301538	0.0106086	0.5	0.3248	13.6246	0.906618	0	H	-0.00872861	0.00872861
428	2017	0.0155636	-2.77287	-3.85816	0.6957	0.6671	22.9103	0.666576	0.011545	0.227238	0.0055156	0.555556	0.3248	13.4315	0.906618	0	H	-0.0155636	0.0155636
429	2009	0.00400992	-4.05659	-5.32232	0.0302	-0.3957	22.7062	0.475639	0.0802134	0.487924	0.00177965	0.363636	0.406	13.79	0.0328662	0	G	0.00400992	0.00400992
429	2011	0.0133317	-4.30359	-5.64986	0.0347	-0.3892	23.0772	0.544009	0.0560771	0.409154	0.00171411	0.363636	0.4083	14.0612	0.0381505	0	G	-0.0133317	0.0133317
429	2012	0.026919	-4.25978	-5.6245	0.0397	-0.387	23.1916	0.597053	0.0525577	0.720991	0.0015019	0.363636	0.4083	14.1332	0.0381497	0	G	0.026919	0.026919
429	2013	0.0350836	-4.13528	-5.76229	0.0443	-0.3885	23.3	0.611355	0.0472213	0.346858	0.00167676	0.4	0.4083	14.1318	0.0381476	1	G	-0.0350836	0.0350836
429	2014	0.0153448	-4.27587	-6.15849	0.0573	-0.3666	23.2644	0.601973	0.0596678	0.693643	0.00219768	0.363636	0.4083	14.0711	0.0420789	0	G	-0.0153448	0.0153448
429	2015	0.0150711	-4.32612	-6.10797	0.0519	-0.3815	23.2501	0.530826	0.0772958	0.58221	0.00188772	0.363636	0.4084	14.2045	0.0381455	0	G	-0.0150711	0.0150711
429	2016	0.0118113	-4.32132	-6.63505	0.0598	-0.3716	23.2171	0.493845	0.0823433	0.609141	0.00397657	0.363636	0.4084	14.1114	0.0382955	0	G	0.0118113	0.0118113
429	2017	0.00928723	-4.15568	-6.17603	0.1908	-0.303	23.5004	0.449772	0.119724	1.72874	0.00253111	0.357143	0.2455	14.2106	0.908348	0	G	-0.00928723	0.00928723
429	2019	0.00667285	-4.5009	-6.90994	0.1209	-0.4497	23.5142	0.383508	0.117575	0.739049	0.00558895	0.3333	0.245543	14.5542	0.908348	0	G	-0.00667285	0.00667285
429	2020	0.0112198	-4.44022	-6.41708	0.4011	0.0986	23.5954	0.420036	0.112509	1.63103	0.00709177	0.3333	0.245557	14.489	0.908265	0	G	-0.0112198	0.0112198
429	2021	0.0101746	-4.61844	-5.82664	0.3899	0.0816	23.7063	0.481871	0.133487	1.18905	0.00855289	0.3846	0.245561	14.5684	0.908265	0	G	-0.0101746	0.0101746
429	2022	0.0061549	-4.48095	-7.26899	0.3929	0.1051	23.6611	0.400237	0.194416	2.70131	0.00842633	0.3333	0.245592	14.628	0.908183	0	G	0.0061549	0.0061549
430	2013	0.0494721	-2.5134	-4.36031	0.0282	-0.5342	20.1272	0.255149	0.233491	0.626006	0.000980839	0.333333	0.3002	13.6797	0.313962	0	N	0.0494721	0.0494721
430	2014	0.0629454	-2.41617	-4.91892	0.0522	-0.4904	20.2171	0.280697	0.141109	1.07551	0.00277689	0.333333	0.3002	13.7757	0.313962	0	N	0.0629454	0.0629454
430	2015	0.0531108	-2.54299	-4.12363	0.0564	-0.4281	20.3446	0.272118	0.159689	0.651461	0.00154664	0.333333	0.3002	13.717	0.313962	0	N	0.0531108	0.0531108
430	2016	0.0835882	-2.36986	-4.18074	0.0579	-0.4154	20.5872	0.29778	0.239532	0.694108	0.00515411	0.333333	0.3002	14.2114	0.313962	0	N	0.0835882	0.0835882
430	2017	0.0562285	-2.4311	-3.9875	0.0615	-0.4118	21.4383	0.667676	0.0648062	0.194367	0.00176722	0.333333	0.3002	14.1258	0.313962	0	N	0.0562285	0.0562285
430	2018	0.0520831	-3.03283	-4.55126	0.2583	-0.0646	21.5718	0.331729	0.0523613	0.408264	0.00177001	0.333333	0.2783	14.1166	0.268435	0	N	0.0520831	0.0520831
430	2019	0.0729514	-3.36942	-4.69257	0.2783	-0.0151	21.6379	0.36453	0.0591088	0.654482	0.000538433	0.3636	0.278281	13.9465	0.268435	0	N	-0.0729514	0.0729514
430	2020	0.0478432	-3.50154	-5.1085	0.2672	-0.0262	21.7046	0.399074	0.0584065	0.737779	0.000530423	0.3636	0.278281	14.0741	0.268435	0	N	0.0478432	0.0478432
430	2021	0.0367593	-3.61814	-5.04647	0.2802	-0.0043	21.7513	0.459123	-0.00773397	0.469811	0.000631232	0.4444	0.278281	13.9454	0.268435	0	N	-0.0367593	0.0367593
430	2022	0.000884427	-3.63661	-5.54789	0.2939	0.0156	21.7674	0.518701	-0.00437997	0.2337	0.000584661	0.3636	0.278281	13.5373	0.268435	0	N	0.000884427	0.000884427
488	2009	0.0302835	-3.66923	-5.08746	0.2066	-0.0149	23.9928	0.466842	0.0735429	0.772432	0.0666328	0.333333	0.1889	14.5157	0.75171	0	C	0.0302835	0.0302835
488	2010	0.109006	-3.58927	-5.78026	0.2378	0.0507	24.0631	0.477652	0.0580948	1.17687	0.0541944	0.333333	0.1891	15.0964	0.751258	0	C	0.116353	0.116353
488	2011	0.0294447	-3.47774	-5.47996	0.2596	0.1056	24.2808	0.564953	0.0242417	0.674249	0.0605118	0.333333	0.1891	15.9034	0.751484	1	C	-0.0294447	0.0294447
488	2012	0.0233383	-3.54316	-4.67979	0.2575	0.1068	24.5438	0.671543	-0.00958701	0.584854	0.0632563	0.333333	0.1889	16.0984	0.752049	1	C	-0.0233383	0.0233383
488	2015	0.00604759	-3.7123	-3.28656	0.376	0.3719	24.7632	0.747491	0.0173419	0.645987	0.0614095	0.333333	0.1811	16.1306	0.835631	1	C	0.00604759	0.00604759
488	2016	0.0105215	-3.71447	-3.65495	0.374	0.3339	25.0795	0.778623	-0.124694	0.615883	0.0506824	0.333333	0.1513	15.9886	0.996016	1	C	-0.0105215	0.0105215
488	2017	0.00996336	-3.99056	-3.87737	0.4076	0.3869	25.1335	0.725773	0.0261656	0.661637	0.0482961	0.4	0.1513	15.9796	0.857192	1	C	-0.00996336	0.00996336
488	2018	0.00417783	-3.76342	-5.02873	0.4292	0.4085	25.3832	0.713381	0.000225004	0.758008	0.0347064	0.4	0.1513	16.0245	0.849401	0	C	0.00417783	0.00417783
488	2019	0.0235328	-4.69258	-3.90232	0.4254	0.3951	25.3803	0.754349	0.133876	0.670785	0.0323256	0.3636	0.152911	16.0324	0.840477	0	C	-0.0235328	0.0235328
488	2020	0.0149188	-4.5306	-3.86099	0.4235	0.3936	25.3078	0.731114	0.124876	0.762409	0.025777	0.375	0.153341	16.3819	0.837802	0	C	-0.0149188	0.0149188
488	2021	0.00877323	-4.55944	-3.70192	0.4326	0.401	25.2404	0.718262	0.122957	0.602335	0.0216754	0.3333	0.153248	16.3916	0.816393	0	C	-0.00877323	0.00877323
488	2022	0.00733149	-4.57653	-3.70496	0.4336	0.4289	25.1402	0.727832	0.103594	0.545916	0.0320675	0.3333	0.153248	16.4025	0.816727	0	C	-0.00733149	0.00733149
498	2014	0.010781	-3.37589	-3.47635	0.0819	-0.6019	22.9661	0.755201	0.0781726	0.737927	0.227713	0.375	0.6066	13.8597	0.127354	0	E	-0.010781	0.010781
498	2016	0.00790336	-3.33257	-2.92643	0.0121	-0.688	23.0666	0.708156	0.0799381	0.821535	0.345933	0.375	0.6066	13.8506	0.127354	0	E	-0.00790336	0.00790336
498	2017	0.00097062	-3.28528	-2.51358	0.0143	-0.6959	23.4342	0.769289	0.0541276	0.77323	0.23783	0.333333	0.6066	13.8641	0.127354	0	E	0.00097062	0.00097062
498	2018	0.00366833	-3.5465	-3.28104	0.0942	-0.5296	23.5927	0.769372	0.0131866	0.765216	0.274534	0.333333	0.6066	14.3288	0.094551	0	E	0.00366833	0.00366833
498	2019	0.0111281	-3.79035	-3.58484	0.083	-0.5328	23.8968	0.733793	0.0347447	0.699004	0.195241	0.4286	0.606567	14.3776	0.0822558	0	E	-0.0111281	0.0111281
498	2020	0.00590189	-3.85859	-4.10847	0.6944	0.6927	24.1909	0.742626	0.00149181	0.653511	0.174046	0.375	0.606567	14.4941	0.0822558	0	E	-0.00590189	0.00590189
498	2021	0.00839798	-3.86755	-2.78112	0.0587	-0.6586	24.7321	0.765899	0.0176919	1.09789	0.112178	0.375	0.462874	14.7078	0.27828	0	E	-0.00839798	0.00839798
498	2022	0.00927125	-3.68689	-3.10403	0.148	-0.4456	25.1468	0.759996	-0.0282596	1.06546	0.103468	0.3636	0.498415	14.9273	0.218103	0	E	-0.00927125	0.00927125
501	2009	0.0164145	-3.54259	-3.36583	0.2902	0.0224	22.3677	0.70319	0.160463	0.727937	0.0031516	0.363636	0.1842	13.9303	0.781922	0	F	0.0164145	0.0164145
501	2010	0.0146956	-3.46521	-3.35982	0.5008	0.4295	22.4895	0.734018	0.160068	0.444107	0.00367831	0.363636	0.1842	14.4062	0.781922	0	F	-0.0146956	0.0146956
501	2011	0.0669805	-3.45987	-3.72272	0.468	0.3508	22.7325	0.751975	0.217679	0.430339	0.00227087	0.363636	0.1842	14.7981	0.781922	0	F	0.0669805	0.0669805
501	2012	0.051355	-3.49167	-3.81926	0.5262	0.4453	22.9949	0.769568	0.190094	0.411547	0.00123543	0.363636	0.2017	14.9948	0.714286	0	F	0.051355	0.051355
501	2013	0.0172388	-3.63651	-3.81549	0.6268	0.5923	23.1247	0.760921	0.196137	0.440974	0.000725222	0.4	0.2202	14.8253	0.598946	0	F	0.0172388	0.0172388
501	2014	0.0663041	-3.74167	-4.203	0.6343	0.6187	23.2597	0.752536	0.146043	0.431551	0.000709131	0.363636	0.2402	15.03	0.54933	0	F	0.0663041	0.0663041
501	2016	0.0617822	-3.96223	-4.48877	0.5311	0.4955	23.5998	0.767476	0.0480719	0.252811	0.000520851	0.363636	0.2409	15.274	0.48216	0	F	-0.0617822	0.0617822
501	2017	0.000962418	-4.19491	-4.47057	0.5453	0.5115	23.6019	0.659722	0.0835836	0.323289	0.000448351	0.4	0.2154	15.383	0.48216	0	F	-0.000962418	0.000962418
501	2018	0.0965099	-4.22766	-4.58064	0.5632	0.5429	23.6147	0.601671	0.0143452	0.291506	0.000518953	0.363636	0.2155	16.2159	0.48216	0	F	0.0965099	0.0965099
501	2019	0.0225102	-4.26924	-4.81146	0.5559	0.5356	23.8538	0.639567	0.109487	0.301355	0.000538433	0.4	0.215481	15.4456	0.48216	0	F	-0.0225102	0.0225102
501	2020	0.00885892	-4.41388	-4.72952	0.4984	0.4575	23.8843	0.596956	0.0600944	0.23139	0.000556356	0.3636	0.215481	15.6179	0.48216	0	F	0.00885892	0.00885892
501	2021	0.0930053	-4.64943	-5.06843	0.463	0.3901	23.8501	0.565163	0.0539363	0.267955	0.000970332	0.3636	0.215481	16.1885	0.48216	0	F	0.0930053	0.0930053
501	2022	0.0120083	-4.43581	-4.95631	0.4705	0.4645	24.0622	0.621204	0.0772074	0.274434	0.00103422	0.3636	0.215481	15.6153	0.48216	0	F	-0.0120083	0.0120083
503	2019	0.00235216	-2.4892	-4.5348	0.3163	0.3057	20.9704	0.08226	-0.0181053	11.1271	0.00590699	0.3333	0.262235	15.136	0.041207	0	I	-0.00235216	0.00235216
503	2020	0.0106232	-2.40506	-3.18478	0.2961	0.2884	20.9896	0.08226	0.0506003	11.6686	0.0158469	0.3333	0.262235	14.8269	0.0382733	0	I	-0.0106232	0.0106232
505	2009	0.000231051	-2.94749	-3.32387	0.0827	-0.1781	20.6981	0.866267	-0.0677199	0.149944	0.00423471	0.333333	0.2608	13.1285	0.058387	1	K	-6.32087e-05	6.32087e-05
505	2018	0.00580168	-1.7685	-2.94245	0.0818	-0.4428	22.5287	0.572467	-0.172921	0.744674	0.0123578	0.428571	0.4206	14.3981	0.168183	0	K	0.00580168	0.00580168
505	2019	0.00884845	-3.46527	-5.80863	0.1139	-0.3774	22.316	0.422619	0.172898	0.795063	0.0198846	0.3333	0.420594	14.8242	0.168183	0	C	-0.00884845	0.00884845
505	2020	0.012349	-3.331	-5.54453	0.0933	-0.398	22.3779	0.428227	0.0568441	0.761043	0.0154349	0.3333	0.420594	15.2274	0.168183	0	C	-0.012349	0.012349
507	2009	0.0084106	-3.72855	-4.96408	0.043	-0.2206	21.2793	0.328355	-0.0220205	0.610493	0.0272604	0.363636	0.164	13.9681	0.413787	0	S	0.0084106	0.0084106
507	2010	0.0766327	-3.67609	-5.65397	0.0517	-0.2064	21.2684	0.269815	0.00997279	0.808249	0.0458876	0.363636	0.164	13.5962	0.413787	0	S	0.0766327	0.0766327
507	2011	0.0164744	-3.21899	-4.13487	0.2103	0.0617	21.3206	0.218068	0.0194042	2.29931	0.0210813	0.363636	0.164	13.8686	0.413787	0	S	0.0164744	0.0164744
507	2012	0.0166963	-3.20912	-4.3183	0.2304	0.1419	21.9517	0.476831	0.0709853	1.4846	0.0277854	0.4	0.164	14.8624	0.413787	0	S	-0.0166963	0.0166963
507	2013	0.0153391	-3.53031	-5.38498	0.3025	0.2896	21.9869	0.4375	0.000269336	1.7984	0.0303308	0.444444	0.2506	14.4571	0.0916212	0	G	-0.0153391	0.0153391
507	2014	0.0236704	-3.59249	-4.26503	0.3001	0.2918	22.0922	0.354787	0.00326648	2.59616	0.030719	0.5	0.2562	14.284	0.0704776	0	G	0.0236704	0.0236704
507	2015	0.0197113	-3.50138	-3.72264	0.2985	0.296	22.4023	0.50672	0.0381838	0.678602	0.0461985	0.375	0.2583	14.2436	0.0699086	0	G	0.0197113	0.0197113
507	2016	0.0055601	-3.64795	-4.36388	0.3016	0.2989	22.4234	0.488875	0.0377288	0.83725	0.0508724	0.375	0.2583	14.4108	0.0699086	0	G	-0.0055601	0.0055601
507	2020	0.019921	-3.57072	-4.59065	0.1006	-0.2255	22.948	0.38872	0.033013	1.01461	0.0486282	0.375	0.296367	14.6868	0.15027	0	G	-0.019921	0.019921
507	2021	0.0095731	-3.81843	-5.23348	0.1037	-0.2224	23.325	0.56503	0.0228679	0.873109	0.0426247	0.375	0.296367	14.7069	0.15027	0	G	-0.0095731	0.0095731
507	2022	0.000231051	-3.71495	-5.04814	0.0885	-0.2313	23.5989	0.583037	0.0391539	0.965269	0.0803846	0.4444	0.299812	14.9152	0.117632	0	G	-0.000199589	0.000199589
510	2013	0.0274279	-2.95695	-6.28446	0.147	0.1438	21.5567	0.509003	0.0394447	0.591586	0.00136913	0.333333	0.106212	14.0387	0.6879	0	C	-0.0274279	0.0274279
514	2009	0.00269875	-4.57039	-3.66335	0.0129	-0.7641	21.8491	0.316078	-0.0316006	1.71848	0.000600404	0.571429	0.7498	13.1712	0.0095641	0	K	-0.00269875	0.00269875
514	2010	0.0115525	-5.02529	-5.99691	0.0173	-0.6646	21.9734	0.364112	-0.0517195	1.19151	0.00221853	0.571429	0.6384	13.4408	0.0270671	0	K	-0.0115525	0.0115525
514	2011	0.0114023	-4.65003	-5.81565	0.6755	0.6638	22.2505	0.467011	-0.0305642	1.25608	0.0161865	0.571429	0.6384	13.1975	0.034956	0	K	-0.0114023	0.0114023
514	2012	0.00239916	-4.66645	-1.78626	0.6773	0.6644	22.3822	0.456428	-0.13331	1.16445	0.056369	0.571429	0.6384	13.2213	0.034956	0	K	-0.00239916	0.00239916
514	2013	0.00511486	-4.10887	-2.08001	0.6773	0.6716	22.6352	0.551443	-0.0775968	0.877955	0.0170801	0.571429	0.6383	13.4758	0.0349654	0	K	-0.00511486	0.00511486
514	2016	0.000693207	-4.67748	-5.92379	0.6587	0.6502	22.7191	0.547649	0.00634125	0.379395	0.00334685	0.4	0.6319	13.7577	0.0100771	0	K	-0.000693207	0.000693207
514	2018	0.000652652	-5.19707	-6.20475	0.6448	0.642	22.5649	0.451933	0.0955586	0.931614	0.00150279	0.571429	0.6319	14.4888	0.0128964	0	K	-0.000652652	0.000652652
514	2019	0.00373976	-5.18348	-5.84952	0.6596	0.658	22.6059	0.472779	0.080573	0.632408	0.0017362	0.5714	0.631865	14.2359	0.01768	0	K	-0.00373976	0.00373976
514	2020	0.000899806	-4.9149	-5.28637	0.6529	0.6513	22.5953	0.425527	0.0249626	0.94246	0.00187925	0.5714	0.631865	15.059	0.0139256	0	K	-0.000899806	0.000899806
514	2021	0.00083583	-5.04428	-5.45436	0.6532	0.6516	22.757	0.498147	-0.132245	0.393023	0.00148598	0.5714	0.631865	14.503	0.0147005	0	K	0.00083583	0.00083583
514	2022	0.00195629	-5.05255	-5.65368	0.6493	0.6429	22.85	0.521048	0.0549563	0.482698	0.0140387	0.5714	0.631865	14.8481	0.0161662	0	K	-0.00195629	0.00195629
519	2009	0.0204518	-2.57084	-4.15039	0.0481	-0.2914	20.1272	0.252087	-0.0893815	1.29791	0.114913	0.428571	0.206	12.9358	0.648214	0	C	-0.0204518	0.0204518
519	2010	0.0245448	-2.50227	-3.7067	0.0448	-0.3052	20.1272	0.316073	-0.0407378	1.24016	0.131327	0.428571	0.206	13.1993	0.648214	0	C	-0.0245448	0.0245448
519	2011	0.017295	-2.28082	-4.88318	0.0976	-0.2193	20.1272	0.245625	-0.0305658	1.15406	0.132593	0.428571	0.2158	13.1993	0.230298	0	C	-0.017295	0.017295
519	2012	0.00280479	-2.53995	-4.26464	0.0945	-0.1996	20.1272	0.256212	-0.039842	1.29515	0.137036	0.428571	0.2158	13.1993	0.230298	0	C	0.00280479	0.00280479
519	2013	0.016311	-2.60444	-4.05483	0.3147	0.2568	20.1272	0.252177	0.0108831	1.34585	0.158839	0.428571	0.2158	13.1993	0.230298	0	C	-0.016311	0.016311
519	2014	0.0199914	-1.68884	-3.57075	0.1576	-0.3517	22.3163	0.266653	-0.0252813	1.59256	0.0576652	0.333333	0.3604	14.4295	0.211739	0	C	-0.0199914	0.0199914
519	2015	0.015024	-3.3061	-5.27652	0.1773	-0.288	24.6168	0.08226	-0.0404727	1.60443	0.084745	0.333333	0.3604	14.5708	0.211739	0	C	0.015024	0.015024
519	2016	0.00136379	-5.55377	-6.69301	0.1361	-0.3437	22.3634	0.192024	-0.027406	1.28726	0.111565	0.333333	0.3604	14.4331	0.211739	0	C	-0.00136379	0.00136379
519	2017	0.0102069	-2.3723	-4.48105	0.1132	-0.336	23.0516	0.282296	0.0153208	1.64624	0.0988817	0.333333	0.3368	14.3903	0.216048	0	C	-0.0102069	0.0102069
519	2018	0.00511905	-2.91406	-5.414	0.0874	-0.408	22.9983	0.226262	0.0551965	2.44492	0.094835	0.375	0.233	14.2232	0.642137	0	C	0.00511905	0.00511905
519	2019	0.00665286	-3.28405	-5.2611	0.0874	-0.408	23.0672	0.245685	0.143806	2.39231	0.0595492	0.3333	0.232961	14.3549	0.642137	0	C	-0.00665286	0.00665286
519	2020	0.00527699	-3.24903	-5.4495	0.075	-0.4076	23.1222	0.256386	0.0828303	2.32214	0.0427527	0.3333	0.229707	14.5723	0.52105	0	C	-0.00527699	0.00527699
519	2021	0.00074061	-3.2506	-5.47662	0.5187	0.5134	23.222	0.29993	0.148218	2.01532	0.0304712	0.375	0.189687	14.7666	0.841963	0	C	0.00074061	0.00074061
519	2022	0.0146168	-3.14672	-6.58385	0.4331	0.4033	23.3645	0.357772	0.112138	1.87551	0.0568453	0.4444	0.159707	14.8871	0.790201	0	C	-0.0146168	0.0146168
520	2009	0.00561947	-4.29068	-5.3759	0.0123	-0.2882	22.4719	0.72901	0.0128031	0.659746	0.0278394	0.333333	0.2727	13.4173	0.0303122	0	C	0.00561947	0.00561947
520	2010	0.0904174	-4.52689	-3.58769	0.0264	-0.2578	22.5689	0.821311	-0.021981	0.746657	0.0254889	0.333333	0.2727	13.4023	0.0303122	0	C	0.0904174	0.0904174
520	2011	0.0416587	-4.55325	-3.45774	0.0284	-0.2526	22.7744	0.853835	-0.0220593	0.629026	0.0252141	0.333333	0.2727	14.153	0.0303122	0	G	-0.0416587	0.0416587
520	2012	0.0626942	-4.04832	-3.57004	0.0332	-0.2423	22.9007	0.886921	0.00642177	0.307487	0.024951	0.333333	0.2672	13.9247	0.0309387	0	G	-0.0626942	0.0626942
521	2009	0.00676772	-3.02238	-4.29241	0.2282	0.1353	21.9442	0.682342	0.0560186	0.428338	0.0832602	0.333333	0.106212	13.9304	0.756315	0	C	0.00676772	0.00676772
521	2010	0.0338125	-2.91061	-5.22038	0.2441	0.09556	22.2892	0.718073	-0.00154374	0.64174	0.0662458	0.333333	0.1801	14.0635	0.372273	0	C	-0.0338125	0.0338125
521	2011	0.00781237	-3.02679	-4.3559	0.397	0.3155	22.6856	0.614091	0.0525659	0.929144	0.0523545	0.333333	0.2138	14.2479	0.29286	0	C	-0.00781237	0.00781237
521	2012	0.00949941	-3.09789	-5.14423	0.402	0.3022	22.7518	0.624569	-0.0546104	0.869137	0.0751349	0.444444	0.2138	14.2534	0.29286	0	C	-0.00949941	0.00949941
521	2013	0.0181659	-3.08428	-5.493	0.373	0.3104	22.7884	0.621935	0.0532027	0.999604	0.0955806	0.444444	0.2158	14.1174	0.290141	0	C	-0.0181659	0.0181659
521	2014	0.0100862	-2.97743	-5.97137	0.4166	0.4009	22.8659	0.623602	0.0632459	1.02898	0.100358	0.444444	0.2158	15.4298	0.229331	0	C	-0.0100862	0.0100862
521	2016	0.00602728	-3.06647	-5.45763	0.351	0.3452	22.9278	0.622796	0.0233248	1.08493	0.147344	0.333333	0.2158	14.0879	0.290141	0	C	-0.00602728	0.00602728
521	2017	0.0123227	-2.95502	-5.43465	0.3965	0.3871	23.2496	0.586964	0.0787836	1.21486	0.0894627	0.333333	0.2247	14.145	0.203757	0	C	0.0123227	0.0123227
521	2018	0.00466495	-3.22564	-5.26961	0.1852	-0.0395	23.4934	0.676899	-0.034552	1.01692	0.111544	0.333333	0.2247	14.0713	0.203757	0	C	0.00466495	0.00466495
521	2019	0.0130351	-3.91614	-5.54871	0.129	-0.111	23.4681	0.66999	-0.0141732	1.00334	0.107378	0.3333	0.235786	14.1344	0.194167	0	C	-0.0130351	0.0130351
523	2009	0.0114071	-2.51842	-6.16423	0.0251	-0.42915	20.325	0.321461	0.0457963	1.29895	0.19377	0.428571	0.45425	13.5723	0.0145417	0	C	-0.0114071	0.0114071
523	2010	0.0168586	-2.46749	-5.79211	0.04522	-0.40903	20.4468	0.38723	0.0966568	1.31537	0.161036	0.428571	0.45425	13.6631	0.0382683	0	C	0.0168586	0.0168586
523	2011	0.0129931	-2.50636	-6.45329	0.0422	-0.43735	20.6529	0.489093	0.0606696	1.01501	0.156571	0.428571	0.45425	14.416	0.0331334	0	C	0.0129931	0.0129931
523	2012	0.023435	-2.52718	-5.01531	0.5456	0.4861	21.1407	0.345721	-0.0580638	1.72286	0.135668	0.428571	0.3522	14.2703	0.24236	0	C	0.023435	0.023435
523	2016	0.00134125	-3.53161	-4.15763	0.4395	0.4077	21.9845	0.68796	-0.0116355	0.892287	0.370536	0.428571	0.3523	14.5555	0.0590824	0	C	-0.00134125	0.00134125
523	2017	0.00701611	-3.76435	-4.63928	0.3854	0.2317	22.1512	0.571952	-0.162253	1.20083	0.421163	0.428571	0.3004	14.3241	0.473485	0	C	-0.00701611	0.00701611
524	2009	0.0152397	-1.95175	-4.35796	0.0264	-0.4891	20.5203	0.246785	0.0412683	0.732201	0.024334	0.333333	0.3719	13.8745	0.385951	0	H	-0.0152397	0.0152397
524	2010	0.0172151	-2.48954	-5.59002	0.0226	-0.5112	20.5106	0.242701	0.00652051	0.575236	0.0151069	0.333333	0.3719	14.032	0.385951	0	H	-0.0172151	0.0172151
524	2015	0.00390303	-2.52962	-5.83466	0.5537	0.5116	20.4761	0.29115	0.0634364	1.37496	0.0182849	0.333333	0.3719	13.9311	0.385951	0	H	-0.00390303	0.00390303
524	2016	0.0117807	-2.52375	-5.65487	0.5589	0.5021	20.553	0.269534	0.0647634	3.12133	0.0175528	0.333333	0.3719	13.9801	0.385951	0	H	-0.0117807	0.0117807
524	2017	0.0052413	-2.452	-5.04341	0.5732	0.5602	20.5642	0.269299	0.0496956	1.54839	0.0225044	0.333333	0.3719	14.1878	0.385951	0	H	-0.0052413	0.0052413
524	2018	0.00748016	-1.68884	-2.59852	0.1836	-0.4528	22.2135	0.419242	0.114941	1.27074	0.027895	0.333333	0.4441	14.3408	0.337018	0	H	-0.00748016	0.00748016
524	2019	0.00574522	-2.65946	-4.23808	0.1791	-0.475	22.2457	0.432239	0.0539023	1.8412	0.0384535	0.3333	0.445986	14.522	0.33557	0	H	0.00574522	0.00574522
525	2009	0.0246144	-3.51262	-4.63536	0.1061	-0.2349	21.8686	0.756393	-0.0444239	0.672718	0.0466398	0.555556	0.2851	13.5476	0.106805	0	C	-0.0246144	0.0246144
525	2010	0.00172251	-3.60299	-4.34804	0.3905	0.321	22.0418	0.800544	0.0587401	0.626403	0.0161366	0.555556	0.2851	13.8392	0.157831	0	C	0.00172251	0.00172251
526	2016	0.00605174	-2.11007	-6.77398	0.5405	0.5312	20.1272	0.570159	0.00924051	0.810841	0.05478	0.428571	0.2852	13.2233	0.360633	0	K	-0.00605174	0.00605174
528	2009	0.00950264	-2.39307	-4.72722	0.0465	-0.4804	22.5594	0.577239	-0.0929463	0.689789	0.125675	0.333333	0.4437	15.597	0.0515278	0	C	-0.00950264	0.00950264
528	2010	0.00697984	-2.66894	-4.48334	0.4422	0.3618	22.9814	0.570544	0.160831	0.921284	0.105812	0.333333	0.3869	15.0826	0.0649549	0	C	-0.00697984	0.00697984
528	2011	0.0179811	-2.65403	-4.18354	0.3946	0.2694	23.6462	0.544765	0.0369208	1.05294	0.0754745	0.333333	0.3869	15.8735	0.0894598	0	C	-0.0179811	0.0179811
528	2012	0.0164346	-3.1022	-4.73142	0.1015	-0.2706	23.8479	0.589365	-0.0887755	1.15064	0.0995439	0.333333	0.3498	15.9866	0.0800865	0	C	-0.0164346	0.0164346
528	2013	0.0182986	-3.29459	-4.86967	0.0679	-0.326	23.8405	0.586932	0.0255697	1.19868	0.0956487	0.333333	0.3498	14.5498	0.0631046	0	C	-0.0182986	0.0182986
528	2014	0.00425983	-3.28451	-4.60351	0.0638	-0.2921	23.8225	0.577607	0.0488481	1.52027	0.12565	0.333333	0.3498	14.4222	0.0444656	0	C	-0.00425983	0.00425983
528	2015	0.00953303	-3.23147	-4.40973	0.3899	0.3732	23.7583	0.561288	0.0266535	1.51641	0.166775	0.333333	0.3498	14.7101	0.0444654	0	C	-0.00953303	0.00953303
528	2016	0.0106734	-3.35087	-4.17386	0.4191	0.3466	23.738	0.563075	0.00713261	1.48317	0.154568	0.363636	0.3498	14.5959	0.0663618	0	C	-0.0106734	0.0106734
528	2017	0.00768126	-3.39745	-4.28307	0.443	0.3743	23.7478	0.570183	0.0669539	1.13943	0.127235	0.363636	0.3498	15.121	0.0663618	0	C	-0.00768126	0.00768126
528	2018	0.0110131	-3.2052	-4.14686	0.4056	0.3671	23.7986	0.579048	0.0439838	0.965133	0.129519	0.363636	0.3498	15.4952	0.0663618	0	C	-0.0110131	0.0110131
528	2019	0.00269565	-3.48987	-4.12821	0.3894	0.3201	23.9895	0.614775	0.0241831	1.05411	0.134775	0.3636	0.349758	15.6288	0.0885834	0	C	-0.00269565	0.00269565
528	2020	0.0107612	-3.62887	-4.17151	0.3823	0.3136	24.1198	0.637307	0.0622062	1.0828	0.132388	0.3636	0.346652	15.5912	0.111694	0	C	-0.0107612	0.0107612
528	2021	0.00460788	-3.74636	-4.33678	0.3891	0.3338	24.2499	0.649732	0.0590355	0.854555	0.136412	0.3636	0.346652	15.3486	0.0932027	0	C	0.00460788	0.00460788
528	2022	0.00874932	-3.84081	-4.26608	0.3927	0.3431	24.4229	0.600767	0.0209355	1.0386	0.154996	0.3636	0.346812	15.648	0.143	0	C	-0.00874932	0.00874932
529	2010	0.0350755	-3.02011	-4.00857	0.0714	-0.4337	20.6521	0.295416	0.0770115	1.72884	0.0394268	0.333333	0.494	14.0725	0.0365797	0	C	-0.0350755	0.0350755
529	2011	0.0164213	-2.72117	-3.98422	0.0667	-0.4462	20.7162	0.27863	0.05748	1.72046	0.033132	0.375	0.5018	14.4854	0.0360112	0	C	-0.0164213	0.0164213
529	2012	0.0684707	-2.688	-4.58764	0.0855	-0.4163	20.8252	0.291967	0.107419	1.70076	0.0145572	0.333333	0.5018	14.5286	0.0360112	0	C	0.0684707	0.0684707
529	2013	0.0544734	-2.71059	-4.02206	0.5844	0.5674	20.9102	0.298454	0.0460994	1.45783	0.0245778	0.333333	0.5119	14.6497	0.0379786	0	C	-0.0544734	0.0544734
529	2015	0.0115237	-3.03254	-4.62979	0.5755	0.554	21.1105	0.270361	0.100622	2.08551	0.0152977	0.375	0.5126	14.5301	0.0379227	0	C	-0.0115237	0.0115237
529	2016	0.000445405	-3.08352	-3.81647	0.5731	0.5594	21.0955	0.208073	0.0367839	2.48224	0.0130104	0.333333	0.5126	14.2242	0.0379227	0	C	-0.000445405	0.000445405
529	2017	0.0135056	-2.91674	-4.36064	0.0759	-0.447	21.1858	0.214726	0.117378	2.58592	0.0126352	0.333333	0.515	14.4778	0.037745	0	C	-0.0135056	0.0135056
529	2018	0.0186115	-2.92707	-5.16443	0.0738	-0.4412	21.4377	0.291799	0.142214	2.18307	0.0601668	0.375	0.515	14.807	0.037745	0	C	-0.0186115	0.0186115
529	2019	0.00950732	-2.65481	-5.20789	0.0769	-0.4381	21.4692	0.256164	0.0603483	2.45264	0.0521363	0.375	0.515031	15.1015	0.037745	0	C	-0.00950732	0.00950732
529	2020	0.00679392	-2.34226	-5.8183	0.073	-0.442	21.6662	0.301763	0.0580503	2.88643	0.0653325	0.375	0.515031	15.2269	0.037745	0	C	-0.00679392	0.00679392
529	2021	0.00705819	-2.39286	-5.82535	0.0769	-0.4417	22.0399	0.452043	0.15428	2.05528	0.0578796	0.3333	0.515031	15.5452	0.0402099	0	C	0.00705819	0.00705819
529	2022	0.0224188	-2.92834	-5.46556	0.0869	-0.4317	22.2731	0.486451	0.0423103	1.80876	0.0477944	0.375	0.515031	15.6838	0.0602573	0	C	0.0224188	0.0224188
530	2009	0.0130338	-2.92354	-4.6942	0.1795	-0.0572	21.7238	0.360596	0.0261809	0.936549	0.160713	0.333333	0.2196	14.0592	0.455415	1	C	-0.0130338	0.0130338
530	2010	0.015346	-2.98607	-4.9615	0.171	-0.052	21.7188	0.343341	0.0731996	1.07256	0.157188	0.333333	0.2196	14.0592	0.455415	1	C	0.015346	0.015346
530	2011	0.0423868	-2.82364	-4.97472	0.2108	-0.0088	21.7922	0.375602	0.0590291	1.00097	0.134246	0.333333	0.2196	14.1361	0.455415	1	C	-0.0423868	0.0423868
530	2012	0.00712922	-2.7586	-5.2464	0.2465	0.0269	21.8396	0.395404	0.0551349	1.03776	0.115361	0.333333	0.2196	14.2761	0.455415	1	C	-0.00712922	0.00712922
530	2013	0.00656562	-2.80756	-5.08156	0.1345	-0.0851	21.8007	0.349769	-0.0227636	1.03	0.119932	0.333333	0.2196	14.3437	0.455415	1	C	-0.00656562	0.00656562
530	2014	0.0100198	-2.8011	-4.78593	0.175	-0.0641	21.8109	0.322938	0.00257144	1.09641	0.124592	0.333333	0.2196	14.3051	0.455415	0	C	-0.0100198	0.0100198
530	2015	0.00366025	-2.7713	-4.46127	0.1544	-0.0652	21.8397	0.324261	0.00933085	1.0911	0.14371	0.333333	0.2196	14.3051	0.455415	0	C	-0.00366025	0.00366025
530	2016	0.0469499	-2.79283	-4.89939	0.1911	-0.0223	22.13	0.335244	-0.0123866	0.881364	0.164464	0.333333	0.2134	14.3728	0.455415	0	C	0.0469499	0.0469499
530	2017	0.0338245	-3.01135	-4.3445	0.3704	0.3476	22.3294	0.334328	-0.00154636	1.28077	0.152313	0.333333	0.1996	14.6013	0.430052	0	C	-0.0338245	0.0338245
531	2009	0.00616473	-3.73346	-2.977	0.0735	-0.4525	22.3845	0.702541	0.0265413	0.551232	0.0928419	0.363636	0.3356	14.2105	0.519454	0	D	0.00616473	0.00616473
531	2010	0.0278627	-3.66795	-8.23082	0.5786	0.536	22.5589	0.657278	0.085337	0.444726	0.0393852	0.363636	0.3356	14.465	0.519454	0	D	-0.0278627	0.0278627
531	2011	0.0445236	-3.93517	-8.63153	0.576	0.5598	22.5704	0.618082	0.0392127	0.413481	0.0600473	0.363636	0.3356	14.102	0.519454	0	D	-0.0445236	0.0445236
531	2012	0.00904696	-3.89693	-8.62828	0.3098	-0.0457	22.5941	0.657995	0.113798	0.307138	0.0513998	0.363636	0.2612	14.1016	0.702593	0	D	-0.00904696	0.00904696
531	2013	0.022839	-3.78017	-6.72965	0.5037	0.3304	22.7897	0.6875	0.21369	0.399013	0.0405018	0.363636	0.2612	14.0878	0.702593	0	D	-0.022839	0.022839
531	2014	0.00555508	-3.94749	-7.18195	0.5126	0.3477	22.8501	0.67673	0.166787	0.4999	0.0362762	0.363636	0.2612	14.0616	0.702593	0	D	-0.00555508	0.00555508
531	2016	0.00379612	-3.95644	-6.60223	0.6285	0.6241	22.8482	0.52846	0.0309286	0.532424	0.0201701	0.363636	0.2612	14.2505	0.702593	0	D	-0.00379612	0.00379612
532	2009	0.0187266	-2.97002	-4.77738	0.041	-0.1833	20.6115	0.192692	0.00974842	1.74096	0.0808418	0.333333	0.112	14.0151	0.897666	0	D	-0.0187266	0.0187266
532	2010	0.0340089	-3.25169	-5.50442	0.1302	0.0267	20.7386	0.189438	0.0170804	2.08338	0.0606887	0.333333	0.106212	13.6933	0.825832	0	D	-0.0340089	0.0340089
532	2011	0.0205504	-3.2682	-6.00612	0.2505	0.2366	20.9358	0.205617	0.0185496	2.16455	0.0648819	0.333333	0.106212	14.4157	0.826515	0	D	-0.0205504	0.0205504
532	2014	0.0112296	-3.08294	-5.67007	0.4955	0.4007	20.8039	0.187312	0.0338104	2.74238	0.0707257	0.363636	0.1491	14.6802	0.992162	0	S	0.0112296	0.0112296
532	2015	0.0162427	-3.08308	-6.11097	0.5596	0.555	20.8213	0.213197	0.0256778	2.1828	0.0525479	0.4	0.15	15.024	0.985999	0	S	-0.0162427	0.0162427
532	2016	0.0111458	-2.91917	-5.41573	0.5291	0.524	20.9252	0.36587	0.0151048	0.609113	0.0533077	0.363636	0.1479	15.216	0.979432	0	S	-0.0111458	0.0111458
533	2016	0.0327961	-2.66562	-3.36093	0.4403	0.4317	22.1501	0.49158	0.120728	1.58308	0.306166	0.363636	0.2497	14.9365	0.55497	1	C	0.0327961	0.0327961
536	2022	0.00312776	-4.20478	-4.67557	0.5618	0.5272	23.1655	0.533911	0.0539878	0.437458	0.0307504	0.5714	0.137333	15.7305	0.996016	0	C	-0.00312776	0.00312776
537	2009	0.000609203	-4.67884	-3.68418	0.0747	-0.1789	21.7312	0.758998	-0.0477252	0.279527	0.0278551	0.333333	0.1919	12.6968	0.254084	0	S	0.000609203	0.000609203
537	2010	0.0144904	-4.50682	-4.31377	0.2538	0.1569	21.7819	0.726146	0.155653	0.180057	0.0579612	0.333333	0.1919	12.7246	0.182942	0	S	-0.0144904	0.0144904
537	2011	0.0118708	-3.97278	-5.26461	0.2517	0.1792	21.7222	0.646478	-0.00899408	0.416726	0.00966657	0.333333	0.2002	12.8052	0.0876901	0	K	-0.0118708	0.0118708
537	2012	0.00358021	-4.27923	-5.1885	0.2483	0.1388	21.8135	0.543696	0.122839	0.469869	0.00112351	0.333333	0.2002	13.4652	0.228399	0	K	-0.00358021	0.00358021
537	2013	0.00885089	-4.33865	-6.29307	0.2487	0.1993	21.9123	0.538781	0.233491	0.662912	0.000167181	0.333333	0.2002	13.5023	0.170509	0	K	-0.00885089	0.00885089
537	2014	0.00514493	-4.48886	-5.26839	0.3039	0.2755	22.1467	0.5022	0.208599	0.906279	2.51515e-05	0.333333	0.2082	13.4788	0.116524	0	K	-0.00514493	0.00514493
537	2015	0.00128151	-4.60042	-4.62838	0.2534	0.2448	22.2949	0.480995	-0.0973908	0.32627	2.26081e-05	0.333333	0.2082	14.4357	0.0688601	0	K	0.00128151	0.00128151
537	2017	0.00768028	-4.683	-2.11493	0.2885	0.2598	23.6333	0.821369	-0.162253	0.238227	0.000251163	0.333333	0.2082	14.2957	0.0817134	0	K	0.00768028	0.00768028
537	2019	0.00100991	-5.56777	-5.79307	0.0463	-0.7372	25.0534	0.859335	0.0785281	0.22841	0.000538433	0.3333	0.731856	14.4256	0.0272692	0	K	-0.00100991	0.00100991
537	2020	0.00413375	-5.28827	-5.79286	0.0433	-0.7358	24.9705	0.80533	-0.0255759	0.220252	0.000511795	0.3333	0.721146	14.3696	0.0272692	0	K	0.00413375	0.00413375
537	2021	0.00417162	-5.08811	-3.77635	0.0394	-0.7412	25.0386	0.794792	-0.0853169	0.367557	0.000631232	0.3333	0.728824	14.7153	0.0272692	0	K	0.00417162	0.00417162
538	2009	0.0219925	-2.7236	-2.98033	0.0269	-0.6539	22.3201	0.354562	0.163433	1.84365	0.0326675	0.363636	0.4152	13.7973	0.29678	1	C	0.0219925	0.0219925
538	2010	0.000599267	-3.02912	-4.77741	0.6507	0.5808	22.5159	0.39556	0.0766898	1.53416	0.0392147	0.363636	0.4152	14.0352	0.29678	0	C	-0.000599267	0.000599267
538	2011	0.035616	-3.16819	-4.2525	0.6621	0.6104	22.7558	0.421651	0.0566069	1.20039	0.0603564	0.363636	0.4152	14.3906	0.29678	0	C	-0.035616	0.035616
538	2012	0.0284298	-3.1788	-4.61951	0.6604	0.6174	22.9305	0.38892	-0.0492566	1.14941	0.0454708	0.363636	0.4152	14.4159	0.29678	0	C	-0.0284298	0.0284298
538	2013	0.0173202	-3.24186	-4.91943	0.5686	0.4471	23.0901	0.341024	0.0745453	1.28856	0.04324	0.363636	0.4152	14.6356	0.29678	0	C	-0.0173202	0.0173202
538	2014	0.00712672	-3.13929	-3.1396	0.5493	0.4183	23.279	0.299057	0.0265231	1.67692	0.0416482	0.363636	0.4152	14.7765	0.29678	0	C	-0.00712672	0.00712672
538	2015	0.00664576	-3.1506	-1.84735	0.5607	0.452	23.517	0.308801	0.0971073	2.30462	0.0339556	0.363636	0.4152	14.8661	0.267874	0	C	-0.00664576	0.00664576
538	2016	0.00971849	-3.50052	-5.48139	0.5901	0.455	23.6829	0.298748	0.112981	2.41196	0.0548307	0.307692	0.4152	14.8924	0.265569	0	C	-0.00971849	0.00971849
538	2017	0.00948172	-3.68625	-5.8055	0.5901	0.4564	23.9255	0.355604	0.121398	2.24952	0.041162	0.363636	0.4152	14.9061	0.265569	0	C	-0.00948172	0.00948172
538	2018	0.00182512	-4.15215	-5.17586	0.642	0.5112	24.0448	0.345081	0.0417178	2.18494	0.0445378	0.363636	0.4152	15.6148	0.243067	0	C	-0.00182512	0.00182512
538	2019	0.0103383	-4.48606	-4.45008	0.5711	0.365	24.137	0.344171	0.0865706	1.69732	0.0610114	0.3636	0.415236	15.629	0.24147	0	C	-0.0103383	0.0103383
538	2020	0.0141794	-4.0315	-4.90646	0.3942	-0.0214	24.6284	0.232755	0.0423848	3.42756	0.0410401	0.3333	0.251416	15.6289	0.969086	1	C	-0.0141794	0.0141794
538	2021	0.0111246	-4.05546	-5.15102	0.4096	0.0531	24.7346	0.305607	0.0693398	2.4475	0.0643643	0.3077	0.251416	16.5505	0.969086	1	C	-0.0111246	0.0111246
538	2022	0.0124962	-3.93485	-5.81336	0.4108	0.075	24.6801	0.265026	0.0998853	2.91899	0.137389	0.4444	0.250375	16.5505	0.969086	0	C	-0.0124962	0.0124962
539	2009	0.0212032	-3.68279	-4.03271	0.0983	-0.3949	23.9272	0.54836	-0.024124	0.657735	0.0660063	0.333333	0.4634	14.2427	0.0825941	0	D	0.0212032	0.0212032
539	2010	0.040819	-3.77776	-3.78189	0.0988	-0.3945	24.1299	0.600351	0.188705	0.505685	0.0440358	0.333333	0.4634	14.4261	0.0825873	0	D	0.040819	0.040819
539	2011	0.000838301	-3.8079	-3.96475	0.0899	-0.4074	24.267	0.621799	0.0183689	0.393232	0.0532149	0.333333	0.4899	14.4758	0.0742655	0	D	-0.000838301	0.000838301
539	2012	0.0435807	-4.0587	-5.8669	0.0925	-0.4067	24.3991	0.664351	0.05139	0.348584	0.0419787	0.333333	0.4899	14.4315	0.0742644	0	D	-0.0435807	0.0435807
539	2013	0.0155211	-3.81631	-4.01728	0.0566	-0.6331	24.9085	0.665573	0.119494	0.383403	0.0465623	0.333333	0.6739	14.4581	0.0345206	0	D	0.0155211	0.0155211
539	2014	0.0377893	-4.23829	-5.30104	0.0585	-0.6228	24.9416	0.623187	0.142963	0.486336	0.0480935	0.333333	0.6739	14.5883	0.0345206	0	D	0.0377893	0.0377893
539	2015	0.00430734	-4.32079	-5.75847	0.0645	-0.61372	24.9586	0.597825	0.121485	0.576716	0.037356	0.333333	0.67392	14.4289	0.0345201	0	D	-0.00430734	0.00430734
539	2016	0.0183159	-4.31683	-5.90188	0.0644	-0.6373	24.9988	0.57978	0.145195	0.588388	0.0345479	0.375	0.6739	14.6011	0.0411953	0	D	-0.0183159	0.0183159
539	2017	0.000333472	-4.52931	-6.28921	0.0558	-0.6482	24.9814	0.584921	0.123163	0.581968	0.0392781	0.352941	0.6739	14.5818	0.0411953	0	D	-0.000333472	0.000333472
539	2018	0.000941947	-4.68124	-5.82398	0.0698	-0.6319	24.9861	0.581694	0.0517697	0.521506	0.039802	0.333333	0.6739	14.3217	0.0411953	0	D	-0.000941947	0.000941947
539	2019	0.00773298	-4.63624	-5.76347	0.0648	-0.6375	25.0182	0.57019	0.0818214	0.55231	0.0457977	0.3333	0.673869	14.4376	0.0420753	0	D	0.00773298	0.00773298
539	2020	0.0324766	-4.42891	-5.59398	0.0626	-0.6397	25.047	0.546989	0.109613	0.482184	0.0423692	0.3333	0.673869	14.6904	0.0420753	0	D	0.0324766	0.0324766
539	2021	0.0131659	-4.50298	-5.10189	0.069	-0.6298	25.1773	0.584238	0.0730571	0.471112	0.0503909	0.3333	0.673869	14.7307	0.0369935	0	D	0.0131659	0.0131659
539	2022	0.0289875	-4.50362	-3.71228	0.0546	-0.6408	25.4618	0.713438	-0.000352704	0.52663	0.0615262	0.4	0.673869	14.8223	0.0329828	0	D	0.0289875	0.0289875
541	2015	0.0161831	-2.65897	-3.81807	0.3062	0.3023	22.0415	0.171864	0.0817937	3.03854	0.0864269	0.333333	0.1347	15.2652	0.779484	0	C	-0.0161831	0.0161831
541	2016	0.00783585	-2.73874	-5.37447	0.3956	0.3714	22.523	0.163774	0.0311369	2.75347	0.0605792	0.333333	0.1347	15.1312	0.779484	0	C	-0.00783585	0.00783585
541	2017	0.015264	-3.35372	-6.22449	0.4135	0.3893	22.5316	0.179453	0.0475362	2.9753	0.0975806	0.333333	0.1347	15.1421	0.779484	0	C	0.015264	0.015264
541	2018	0.00963105	-3.35206	-5.66135	0.4121	0.3879	22.4595	0.15437	0.0380247	3.34434	0.133248	0.333333	0.1347	15.1606	0.779484	0	C	-0.00963105	0.00963105
541	2019	0.0260211	-3.48565	-5.56455	0.4106	0.3864	22.4439	0.223124	0.110589	2.293	0.149319	0.3333	0.134703	15.1852	0.779484	0	C	-0.0260211	0.0260211
541	2020	0.00970398	-3.65112	-5.52349	0.4116	0.3874	22.5438	0.205303	0.0822783	2.59241	0.115328	0.3333	0.134703	14.9197	0.779484	0	C	0.00970398	0.00970398
541	2021	0.000946589	-3.73038	-5.77073	0.4522	0.428	22.8656	0.259076	0.046345	1.603	0.133136	0.3333	0.134703	14.9022	0.779484	0	C	0.000946589	0.000946589
541	2022	0.00642789	-3.72059	-5.5213	0.4562	0.4325	22.9953	0.35292	-0.0285605	1.22654	0.149772	0.3333	0.134703	15.3067	0.779484	0	C	0.00642789	0.00642789
543	2009	0.0300606	-5.72323	-4.35294	0.1103	-0.4493	22.9305	0.541113	0.0527673	0.613112	0.029694	0.333333	0.5454	13.3843	0.0880011	0	D	-0.0300606	0.0300606
543	2010	0.108421	-5.72323	-4.36026	0.6547	0.6527	23.1476	0.503836	0.0761718	0.582582	0.0316901	0.307692	0.5454	13.5475	0.0880011	0	D	0.108421	0.108421
543	2012	0.0147949	-5.72323	-5.83117	0.6392	0.6328	23.4158	0.667547	0.0129585	0.33585	0.0428709	0.333333	0.5454	13.9509	0.0736741	0	D	-0.0147949	0.0147949
543	2013	0.00494151	-5.72323	-5.4636	0.6416	0.6092	23.5704	0.670248	0.0858637	0.355381	0.0538772	0.333333	0.5454	14.2227	0.0736741	0	D	-0.00494151	0.00494151
543	2014	0.0443071	-5.72323	-5.33349	0.2082	-0.305	23.8066	0.543037	0.151534	0.652577	0.0638928	0.333333	0.4269	14.3875	0.1397	0	D	-0.0443071	0.0443071
543	2015	0.0103434	-5.72323	-5.49578	0.1242	-0.3264	23.858	0.455475	0.15384	0.611516	0.0522991	0.375	0.4269	14.2635	0.117036	0	D	-0.0103434	0.0103434
543	2016	0.0159039	-5.72323	-5.7533	0.0405	-0.4517	23.8491	0.424879	0.13983	0.373703	0.0499681	0.333333	0.4269	14.0477	0.0700442	0	D	0.0159039	0.0159039
543	2017	0.0112028	-5.72323	-6.24692	0.4754	0.4232	24.0223	0.450682	0.071645	0.426247	0.05109	0.333333	0.4269	13.6993	0.0700442	0	D	0.0112028	0.0112028
543	2019	0.0225191	-5.72323	-4.08526	0.4668	0.3965	24.0871	0.501899	0.0473133	0.502116	0.0516822	0.3333	0.428116	14.2481	0.0698456	0	D	-0.0225191	0.0225191
543	2020	0.000231051	-5.72323	-6.5336	0.0532	-0.5439	24.2167	0.4456	0.081078	0.424552	0.0476873	0.3333	0.549309	14.1725	0.0429941	0	D	0.000113224	0.000113224
543	2021	0.0236764	-5.72323	-4.35237	0.0276	-0.5552	24.2405	0.425592	0.0875501	0.463001	0.0507913	0.3333	0.541016	14.3138	0.0370813	0	D	0.0236764	0.0236764
543	2022	0.0397224	-5.72323	-5.54722	0.0412	-0.5442	24.4264	0.589031	-0.0260353	0.431595	0.0427767	0.3333	0.549309	14.1504	0.0417206	0	D	0.0397224	0.0397224
544	2009	0.0172277	-3.39095	-8.63392	0.0158	-0.5605	20.4175	0.381446	0.110862	0.938873	0.153015	0.333333	0.3318	12.6986	0.736811	0	C	0.0172277	0.0172277
544	2010	0.0301588	-4.09159	-8.63392	0.0156	-0.5607	20.429	0.309714	0.0371493	1.18317	0.205823	0.428571	0.3318	13.5313	0.736811	1	C	0.0301588	0.0301588
544	2011	0.0393185	-3.47105	-7.67617	0.019	-0.5573	20.7203	0.410177	0.138697	1.5012	0.164461	0.333333	0.3318	13.1675	0.736811	1	C	0.0393185	0.0393185
544	2016	0.0145949	-3.54848	-2.92355	0.5586	0.4993	21.6065	0.588091	0.18147	0.678168	0.0253608	0.428571	0.292	13.8274	0.837311	1	D	-0.0145949	0.0145949
544	2017	0.00866021	-3.3628	-2.84671	0.1775	-0.4209	22.5484	0.152379	0.0383573	3.76129	0.0354222	0.428571	0.5662	13.8274	0.213844	1	D	-0.00866021	0.00866021
544	2018	0.016352	-4.50824	-5.51463	0.0856	-0.6059	22.6344	0.175362	0.0524756	2.52336	0.081521	0.428571	0.6873	14.077	0.0368355	1	D	0.016352	0.016352
544	2021	0.109006	-4.49423	-5.65584	0.7721	0.7665	23.5075	0.576077	0.0375746	0.927545	0.0283052	0.4444	0.687253	14.3152	0.0720259	1	D	-0.112638	0.112638
544	2022	0.0246312	-4.63019	-6.07389	0.7724	0.7702	23.7812	0.660074	-0.126166	0.667992	0.0312884	0.5	0.687253	14.4136	0.0720259	0	D	-0.0246312	0.0246312
546	2009	0.00129383	-4.1709	-4.11372	0.2846	0.1481	20.1539	0.744049	-0.0789799	0.162369	0.000775402	0.428571	0.1365	13.5483	0.867905	0	K	0.00129383	0.00129383
546	2010	0.00542161	-4.01491	-3.96885	0.2311	0.0946	20.1272	0.628178	0.0814044	0.223063	0.000705322	0.333333	0.1365	13.3918	0.867905	0	K	-0.00542161	0.00542161
546	2011	0.011603	-3.95166	-4.81253	0.1422	-0.0192	20.1272	0.678717	0.00778103	0.431611	0.000583239	0.5	0.1365	13.528	0.867905	0	K	-0.011603	0.011603
547	2015	0.0159112	-2.81117	-3.43847	0.3101	0.2438	21.9711	0.300708	0.0380392	4.48081	0.122629	0.428571	0.1905	13.5367	0.354296	1	C	-0.0159112	0.0159112
547	2016	0.0106596	-2.62379	-3.47822	0.2678	0.0451	22.638	0.189144	0.0252633	3.93971	0.081941	0.333333	0.106212	14.3095	0.894935	0	C	-0.0106596	0.0106596
547	2020	0.0332825	-3.52871	-2.98781	0.1547	-0.0588	23.1084	0.24599	0.00357203	1.89508	0.167167	0.3333	0.106212	14.7642	0.804505	0	C	-0.0332825	0.0332825
547	2021	0.0104874	-3.60339	-3.15851	0.0871	-0.1738	23.2438	0.248536	0.0156655	1.91538	0.164778	0.3333	0.106212	14.9038	0.766871	0	C	-0.0104874	0.0104874
547	2022	0.00988749	-3.63531	-3.90433	0.0985	-0.1247	23.3597	0.284414	-0.0195969	1.42587	0.200775	0.375	0.106212	14.8129	0.766871	0	C	-0.00988749	0.00988749
548	2009	0.00947739	-3.441	-4.28014	0.0158	-0.2873	21.4544	0.332116	0.0487565	1.29176	0.00736783	0.333333	0.3031	13.5904	0.00933218	0	N	-0.00947739	0.00947739
548	2010	0.0165595	-3.65823	-4.3291	0.0299	-0.2761	21.471	0.331394	-0.0142096	1.23032	0.0174171	0.333333	0.3031	13.5326	0.0163889	0	N	-0.0165595	0.0165595
548	2011	0.0210894	-3.60928	-4.44011	0.0244	-0.2787	21.5138	0.329299	0.00146768	1.85454	0.0488064	0.333333	0.3031	13.5905	0.0125586	0	G	-0.0210894	0.0210894
548	2012	0.0156257	-3.40539	-4.40188	0.0166	-0.288	21.4527	0.277067	0.0555067	1.6234	0.028505	0.333333	0.3031	13.7068	0.0127932	0	G	-0.0156257	0.0156257
548	2013	0.0164706	-3.41013	-5.59971	0.0192	-0.2839	21.4933	0.292067	0.0326611	1.79033	0.0279928	0.333333	0.3031	13.7068	0.0156132	0	G	-0.0164706	0.0164706
548	2014	0.0181466	-3.4985	-5.39378	0.0538	-0.2493	21.3871	0.228587	0.0520211	2.04382	0.0146463	0.375	0.3031	13.7513	0.0295267	0	G	-0.0181466	0.0181466
548	2015	0.0060694	-3.41848	-5.54843	0.3518	0.3397	21.3872	0.219023	0.126838	1.81361	0.0173289	0.375	0.3031	14.4723	0.04084	0	G	-0.0060694	0.0060694
550	2009	0.0214805	-2.3424	-6.30289	0.392	-0.0183	22.509	0.30395	0.0305306	1.28281	0.028042	0.333333	0.4103	15.6967	0.731155	0	C	-0.0214805	0.0214805
550	2010	0.0269724	-2.30303	-6.60025	0.7734	0.7602	22.8388	0.403587	0.282517	1.35864	0.00807286	0.333333	0.4103	14.8837	0.731155	0	C	-0.0269724	0.0269724
550	2014	0.00648492	-2.04314	-5.91109	0.7868	0.7793	23.5256	0.443279	0.190892	1.21484	0.0282904	0.333333	0.4103	15.7411	0.77991	0	C	0.00648492	0.00648492
550	2015	0.0174584	-2.04298	-5.74612	0.7874	0.7799	23.6935	0.456394	0.214913	1.27831	0.035357	0.333333	0.4103	15.7576	0.77991	0	C	0.0174584	0.0174584
550	2016	0.0150517	-2.07643	-5.81522	0.7847	0.75	23.7702	0.430844	0.091463	1.33759	0.0691861	0.333333	0.4103	15.8041	0.77991	0	C	-0.0150517	0.0150517
550	2017	0.00909183	-2.14603	-5.49862	0.7792	0.7445	23.9217	0.493372	0.187533	1.21242	0.0478549	0.333333	0.4103	15.774	0.77991	0	C	-0.00909183	0.00909183
550	2018	0.017728	-2.20345	-5.23129	0.7745	0.7398	23.996	0.52348	0.0255769	1.16586	0.0874446	0.333333	0.4103	15.4661	0.77991	0	C	0.017728	0.017728
550	2019	0.0160153	-3.50002	-5.37231	0.7873	0.7518	23.8759	0.556152	-0.00434212	0.971066	0.114318	0.3333	0.410299	15.3151	0.77991	0	C	0.0160153	0.0160153
550	2020	0.00341243	-3.19804	-5.3069	0.7699	0.729	23.9137	0.568016	0.112635	0.977897	0.0908794	0.3333	0.410299	15.3372	0.77991	0	C	-0.00341243	0.00341243
550	2021	0.00314514	-3.17814	-5.23844	0.7634	0.7247	24.0621	0.610204	0.131216	1.02514	0.106435	0.3333	0.410299	15.3416	0.77991	0	C	-0.00314514	0.00314514
550	2022	0.0113983	-3.19711	-4.25513	0.7772	0.7721	23.9951	0.675427	0.0667775	0.870587	0.113615	0.3333	0.410299	15.4926	0.77991	0	C	0.0113983	0.0113983
551	2009	0.0115755	-2.13358	-4.64008	0.0549	-0.3145	21.3621	0.508555	0.0501028	0.689971	0.0865162	0.363636	0.337	14.3849	0.0960984	0	C	-0.0115755	0.0115755
551	2010	0.0188736	-2.22719	-3.39918	0.3847	0.3651	21.44	0.514775	0.0741287	0.8186	0.0963493	0.363636	0.337	14.0928	0.0580403	0	C	-0.0188736	0.0188736
551	2011	0.0331467	-2.18647	-4.67429	0.0632	-0.3443	21.816	0.465396	0.0474945	0.84433	0.106847	0.363636	0.337	14.6229	0.0667561	0	C	0.0331467	0.0331467
551	2012	0.00128899	-2.36205	-5.32724	0.086	-0.3216	21.875	0.478884	0.0242258	0.865142	0.109143	0.363636	0.341	14.5413	0.076971	0	S	0.00128899	0.00128899
551	2013	0.0142154	-2.44401	-5.59686	0.0866	-0.2544	21.8964	0.488602	0.0351291	0.791479	0.144061	0.333333	0.341	14.4459	0.0725295	0	S	-0.0142154	0.0142154
551	2017	0.0108841	-2.40245	-5.13142	0.4669	0.4521	22.1123	0.486747	0.0500134	0.901108	0.125774	0.363636	0.3433	14.7288	0.105829	0	S	0.0108841	0.0108841
552	2010	0.0349239	-2.38823	-7.22357	0.0163	-0.4548	20.1882	0.302127	0.266786	1.42865	0.204646	0.363636	0.4711	13.5901	0.00866417	0	B	0.0349239	0.0349239
552	2011	0.0503658	-2.18864	-7.83827	0.0175	-0.4823	20.2519	0.303679	0.236634	1.60227	0.112124	0.4	0.4711	13.6815	0.0578215	0	B	0.0503658	0.0503658
552	2012	0.0120166	-1.89739	-7.63334	0.4867	0.4638	20.4133	0.317642	-0.0167955	1.55534	0.241783	0.363636	0.4711	13.728	0.0486933	0	B	-0.0120166	0.0120166
552	2013	0.0302377	-1.68884	-4.00827	0.0166	-0.4641	22.3492	0.573852	0.0208273	0.661092	0.0972503	0.307692	0.4711	13.5099	0.0109295	0	B	-0.0302377	0.0302377
552	2014	0.0141654	-2.71886	-6.01397	0.0091	-0.731	22.4698	0.54552	0.0805243	0.787449	0.0805076	0.357143	0.7383	13.6315	0.00692137	0	B	0.0141654	0.0141654
552	2015	0.039867	-3.05564	-6.28318	0.0091	-0.7319	22.5641	0.570138	0.00343576	0.614285	0.105467	0.307692	0.7383	13.8443	0.00861406	0	B	0.039867	0.039867
552	2016	0.0524892	-3.40498	-6.89888	0.2372	-0.3239	22.9487	0.338593	-0.00235052	1.13481	0.093839	0.333333	0.4642	13.1725	0.0866694	0	B	-0.0524892	0.0524892
552	2017	0.014219	-4.01974	-7.01589	0.1928	-0.3223	22.9251	0.305095	0.0539805	1.37256	0.0774249	0.333333	0.4642	13.797	0.0847853	0	B	-0.014219	0.014219
552	2018	0.0202544	-3.7584	-7.07743	0.1854	-0.3297	23.0069	0.299799	0.0620861	1.66008	0.0425643	0.384615	0.4642	13.7137	0.0847853	0	B	-0.0202544	0.0202544
552	2019	0.00402824	-3.87643	-6.27859	0.1595	-0.3735	23.0388	0.279271	0.0519266	1.86439	0.0285456	0.3333	0.464153	13.6109	0.0847853	0	B	-0.00402824	0.00402824
552	2020	0.0227275	-3.81046	-7.12317	0.6342	0.5833	23.1112	0.285366	0.0425161	2.0587	0.0842027	0.3333	0.464153	13.9045	0.0847853	0	B	-0.0227275	0.0227275
552	2021	0.0222719	-3.9008	-5.29637	0.6239	0.5972	23.3291	0.369849	0.0471544	3.98275	0.0363319	0.3571	0.464153	13.9275	0.0847853	0	B	0.0222719	0.0222719
552	2022	0.0490615	-4.15396	-5.38846	0.5751	0.5616	23.3914	0.387447	0.165943	3.07678	0.0202518	0.3333	0.451535	14.0978	0.0845023	0	B	0.0490615	0.0490615
553	2009	0.0412704	-2.56227	-4.69479	0.0428	-0.1574	21.4409	0.455282	0.172142	1.12883	0.0403403	0.307692	0.2002	13.2357	0.107644	0	C	0.0412704	0.0412704
553	2010	0.0136666	-3.02644	-4.66936	0.2288	0.221	21.4358	0.460366	0.0923282	1.7474	0.0322977	0.307692	0.2002	13.4	0.0388568	0	C	-0.0136666	0.0136666
553	2013	0.0786498	-3.17985	-4.80279	0.2279	0.2262	21.601	0.474181	0.097107	0.417903	0.0752296	0.428571	0.2015	13.487	0.0348347	0	C	0.0786498	0.0786498
553	2014	0.0340752	-3.0568	-5.80805	0.3342	0.2702	21.7196	0.428993	0.227007	0.845133	0.0772325	0.375	0.2015	13.7102	0.525956	0	C	0.0340752	0.0340752
553	2015	0.00665258	-3.07341	-4.92448	0.3423	0.3388	21.7997	0.315886	0.222895	1.40066	0.0666721	0.375	0.2015	13.7747	0.525956	0	C	0.00665258	0.00665258
554	2009	0.036674	-3.21497	-3.9555	0.0358	-0.2099	20.6872	0.08226	0.141691	3.92796	0.00011469	0.375	0.2457	13.0524	0.0767572	0	F	-0.036674	0.036674
554	2010	0.0141923	-3.31379	-4.03375	0.0566	-0.1928	20.6294	0.08226	-0.0099129	8.15516	2.43031e-05	0.375	0.2457	13.1277	0.0767572	0	F	0.0141923	0.0141923
554	2011	0.029582	-3.17967	-5.53614	0.0608	-0.1938	20.6713	0.08226	0.121225	2.37468	4.90316e-05	0.375	0.2457	13.1277	0.0767572	0	F	0.029582	0.029582
554	2012	0.0905789	-3.24019	-4.99043	0.0574	-0.2271	20.654	0.08226	0.0537155	3.3085	0.00241468	0.333333	0.2457	13.279	0.157764	0	F	0.0905789	0.0905789
554	2013	0.0329485	-3.23861	-5.1239	0.0601	-0.1856	20.7205	0.099364	0.131291	0.961035	0.00582757	0.333333	0.2457	13.4278	0.0785509	0	F	0.0329485	0.0329485
554	2014	0.0485616	-2.97385	-3.72823	0.056	-0.1897	20.843	0.190248	0.148612	0.57792	0.00266144	0.333333	0.2457	13.5234	0.0817869	0	F	-0.0485616	0.0485616
554	2015	0.0195843	-2.99846	-4.97332	0.0482	-0.2251	20.8137	0.160959	-0.0131609	0.640644	0.0266252	0.333333	0.2457	13.6564	0.0730674	0	F	0.0195843	0.0195843
554	2016	0.0211138	-2.88698	-6.48054	0.0547	-0.191	20.784	0.139825	0.0422047	0.454249	0.0179194	0.333333	0.2457	13.7391	0.0411882	0	F	0.0211138	0.0211138
554	2018	0.0282526	-3.36538	-6.84911	0.065	-0.1807	20.8767	0.209542	0.139752	0.465543	0.000298675	0.333333	0.2457	13.6029	0.0541958	0	F	0.0282526	0.0282526
554	2019	0.00126247	-3.27463	-4.14174	0.0823	-0.1634	20.9613	0.287817	0.0728412	0.350527	0.000538433	0.3333	0.245719	13.6448	0.0661231	0	F	-0.00126247	0.00126247
554	2020	0.0168294	-3.38217	-5.70977	0.0598	-0.1859	20.9997	0.310079	0.0669446	0.220252	0.000511795	0.375	0.245719	13.8144	0.0533419	0	F	-0.0168294	0.0168294
554	2021	0.00694252	-3.41194	-8.63392	0.0549	-0.1908	21.1194	0.382912	0.171376	0.490034	0.000631232	0.3333	0.245719	13.9543	0.0420323	1	F	-0.00694252	0.00694252
554	2022	0.000386001	-3.32825	-5.23953	0.1056	-0.1401	21.1348	0.387348	-0.127182	0.347772	0.00209566	0.375	0.245719	13.9424	0.200188	0	F	0.000386001	0.000386001
555	2014	0.0248508	-1.68884	-1.78626	0.6321	0.414	22.5205	0.681127	0.0267022	1.08936	0.441901	0.428571	0.4517	15.322	0.305539	0	C	-0.0248508	0.0248508
557	2017	0.011308	-3.82369	-6.94472	0.0103	-0.5901	22.3425	0.220359	0.0147589	0.751439	0.018078	0.333333	0.2947	13.7903	0.540365	0	G	-0.011308	0.011308
557	2020	0.0209869	-4.51413	-7.21595	0.4601	0.303	22.3876	0.08226	0.0327619	4.15487	0.0233938	0.3333	0.294725	13.7498	0.533163	0	G	-0.0209869	0.0209869
557	2021	0.0156263	-4.31511	-6.19419	0.4566	0.2995	22.423	0.08226	0.0314664	4.8306	0.020258	0.3333	0.294725	14.3197	0.533163	0	G	-0.0156263	0.0156263
557	2022	0.0155957	-4.35584	-8.01759	0.4579	0.3087	22.476	0.08226	0.0387055	5.02232	0.0288871	0.3333	0.294725	14.3636	0.506252	0	G	-0.0155957	0.0155957
561	2011	0.0168814	-1.68884	-3.66994	0.0365	-0.5341	20.9723	0.38777	0.0790446	1.83161	0.30577	0.333333	0.4231	13.4362	0.305605	0	C	-0.0168814	0.0168814
561	2012	0.0116951	-1.74091	-4.79617	0.0386	-0.5386	21.0808	0.37062	0.0357722	1.8295	0.351308	0.333333	0.4231	13.8822	0.305605	0	C	-0.0116951	0.0116951
561	2013	0.0143169	-1.71467	-5.21289	0.0217	-0.5489	21.2077	0.428241	-0.0302061	1.54305	0.365818	0.375	0.4231	14.109	0.305605	0	C	-0.0143169	0.0143169
561	2014	0.0020472	-1.82007	-4.89828	0.5796	0.5693	21.234	0.405321	0.0532838	1.58528	0.303373	0.333333	0.4231	14.1674	0.305605	0	C	-0.0020472	0.0020472
561	2015	0.0165481	-1.76222	-4.98687	0.5854	0.566	21.3682	0.45517	0.0213216	1.44546	0.291157	0.333333	0.4231	14.217	0.305605	0	C	0.0165481	0.0165481
561	2016	0.0312622	-1.8622	-5.17682	0.5742	0.5375	21.5415	0.503268	0.0650761	1.34891	0.261946	0.333333	0.4231	14.2434	0.305605	0	C	0.0312622	0.0312622
561	2017	0.0186233	-1.94555	-5.56271	0.5736	0.5294	21.5598	0.457936	-0.0123948	1.47329	0.276096	0.333333	0.4231	14.4219	0.305605	0	C	-0.0186233	0.0186233
561	2018	0.00959677	-1.77501	-6.24012	0.5662	0.5365	21.7443	0.495297	0.0741081	1.29491	0.234102	0.375	0.4173	14.4434	0.305605	0	C	-0.00959677	0.00959677
561	2019	0.00364409	-2.4511	-5.5541	0.5536	0.5384	21.7909	0.483476	0.0302229	1.34353	0.238064	0.3333	0.416829	14.4248	0.305605	0	C	0.00364409	0.00364409
561	2020	0.0342231	-2.62381	-4.8271	0.553	0.5317	21.8951	0.496983	0.0738259	1.46042	0.239047	0.3333	0.416883	14.2902	0.305605	0	C	0.0342231	0.0342231
561	2021	0.0417301	-2.69349	-4.35173	0.5702	0.5481	21.9965	0.522123	0.0255917	1.26044	0.256956	0.3333	0.416883	14.2178	0.305605	0	C	-0.0417301	0.0417301
561	2022	0.0100348	-2.65505	-4.71584	0.567	0.559	22.0814	0.527199	0.00831673	1.10487	0.282187	0.3333	0.406377	14.2397	0.313499	0	C	-0.0100348	0.0100348
564	2010	0.00152727	-2.27213	-4.56186	0.2479	0.2139	20.9433	0.451204	0.00340818	1.22626	0.0122569	0.428571	0.1916	13.2085	0.154423	0	F	0.00152727	0.00152727
564	2011	0.0631895	-1.7253	-2.21922	0.3193	0.2944	21.7454	0.710941	0.0387888	0.71445	0.00649007	0.428571	0.2818	13.2824	0.0555614	0	F	0.0631895	0.0631895
564	2012	0.0141579	-2.35681	-2.85267	0.3675	0.3622	22.0155	0.766654	0.069539	0.793605	0.00944262	0.428571	0.2818	13.3146	0.0829462	0	F	0.0141579	0.0141579
564	2016	0.0517776	-2.0202	-4.07273	0.6531	0.6466	22.9362	0.74073	0.0368748	0.717791	0.00222319	0.428571	0.3971	13.3598	0.276274	0	F	-0.0517776	0.0517776
565	2009	0.0474383	-3.11481	-4.51392	0.0461	-0.3592	20.9533	0.654727	0.0128631	0.463774	0.0404918	0.333333	0.4053	12.4431	0.0298768	1	C	-0.0474383	0.0474383
565	2010	0.0238133	-3.01677	-6.0151	0.0307	-0.4241	21.1063	0.541367	-0.0687409	1.22065	0.0343828	0.333333	0.4053	12.7174	0.0995619	1	C	-0.0238133	0.0238133
565	2011	0.0132254	-2.63191	-6.70114	0.0406	-0.3647	21.0758	0.532023	-0.0198216	1.78489	0.0348807	0.333333	0.4053	13.2222	0.0165005	1	C	-0.0132254	0.0132254
565	2015	0.0107731	-2.65978	-5.8874	0.4446	0.4273	20.6754	0.331116	0.0315725	1.35834	0.103839	0.333333	0.4054	13.7532	0.0427734	1	C	-0.0107731	0.0107731
565	2016	0.00851826	-2.23898	-5.79294	0.4248	0.4167	20.7823	0.26697	0.0149994	1.54315	0.0959582	0.375	0.4055	13.9649	0.014556	0	C	-0.00851826	0.00851826
565	2017	0.018271	-2.52459	-6.53527	0.4168	0.393	21.0104	0.262776	0.0617062	2.07405	0.0939041	0.333333	0.4055	14.5187	0.0137433	0	C	-0.018271	0.018271
568	2009	0.00757843	-2.98374	-5.36626	0.1087	-0.4265	22.3511	0.3142	0.159821	0.840307	0.00554319	0.363636	0.5352	14.6085	0.0292357	0	C	-0.00757843	0.00757843
568	2010	0.00236412	-2.8643	-5.32367	0.014	-0.5969	22.5121	0.287201	0.178408	1.05334	0.00512553	0.454545	0.2152	14.7268	0.939938	0	C	-0.00236412	0.00236412
568	2011	0.0305745	-2.72928	-5.42267	0.0154	-0.5674	22.806	0.306981	0.168357	1.264	0.00586986	0.454545	0.2152	14.9446	0.939938	0	C	-0.0305745	0.0305745
568	2013	0.00130038	-3.1533	-6.95589	0.5438	0.4785	23.4688	0.372576	0.233491	1.70482	0.0051675	0.363636	0.2146	15.0288	0.939938	0	C	0.00130038	0.00130038
568	2014	0.0167429	-3.62945	-6.60458	0.5641	0.5224	23.3432	0.225484	0.0893086	2.74762	0.000734872	0.363636	0.2139	15.0442	0.939938	0	C	-0.0167429	0.0167429
568	2015	0.0143512	-3.38435	-3.76673	0.5533	0.5154	23.3013	0.256437	0.0992429	2.12771	0.000357272	0.4	0.2572	14.821	0.920387	0	C	-0.0143512	0.0143512
568	2016	0.00171736	-3.40157	-4.11479	0.5738	0.5156	23.3021	0.213882	0.0115912	2.40041	0.000927525	0.4	0.2661	14.4444	0.88968	0	C	-0.00171736	0.00171736
568	2017	0.041785	-3.18785	-4.09506	0.5857	0.5341	23.3388	0.186441	0.191976	2.92143	0.000285115	0.363636	0.2811	14.8306	0.928333	0	C	0.041785	0.041785
568	2019	0.10091	-3.30855	-4.77605	0.5172	0.3917	23.8414	0.242457	0.190132	2.26463	0.000538433	0.3636	0.260173	14.5266	0.960338	0	C	0.10091	0.10091
568	2020	0.0588886	-3.30577	-4.95229	0.5101	0.3851	24.0878	0.323833	0.167414	1.86715	0.00063257	0.3636	0.260173	14.5561	0.960338	0	C	-0.0588886	0.0588886
568	2021	0.0154969	-3.5336	-5.42784	0.5101	0.3793	24.2789	0.337835	0.140423	1.96113	0.000631232	0.3636	0.260173	14.7135	0.960338	0	C	-0.0154969	0.0154969
568	2022	0.0240997	-3.50101	-7.10942	0.5101	0.3778	24.4894	0.348852	0.178161	1.76284	0.000584661	0.3636	0.260173	15.2415	0.960338	0	C	-0.0240997	0.0240997
570	2009	0.001773	-2.72563	-4.41075	0.0317	-0.2875	21.364	0.391279	-0.00386692	1.04644	0.107603	0.333333	0.3143	13.4963	0.0403016	0	C	0.001773	0.001773
570	2011	0.00394969	-2.96302	-4.72161	0.3181	0.3101	21.9536	0.389066	0.0185242	1.17541	0.111424	0.333333	0.3002	14.5775	0.0267065	0	C	-0.00394969	0.00394969
570	2013	0.0131131	-3.00862	-5.40543	0.3157	0.3098	21.86	0.402746	0.0979771	1.1347	0.0960081	0.333333	0.3002	14.11	0.0197752	0	C	-0.0131131	0.0131131
570	2016	0.0030155	-2.77383	-6.33369	0.3417	0.3384	21.8965	0.374924	0.0395764	1.35646	0.0954697	0.333333	0.3043	14.6381	0.0333928	0	C	-0.0030155	0.0030155
570	2017	0.0073661	-2.74545	-6.6541	0.3627	0.3497	22.0383	0.371122	0.0267054	1.31287	0.0964547	0.333333	0.3043	14.1401	0.0819457	0	C	-0.0073661	0.0073661
570	2021	0.00672626	-3.6863	-6.33083	0.3295	0.3148	22.0977	0.419966	0.0636983	1.19042	0.10047	0.3333	0.304334	14.6704	0.0481907	0	C	-0.00672626	0.00672626
570	2022	0.019824	-3.68821	-5.31102	0.0619	-0.2823	22.3044	0.362813	-0.0547948	1.48819	0.0771974	0.3333	0.32261	14.8055	0.0499141	0	C	-0.019824	0.019824
576	2009	0.00632493	-2.58598	-3.32242	0.0347	-0.167	20.6811	0.597331	-0.0077078	0.261694	0.0326641	0.333333	0.1982	12.6635	0.0618751	1	C	-0.00632493	0.00632493
581	2009	0.011944	-2.65263	-6.65283	0.1719	-0.0292	22.2489	0.406925	0.17584	0.828678	0.101795	0.333333	0.2011	13.7572	0.161202	0	C	-0.011944	0.011944
581	2010	0.00745564	-2.66787	-6.81693	0.1373	-0.0552	22.3399	0.385955	0.042871	0.938526	0.148214	0.333333	0.1763	13.9553	0.18383	0	C	-0.00745564	0.00745564
581	2011	0.0188644	-2.39929	-6.59395	0.1094	-0.1441	22.6345	0.357282	0.0792963	1.07237	0.147864	0.333333	0.1763	14.1871	0.18383	0	C	0.0188644	0.0188644
581	2012	0.0364979	-2.76002	-6.33549	0.1176	-0.1361	22.7938	0.326492	0.0411477	1.38472	0.147193	0.333333	0.1763	14.3102	0.18383	0	C	-0.0364979	0.0364979
581	2013	0.0015787	-2.88126	-6.66107	0.1973	-0.0737	23.1262	0.189489	0.105442	2.76163	0.0937405	0.363636	0.2	14.2473	0.699986	0	C	0.0015787	0.0015787
581	2014	0.0175979	-2.98586	-6.86958	0.2046	-0.0227	23.2939	0.235316	0.0614918	2.36223	0.0866464	0.363636	0.2	14.3102	0.699986	0	C	0.0175979	0.0175979
581	2015	0.00769051	-3.00343	-6.98357	0.2016	-0.0393	23.3966	0.222622	0.0614207	2.31236	0.0832452	0.363636	0.2	14.4787	0.699986	0	C	-0.00769051	0.00769051
581	2016	0.00999206	-2.90336	-7.40436	0.424	0.3811	23.4772	0.222287	0.0345162	2.65004	0.0803079	0.363636	0.2022	14.4626	0.699986	0	C	-0.00999206	0.00999206
581	2017	0.00871109	-2.98029	-7.88539	0.4258	0.3868	23.5719	0.223899	0.0305463	2.72131	0.0767331	0.363636	0.2022	14.5431	0.699986	0	C	-0.00871109	0.00871109
581	2018	0.000642351	-2.92031	-8.1049	0.4108	0.392	23.7305	0.241196	0.0473381	2.45866	0.0986396	0.363636	0.2022	14.622	0.699986	0	C	-0.000642351	0.000642351
581	2019	0.0107661	-3.54335	-5.47725	0.4066	0.3476	23.7626	0.212524	0.0418524	2.71044	0.0918911	0.3636	0.202249	14.7437	0.699986	0	C	-0.0107661	0.0107661
581	2020	0.0102885	-3.70484	-6.16909	0.4035	0.3361	23.8996	0.270206	0.0437705	1.81551	0.0964452	0.3636	0.202249	14.7863	0.699986	0	C	-0.0102885	0.0102885
581	2021	0.000276377	-3.42116	-6.09121	0.3981	0.321	24.032	0.312834	0.0285847	1.66983	0.10328	0.3636	0.202249	15.5488	0.699986	0	C	0.000276377	0.000276377
581	2022	0.0098956	-3.79997	-7.33125	0.3878	0.3596	24.0544	0.286304	0.0224417	1.62958	0.0734264	0.3636	0.202308	16.2665	0.699986	0	C	0.0098956	0.0098956
582	2009	0.0109532	-3.28364	-2.02982	0.0809	-0.395	20.272	0.617687	0.0689032	0.453347	0.0460443	0.375	0.2849	13.3209	0.606538	0	G	0.0109532	0.0109532
582	2010	0.0523459	-3.21998	-5.18271	0.054	-0.4505	20.3458	0.579673	0.0954639	0.819094	0.0374023	0.375	0.4079	13.2882	0.122103	0	G	0.0523459	0.0523459
582	2011	0.0641417	-2.92294	-6.18634	0.031	-0.4425	20.5212	0.589494	0.134271	0.545674	0.0164422	0.375	0.4079	13.5986	0.122103	0	G	0.0641417	0.0641417
582	2012	0.0114756	-2.9177	-4.11797	0.0238	-0.443	20.6571	0.599658	0.133115	0.499087	0.016507	0.333333	0.4079	13.5087	0.122103	0	G	0.0114756	0.0114756
582	2013	0.0499441	-2.81263	-4.68324	0.4407	0.3878	21.1266	0.721864	0.0888116	0.768253	0.0258186	0.375	0.4079	13.3608	0.122103	0	G	-0.0499441	0.0499441
582	2014	0.000364265	-2.10823	-4.3521	0.6253	0.3375	22.8713	0.549908	0.106553	0.612987	0.0196397	0.375	0.6201	13.3146	0.449519	0	G	0.000364265	0.000364265
582	2015	0.0371666	-3.67397	-6.72282	0.6355	0.3562	22.8746	0.585073	0.138741	0.397605	0.0356071	0.333333	0.6201	14.134	0.449519	0	G	0.0371666	0.0371666
582	2016	0.0059002	-3.6189	-7.10201	0.6193	0.36	23.2374	0.437003	0.0382965	0.838876	0.0424188	0.333333	0.5409	14.1178	0.455726	0	G	-0.0059002	0.0059002
582	2017	0.0192201	-3.90537	-7.62955	0.6068	0.3405	23.23	0.397495	0.0898449	0.815678	0.0304506	0.333333	0.5409	14.0522	0.456517	0	G	-0.0192201	0.0192201
582	2019	0.0275093	-3.86171	-6.41059	0.0954	-0.6942	23.5633	0.389903	0.106995	0.968743	0.0181444	0.3333	0.474201	14.0794	0.449277	0	G	0.0275093	0.0275093
582	2020	0.0225967	-3.8282	-6.28202	0.1821	-0.5177	23.6219	0.409545	0.0855381	0.616099	0.0212262	0.3333	0.474201	14.6611	0.449277	0	G	0.0225967	0.0225967
582	2021	0.071284	-3.71654	-4.37056	0.1796	-0.477	23.6894	0.380234	0.120511	0.857246	0.0207442	0.3333	0.630648	14.6861	0.168868	0	G	0.071284	0.071284
582	2022	0.0499253	-3.76038	-8.15508	0.1735	-0.4782	24.0148	0.508957	0.0534876	0.859881	0.0158098	0.3333	0.631105	14.6251	0.168868	0	G	0.0499253	0.0499253
589	2009	0.0134317	-3.00662	-5.62395	0.0205	-0.3131	22.114	0.69736	0.062874	0.546303	0.136109	0.375	0.3336	13.5906	0.0101304	0	C	0.0134317	0.0134317
589	2010	0.0192752	-2.92585	-6.48888	0.0535	-0.2801	22.1901	0.642196	0.0886373	0.584752	0.160174	0.4	0.3336	13.8767	0.0698178	0	C	-0.0192752	0.0192752
589	2013	0.023413	-3.17569	-6.90627	0.3753	0.3688	22.6306	0.66665	0.160003	0.790772	0.176477	0.4	0.3384	13.8336	0.0432618	0	C	-0.023413	0.023413
589	2015	0.0314459	-2.99204	-5.83836	0.3353	0.0787	22.9985	0.612106	0.0998314	0.881668	0.143836	0.4	0.252	13.9998	0.391727	0	C	-0.0314459	0.0314459
589	2016	0.0175308	-3.2722	-6.73715	0.0288	-0.2296	23.137	0.688149	0.0518195	0.948137	0.115109	0.4	0.2533	13.8943	0.0214123	0	C	0.0175308	0.0175308
589	2017	0.0159882	-3.44982	-7.02488	0.0243	-0.2386	23.0678	0.656792	0.0213271	0.889339	0.112316	0.4	0.2533	13.8955	0.0243051	0	C	-0.0159882	0.0159882
589	2018	0.00377241	-3.27235	-5.90806	0.287	0.2819	22.997	0.656262	0.023293	0.706617	0.117749	0.4	0.2533	13.7028	0.0226765	0	C	-0.00377241	0.00377241
589	2019	0.00755791	-3.68198	-4.79872	0.2888	0.2837	23.0729	0.674158	0.0699535	0.71922	0.0849199	0.4	0.253326	14.0138	0.0241686	0	C	0.00755791	0.00755791
589	2020	0.0348689	-3.51119	-5.2112	0.2876	0.2825	23.0766	0.646081	0.166513	0.727457	0.0715858	0.5	0.253326	14.0925	0.0249382	0	C	0.0348689	0.0348689
589	2021	0.0309822	-3.2804	-4.88253	0.2812	0.2759	23.167	0.576066	0.144089	0.787535	0.0632973	0.4444	0.246298	14.4957	0.0251792	0	C	0.0309822	0.0309822
589	2022	0.00539062	-3.46448	-5.66258	0.0847	-0.1929	23.2786	0.538593	0.0221978	0.822925	0.0755662	0.4	0.277619	14.5207	0.0896805	0	C	-0.00539062	0.00539062
590	2009	0.0122411	-2.46409	-2.2679	0.0592	-0.327	20.1894	0.455904	0.0594999	0.783323	0.190124	0.428571	0.1801	13.567	0.942951	0	C	0.0122411	0.0122411
590	2010	0.00608422	-2.40701	-2.77869	0.39	0.3537	20.1272	0.552185	0.066127	0.51703	0.121146	0.428571	0.1801	13.487	0.942951	1	C	0.00608422	0.00608422
590	2011	0.0151561	-2.13912	-3.12651	0.3908	0.2643	20.1589	0.50964	0.149418	0.518853	0.075114	0.428571	0.1801	13.487	0.942951	0	C	-0.0151561	0.0151561
590	2012	0.0128732	-2.21718	-4.17366	0.3994	0.3151	20.2165	0.4003	0.0512342	0.595119	0.0618008	0.428571	0.1802	13.567	0.942863	0	C	-0.0128732	0.0128732
590	2013	0.0033836	-2.19736	-3.66751	0.4158	0.366	20.3723	0.320214	0.0280477	1.4851	0.0421495	0.428571	0.1802	13.567	0.942863	0	C	-0.0033836	0.0033836
590	2014	0.109006	-1.79195	-4.40335	0.4366	0.3814	20.1301	0.512252	0.00746009	0.792072	0.0505381	0.428571	0.1839	13.6231	0.923873	0	C	0.120645	0.120645
590	2017	0.00103268	-2.15692	-4.42574	0.3982	0.2948	20.2623	0.581474	-0.0515537	0.855018	0.0059399	0.428571	0.1861	13.7953	0.912742	0	C	0.00103268	0.00103268
590	2018	0.00242448	-2.20939	-6.02128	0.5052	0.44	20.5883	0.332371	-0.102026	2.78713	0.017706	0.428571	0.29	14.0134	0.546359	0	C	-0.00242448	0.00242448
590	2019	0.0129377	-2.58608	-6.42108	0.5051	0.461	20.5207	0.290081	0.000801174	2.9637	0.0205059	0.4286	0.294118	13.8451	0.538619	0	C	0.0129377	0.0129377
591	2009	0.00857597	-2.82394	-3.8773	0.017	-0.5303	21.4044	0.787047	0.0858925	0.640658	0.112388	0.307692	0.5473	13.2104	0.0109934	0	C	-0.00857597	0.00857597
591	2010	0.0166076	-2.43366	-3.96887	0.0223	-0.525	21.4752	0.791552	0.0211925	0.640884	0.111717	0.307692	0.5473	13.0427	0.00681078	0	C	0.0166076	0.0166076
591	2013	0.0100461	-2.57496	-3.9276	0.5303	0.5263	21.7964	0.817919	0.0649332	0.554656	0.155239	0.333333	0.4984	13.2826	0.015082	0	F	0.0100461	0.0100461
591	2014	0.0123945	-2.71426	-4.02819	0.5284	0.5185	21.8774	0.823249	-0.00588691	0.594898	0.163977	0.333333	0.4984	13.3224	0.019834	0	F	-0.0123945	0.0123945
591	2015	0.109006	-2.68866	-4.11858	0.4329	0.4286	21.9245	0.856287	0.00367861	0.62108	0.180133	0.307692	0.2532	13.3725	0.589588	0	F	0.131836	0.131836
591	2017	0.0169408	-4.90887	-5.01643	0.2043	-0.1894	24.1167	0.612976	0.0456547	1.32106	0.1298	0.333333	0.3127	14.932	0.109686	0	D	-0.0169408	0.0169408
591	2018	0.0336136	-5.11738	-6.0162	0.1609	-0.2095	24.1748	0.611733	0.0528152	1.1534	0.144186	0.333333	0.3127	14.9704	0.109686	0	D	-0.0336136	0.0336136
591	2019	0.0170979	-5.18467	-5.91762	0.1776	-0.1694	24.2561	0.623772	0.0533518	1.08669	0.174909	0.3333	0.312655	15.3223	0.109686	0	D	0.0170979	0.0170979
591	2020	0.0228953	-5.15644	-5.57111	0.1748	-0.1722	24.3463	0.640408	0.0486925	1.22367	0.189968	0.3333	0.312655	15.3233	0.109686	0	D	-0.0228953	0.0228953
591	2021	0.0308955	-5.06879	-6.52711	0.0903	-0.2827	24.3908	0.638227	0.0541409	1.92088	0.215052	0.375	0.312655	15.5418	0.109686	0	D	-0.0308955	0.0308955
591	2022	0.0110824	-4.98966	-6.35869	0.0814	-0.279	24.4063	0.625136	0.0515267	2.00183	0.24918	0.3333	0.312655	15.3942	0.109686	0	D	0.0110824	0.0110824
595	2009	0.0231148	-2.87593	-4.33064	0.0885	-0.2893	20.6475	0.474603	0.0316865	0.967606	0.33568	0.444444	0.3778	13.5718	0.0395521	0	C	-0.0231148	0.0231148
595	2010	0.0266972	-2.92405	-4.06894	0.0772	-0.3006	20.5821	0.574357	0.0426837	0.878297	0.286361	0.428571	0.3778	13.6647	0.0382935	0	C	0.0266972	0.0266972
596	2009	0.0286435	-2.27692	-4.65582	0.0812	-0.5303	21.1417	0.418873	0.136727	0.73759	0.0250154	0.333333	0.6115	13.5099	0.0834049	0	C	-0.0286435	0.0286435
596	2010	0.0515726	-1.99956	-4.25817	0.7178	0.6923	21.0176	0.398019	0.260715	0.904124	0.0165885	0.333333	0.6115	14.1918	0.0449236	0	C	0.0515726	0.0515726
596	2011	0.0130123	-1.68884	-2.84678	0.6589	0.5897	21.3427	0.435138	0.236634	1.0347	0.00689946	0.375	0.5775	14.4427	0.0504762	0	C	-0.0130123	0.0130123
596	2012	0.0433403	-1.68884	-5.46258	0.6522	0.6192	22.1683	0.349073	0.147555	1.94246	0.00888436	0.333333	0.5389	14.8018	0.0552682	0	C	0.0433403	0.0433403
596	2013	0.00127453	-2.37887	-5.28195	0.6397	0.6079	22.3925	0.364091	0.204755	1.50145	0.00148584	0.333333	0.5389	14.9009	0.0552682	0	C	0.00127453	0.00127453
596	2014	0.0127293	-2.34222	-6.73703	0.6426	0.6377	22.484	0.356576	0.109724	1.28787	0.00109585	0.375	0.5389	14.9496	0.0552682	0	C	-0.0127293	0.0127293
596	2015	0.0154926	-2.30649	-6.59311	0.6553	0.6459	22.5817	0.348088	0.0604184	1.27102	0.000676377	0.333333	0.5388	14.8305	0.0552782	0	C	-0.0154926	0.0154926
596	2016	0.0118201	-2.46754	-6.61232	0.6412	0.6009	22.695	0.327075	0.109995	1.4114	0.000688845	0.333333	0.5389	14.8813	0.0450749	0	C	-0.0118201	0.0118201
596	2017	0.00570133	-2.5578	-6.50316	0.6498	0.6278	22.8907	0.319987	0.13544	1.10799	0.00140648	0.333333	0.5389	14.9172	0.0458594	0	C	-0.00570133	0.00570133
596	2019	0.00174243	-2.75627	-5.45637	0.639	0.6029	23.2498	0.35813	0.115179	1.53971	0.00237796	0.3333	0.538928	15.6009	0.0478094	0	C	-0.00174243	0.00174243
596	2020	0.000387266	-2.90445	-6.18596	0.6187	0.5491	23.3531	0.320024	0.0138738	1.76844	0.00293964	0.3333	0.538928	15.8672	0.0458594	0	C	0.000387266	0.000387266
596	2021	0.0219981	-2.85022	-6.02749	0.6051	0.5351	23.4437	0.31197	0.238667	1.80559	0.00447326	0.3333	0.538928	15.8372	0.0458594	0	C	-0.0219981	0.0219981
596	2022	0.0232969	-2.69848	-5.35494	0.5741	0.4902	23.9587	0.321237	0.206715	2.03484	0.00350167	0.3333	0.511226	15.9071	0.0460579	0	C	0.0232969	0.0232969
597	2010	0.0282385	-2.3059	-4.42318	0.0114	-0.5445	22.5281	0.662181	0.101318	1.08997	0.115222	0.333333	0.5167	14.1038	0.0301055	1	C	-0.0282385	0.0282385
597	2011	0.00455033	-2.51321	-4.77531	0.0133	-0.5297	22.447	0.630044	0.0456639	1.12307	0.0975175	0.333333	0.3247	14.1494	0.591541	1	C	-0.00455033	0.00455033
597	2012	0.0262999	-2.12176	-4.77206	0.3301	0.0802	22.4935	0.702104	-0.0397321	0.586476	0.0877694	0.333333	0.3247	14.0375	0.591436	1	C	-0.0262999	0.0262999
597	2013	0.0290472	-2.33567	-4.74818	0.3504	0.1583	22.5139	0.706934	0.0143644	0.531423	0.0859925	0.333333	0.225	13.1224	0.853752	1	C	0.0290472	0.0290472
597	2014	0.0132002	-2.29051	-3.56745	0.1248	-0.2946	22.7454	0.788334	-0.0352613	0.587256	0.0757908	0.333333	0.225	14.0937	0.853752	1	C	0.0132002	0.0132002
597	2015	0.00885747	-2.68934	-3.40538	0.2138	-0.1477	22.8719	0.677917	0.00548136	0.715912	0.0829858	0.333333	0.2301	13.8873	0.518511	1	C	-0.00885747	0.00885747
597	2016	0.0160182	-2.72391	-3.67854	0.1675	-0.1721	22.8857	0.723788	0.0114695	0.655704	0.0844074	0.444444	0.2146	14.1288	0.547315	0	C	-0.0160182	0.0160182
597	2017	0.0167708	-2.80938	-3.70137	0.1137	-0.2329	23.0046	0.751378	0.0392763	0.800146	0.11016	0.444444	0.215	14.1463	0.500425	0	C	0.0167708	0.0167708
598	2009	0.0687275	-2.70243	-3.8376	0.0237	-0.2471	21.4451	0.630833	0.084273	0.435167	0.07382	0.333333	0.2708	12.6546	0.014648	0	C	-0.0687275	0.0687275
598	2010	0.0925258	-2.51121	-3.86626	0.0789	-0.2187	21.453	0.691609	0.0352419	0.446719	0.0848931	0.333333	0.2708	12.6761	0.139379	0	C	0.0925258	0.0925258
598	2011	0.0288432	-4.18526	-5.81382	0.0301	-0.5655	21.6741	0.365283	0.129122	0.582375	0.0223575	0.333333	0.5227	13.7226	0.0331677	1	N	-0.0288432	0.0288432
598	2012	0.106514	-3.03639	-4.90993	0.1135	-0.357	22.682	0.474344	0.131271	1.13796	0.0368629	0.333333	0.4187	14.3493	0.0538344	1	N	0.106514	0.106514
598	2013	0.0068589	-3.95386	-5.64296	0.0778	-0.3922	22.845	0.478082	0.117231	0.776412	0.043186	0.333333	0.4187	14.4813	0.0496931	1	D	0.0068589	0.0068589
598	2014	0.00853538	-4.06328	-6.0632	0.0098	-0.4397	23.0654	0.346266	0.103762	1.08605	0.0383853	0.375	0.4205	14.1492	0.0176141	1	D	-0.00853538	0.00853538
598	2015	0.028481	-4.09839	-5.91586	0.012	-0.431	23.2207	0.383473	0.0965585	1.11896	0.0370729	0.333333	0.4205	14.3808	0.0143393	1	D	0.028481	0.028481
598	2018	0.0454566	-4.168	-5.4923	0.4459	0.4253	23.6547	0.456978	0.0883658	0.773664	0.0393569	0.333333	0.421	14.5036	0.042898	0	D	0.0454566	0.0454566
598	2019	0.0261051	-4.1853	-4.94049	0.4527	0.4209	23.7641	0.466923	0.0913366	0.57775	0.038908	0.5714	0.421806	14.2869	0.0428128	0	D	0.0261051	0.0261051
598	2020	0.0331422	-4.18069	-5.2174	0.4797	0.4243	23.9556	0.526595	0.0742553	0.715953	0.0432138	0.5	0.421806	14.5698	0.0763137	0	D	0.0331422	0.0331422
598	2021	0.00518929	-4.27446	-4.817	0.5612	0.5189	24.1534	0.574368	0.0890981	0.657939	0.0404831	0.3333	0.421806	14.4942	0.192289	0	D	0.00518929	0.00518929
598	2022	0.0166318	-4.2542	-5.25305	0.6042	0.5498	24.2646	0.584369	0.0790245	0.721266	0.0516479	0.3333	0.421806	14.5981	0.283744	0	D	0.0166318	0.0166318
599	2009	0.0131079	-3.39203	-5.34112	0.1352	-0.0776	22.0988	0.703063	0.00727399	0.436637	0.10123	0.444444	0.2031	13.2626	0.23456	0	C	0.0131079	0.0131079
599	2010	0.0111155	-3.62667	-5.01306	0.2474	0.2418	22.1855	0.665519	0.0866664	0.452952	0.0795467	0.444444	0.2031	13.3786	0.0844423	0	C	0.0111155	0.0111155
599	2012	0.00806347	-3.41923	-5.30914	0.265	0.2588	22.3157	0.691834	0.0394111	0.394006	0.131321	0.444444	0.2031	13.3168	0.0970883	0	C	-0.00806347	0.00806347
599	2013	0.00613182	-3.40323	-5.87501	0.2504	0.2394	22.2948	0.680971	0.0568467	0.510147	0.178382	0.444444	0.2031	13.3191	0.0582659	0	C	0.00613182	0.00613182
599	2014	0.022475	-3.34479	-5.82076	0.2934	0.2861	22.3047	0.679285	0.097895	0.712573	0.172654	0.333333	0.2031	12.8907	0.202028	0	C	0.022475	0.022475
599	2015	0.0587376	-2.99206	-5.13068	0.1899	-0.0433	22.3429	0.504491	0.109811	0.893583	0.146366	0.333333	0.2271	14.0217	0.307901	0	C	0.0587376	0.0587376
599	2016	0.109006	-2.99383	-4.71866	0.1286	-0.1103	22.499	0.560562	0.0210363	0.953514	0.130485	0.375	0.2338	14.2666	0.298963	0	C	0.112363	0.112363
599	2017	0.0507714	-3.07714	-3.99301	0.1356	-0.109	22.704	0.627498	0.00405113	0.856344	0.158521	0.333333	0.2338	14.1753	0.292646	0	C	0.0507714	0.0507714
599	2019	0.0546328	-3.89164	-4.50552	0.2059	-0.0704	22.9166	0.570377	-0.0255453	0.783976	0.12685	0.375	0.257357	14.3217	0.214666	0	C	0.0546328	0.0546328
599	2020	0.0159985	-3.85325	-3.92403	0.2206	-0.0432	23.0139	0.63229	-0.0233856	0.736736	0.0888742	0.3333	0.25957	14.3349	0.214666	0	C	-0.0159985	0.0159985
599	2021	0.0264633	-3.88568	-5.11916	0.1386	-0.1833	23.0318	0.650014	0.00804601	0.592397	0.0945451	0.3333	0.32185	14.3865	0.174441	0	C	-0.0264633	0.0264633
599	2022	0.0031842	-3.92036	-5.2141	0.1585	-0.1655	23.1069	0.71132	-0.00798432	0.571083	0.0675528	0.3333	0.324004	14.4558	0.123411	0	C	-0.0031842	0.0031842
600	2009	0.0123418	-3.73262	-7.88549	0.2239	-0.3958	23.0329	0.603695	0.0536199	0.250141	0.0440934	0.333333	0.5501	13.05	0.36551	0	D	0.0123418	0.0123418
600	2010	0.0842109	-3.53635	-7.57269	0.219	-0.3459	23.0333	0.596122	0.0849523	0.355052	0.0491498	0.333333	0.5501	13.7875	0.36551	0	D	0.0842109	0.0842109
600	2012	0.00538392	-3.54439	-6.57293	0.7595	0.7434	23.4706	0.739262	0.0105492	0.466939	0.0412908	0.333333	0.5501	13.9962	0.36551	0	D	0.00538392	0.00538392
600	2013	0.0201117	-3.45867	-7.54995	0.7763	0.7592	23.557	0.751395	0.0886102	0.414172	0.0449764	0.333333	0.5501	13.86	0.36519	0	D	-0.0201117	0.0201117
600	2015	0.0649148	-3.10494	-7.11215	0.1074	-0.5823	23.9527	0.566119	0.184408	0.790448	0.0263129	0.333333	0.6721	14.3086	0.0604233	0	D	0.0649148	0.0649148
600	2016	0.00747645	-3.51834	-7.41774	0.0605	-0.6482	23.9754	0.513648	0.134965	0.625688	0.0471433	0.333333	0.6721	14.6017	0.0604233	0	D	-0.00747645	0.00747645
600	2017	0.0127202	-3.83751	-6.80328	0.0455	-0.6642	24.0988	0.546095	0.0980011	0.491652	0.0372436	0.307692	0.6731	14.6738	0.0444856	1	D	-0.0127202	0.0127202
600	2018	0.000985933	-3.79425	-6.11592	0.0286	-0.6606	24.1626	0.583054	0.0403579	0.52649	0.0561773	0.333333	0.6563	14.5601	0.0271009	0	D	0.000985933	0.000985933
600	2019	0.0142366	-3.78395	-6.29711	0.0195	-0.6873	24.1844	0.577559	0.0805509	0.555399	0.0586954	0.3333	0.656334	14.2222	0.0271009	0	D	-0.0142366	0.0142366
600	2020	0.0178198	-3.71611	-6.19174	0.0152	-0.6998	24.2001	0.570936	0.076771	0.599296	0.0538724	0.3333	0.656334	14.4704	0.0327064	0	D	-0.0178198	0.0178198
600	2021	0.00251474	-3.55019	-6.43871	0.0091	-0.7054	24.2462	0.565608	0.0776846	0.626536	0.0608002	0.3333	0.656334	14.5486	0.0342684	0	D	-0.00251474	0.00251474
600	2022	0.00411828	-3.65815	-3.91966	0.0142	-0.6874	24.3746	0.684943	0.00384589	0.904811	0.0540692	0.3333	0.656334	14.5962	0.0250249	0	D	-0.00411828	0.00411828
601	2009	0.0457749	-3.95266	-5.05413	0.2123	0.0875	22.8324	0.617894	0.0629419	0.717527	0.032304	0.333333	0.106212	13.4805	0.973331	0	D	-0.0457749	0.0457749
601	2010	0.0164517	-4.13551	-4.97828	0.0368	-0.17	22.8568	0.626987	0.0564043	0.983219	0.032507	0.333333	0.1685	13.4535	0.115473	0	D	-0.0164517	0.0164517
601	2011	0.00745922	-4.05144	-6.2281	0.0493	-0.121	22.8521	0.619481	0.0745287	0.537408	0.034568	0.333333	0.1685	13.5154	0.106636	0	D	-0.00745922	0.00745922
601	2012	0.0349661	-4.1401	-4.51393	0.0558	-0.124	22.8238	0.602083	0.0649994	0.623202	0.0308424	0.333333	0.1685	13.4745	0.106636	0	D	0.0349661	0.0349661
601	2013	0.031473	-4.02149	-4.74551	0.0576	-0.1181	22.8618	0.603037	0.0759291	0.347443	0.0260117	0.333333	0.1685	13.6694	0.106636	0	D	-0.031473	0.031473
601	2014	0.0223832	-3.98519	-5.33611	0.1422	-0.0499	22.8854	0.570881	0.0949318	0.486587	0.0281731	0.375	0.1443	13.7169	0.50421	0	D	-0.0223832	0.0223832
601	2015	0.00286476	-3.94484	-5.53659	0.1421	-0.0463	22.8764	0.535824	0.0882141	0.582027	0.0312228	0.333333	0.1443	13.705	0.50421	0	D	-0.00286476	0.00286476
601	2016	0.0317751	-3.76225	-5.72565	0.2673	0.109	22.8642	0.506576	0.0980333	0.597481	0.0374215	0.363636	0.15	13.7393	0.961908	0	D	0.0317751	0.0317751
601	2019	0.0412845	-3.85641	-4.69946	0.4655	0.4436	23.0277	0.519525	0.0671305	0.57362	0.0524007	0.3333	0.150934	14.3971	0.956206	0	D	0.0412845	0.0412845
601	2020	0.0150329	-3.82201	-5.19869	0.4761	0.4555	23.1399	0.543918	0.0662507	0.663085	0.0783829	0.3333	0.150934	14.4569	0.956206	0	D	-0.0150329	0.0150329
601	2021	0.0238986	-3.94508	-4.86541	0.478	0.4631	23.2624	0.600835	0.0388063	0.861483	0.109072	0.3333	0.199492	14.3674	0.723432	0	D	-0.0238986	0.0238986
605	2010	0.0166141	-3.06337	-3.90165	0.0553	-0.5022	20.1272	0.518108	0.0306751	0.199174	0.0525112	0.333333	0.5575	12.4212	0.018278	0	C	-0.0166141	0.0166141
605	2012	0.00455266	-2.8047	-3.76975	0.0668	-0.4942	20.1272	0.5759	-0.00800104	0.214817	0.0427495	0.333333	0.5575	12.4212	0.0300972	0	C	0.00455266	0.00455266
605	2014	0.0104485	-2.04577	-4.04139	0.5533	0.4984	20.1272	0.274286	0.00956125	2.60528	0.0207673	0.333333	0.5061	12.4212	0.101636	0	C	0.0104485	0.0104485
605	2015	0.0478278	-2.12955	-3.62299	0.3599	-0.049	21.5909	0.544648	0.0309927	0.523753	0.0361895	0.333333	0.2901	13.8074	0.833959	0	D	0.0478278	0.0478278
605	2016	0.0396116	-3.55496	-4.82516	0.3249	-0.0815	21.6163	0.533771	0.0267669	0.578715	0.0498733	0.333333	0.2951	14.0418	0.798722	0	D	-0.0396116	0.0396116
605	2017	0.0294783	-3.45739	-5.51105	0.2539	-0.1463	21.9659	0.658364	0.0428889	0.356049	0.059182	0.333333	0.2951	14.1939	0.792393	0	D	0.0294783	0.0294783
606	2009	0.0210095	-3.57925	-4.09171	0.3526	0.3356	20.6108	0.442906	-0.0106733	0.961233	0.137553	0.333333	0.1957	13.2918	0.391543	0	C	-0.0210095	0.0210095
606	2010	0.0405187	-3.32111	-4.05219	0.3232	0.2064	20.7779	0.414606	0.00524685	1.26816	0.164745	0.307692	0.162	12.9911	0.720877	0	C	-0.0405187	0.0405187
606	2011	0.00883382	-3.36797	-4.70038	0.2758	0.2656	20.9457	0.409754	0.0110068	0.836363	0.135579	0.333333	0.1525	13.3375	0.321347	0	C	0.00883382	0.00883382
606	2013	0.00395773	-3.34285	-4.96479	0.1791	0.0389	21.134	0.28586	0.0255969	1.55884	0.0267199	0.428571	0.1311	13.7507	0.584044	0	C	-0.00395773	0.00395773
606	2014	0.0121883	-2.98855	-4.6168	0.1566	0.0102	21.0994	0.321696	-0.029025	1.03708	0.0329641	0.428571	0.1259	13.7387	0.608347	0	C	-0.0121883	0.0121883
606	2015	0.0357383	-3.49287	-5.07666	0.1527	-0.0042	21.0052	0.347532	0.000938252	1.05809	0.0504981	0.428571	0.1259	13.8692	0.608347	0	C	0.0357383	0.0357383
607	2015	0.00160755	-3.14797	-1.78626	0.1265	-0.3943	21.3926	0.321592	0.0326443	2.3262	0.198938	0.454545	0.4813	14.158	0.166795	0	C	-0.00160755	0.00160755
607	2019	0.00531119	-2.92366	-3.65751	0.1308	-0.39	21.9015	0.346797	0.0812074	1.38647	0.114428	0.375	0.481255	14.5969	0.10088	0	R	0.00531119	0.00531119
607	2020	0.0192992	-2.86389	-3.65663	0.1284	-0.3924	21.9938	0.443476	0.0615414	1.13706	0.107006	0.4286	0.481255	14.5191	0.10088	0	R	0.0192992	0.0192992
607	2021	0.00974014	-2.82275	-3.79119	0.13	-0.3902	21.8938	0.51301	0.0672042	0.96106	0.0960932	0.4286	0.480748	14.4941	0.100987	0	R	-0.00974014	0.00974014
607	2022	0.0150138	-2.66738	-4.24031	0.1118	-0.4084	22.0635	0.54605	0.0874841	0.833421	0.0876745	0.375	0.480748	14.4524	0.100987	0	R	0.0150138	0.0150138
608	2017	0.00104498	-4.28099	-4.75857	0.4801	0.451	23.0057	0.62328	0.0179521	0.542144	0.00550009	0.428571	0.2912	15.0034	0.227077	0	K	0.00104498	0.00104498
610	2009	0.0819361	-3.17868	-3.74905	0.1759	-0.1471	20.4033	0.419143	0.0503204	0.377127	0.0202692	0.333333	0.323	13.7951	0.360438	0	L	-0.0819361	0.0819361
610	2011	0.0374072	-3.44687	-5.30681	0.423	0.3646	20.6945	0.569959	-0.0675923	0.241809	0.0223322	0.333333	0.323	12.6701	0.153666	0	L	-0.0374072	0.0374072
610	2012	0.0443568	-2.8581	-5.50756	0.3702	0.3673	20.3164	0.344432	0.12242	0.474265	0.0275489	0.333333	0.3223	14.0776	0.0750328	0	L	0.0443568	0.0443568
612	2009	0.0107584	-3.65696	-6.76276	0.0102	-0.4481	22.1189	0.548336	0.12908	0.585479	0.0209933	0.333333	0.29	13.8262	0.379766	0	C	-0.0107584	0.0107584
612	2010	0.0235116	-3.36782	-5.54858	0.144	-0.2169	22.0879	0.494623	0.18604	0.829684	0.00143311	0.375	0.29	14.0225	0.367904	1	C	-0.0235116	0.0235116
612	2011	0.0574414	-3.5297	-5.49896	0.1274	-0.1593	22.0986	0.483829	0.0903556	0.310732	0.000375181	0.333333	0.24	14.1861	0.444504	0	C	0.0574414	0.0574414
612	2012	0.109006	-3.51947	-5.5946	0.1235	-0.1415	22.317	0.502092	0.0550345	0.5482	0.00181582	0.307692	0.24	14.277	0.444504	0	C	0.116103	0.116103
612	2013	0.0814995	-3.61454	-7.94836	0.1337	-0.1258	22.5399	0.602019	0.0528625	0.244655	0.00231982	0.333333	0.24	14.4442	0.429756	0	C	-0.0814995	0.0814995
616	2013	0.00401305	-4.4056	-3.18625	0.2968	0.2854	23.1777	0.655948	0.104353	0.59465	0.00794605	0.4	0.1998	15.0507	0.208603	0	K	-0.00401305	0.00401305
616	2016	0.000616877	-4.44997	-2.81025	0.2256	0.1787	22.8939	0.49434	0.0314479	1.71703	0.00170123	0.428571	0.1998	13.7732	0.211166	0	K	-0.000616877	0.000616877
616	2017	0.00217666	-4.72491	-5.44256	0.2412	0.199	22.9091	0.511253	0.00517017	2.94189	0.000971842	0.428571	0.1998	13.6518	0.211166	0	K	-0.00217666	0.00217666
617	2010	0.0453137	-2.94638	-4.22348	0.01831	-0.60909	21.517	0.622061	-0.00914872	0.55366	0.175676	0.4	0.6	13.6122	0.0346502	0	C	-0.0453137	0.0453137
617	2012	0.00409164	-3.18752	-5.57367	0.017	-0.5945	21.8967	0.770406	0.0378376	0.558935	0.256186	0.4	0.6	13.2651	0.0191018	0	C	-0.00409164	0.00409164
619	2009	0.00241282	-3.54665	-6.34702	0.1205	-0.2505	21.74	0.324023	0.133512	0.866512	0.000276665	0.333333	0.3207	13.4765	0.294118	0	C	0.00241282	0.00241282
619	2010	0.0858983	-3.59647	-7.28155	0.4425	0.4319	21.7499	0.247199	0.0682948	0.952207	0.00039897	0.375	0.3207	13.89	0.294118	0	C	0.0858983	0.0858983
619	2011	0.0857285	-3.49109	-7.93301	0.435	0.4308	21.9285	0.356334	0.0746139	1.02842	0.00147028	0.5	0.3207	13.6084	0.294118	0	C	-0.0857285	0.0857285
619	2013	0.0168608	-3.43855	-7.43901	0.4402	0.4332	22.2246	0.457357	0.0784922	3.54121	0.0046217	0.307692	0.3207	14.4807	0.294118	0	C	-0.0168608	0.0168608
619	2015	0.0242293	-3.21115	-7.02796	0.4443	0.4304	22.1245	0.353838	0.151301	3.79029	0.0177959	0.375	0.3207	14.3884	0.294118	0	C	-0.0242293	0.0242293
619	2016	0.00838434	-3.10186	-6.71758	0.4707	0.4628	22.0866	0.321319	0.107017	4.88168	0.0279473	0.333333	0.3063	14.2727	0.307882	0	C	-0.00838434	0.00838434
622	2020	0.008921	-2.98233	-4.35881	0.2239	-0.0128	20.1272	0.320823	-0.144031	4.06735	0.0682843	0.3333	0.179896	14.007	0.919625	0	C	-0.008921	0.008921
622	2021	0.023397	-2.88773	-7.38921	0.1896	-0.0426	20.1272	0.461252	0.017492	2.41228	0.0707702	0.3333	0.179896	14.0091	0.919625	0	C	0.023397	0.023397
622	2022	0.00124454	-3.1648	-7.59132	0.2132	-0.012	20.1272	0.374093	0.148999	3.12042	0.0667454	0.3333	0.179896	14.0248	0.523396	0	C	-0.00124454	0.00124454
625	2010	0.00664386	-2.55498	-5.36459	0.0527	-0.4228	23.9208	0.636533	0.11901	0.785617	0.00571198	0.384615	0.4555	14.2245	0.0305922	0	C	-0.00664386	0.00664386
625	2011	0.0515321	-2.74445	-5.33746	0.0491	-0.4121	24.1396	0.652501	0.0884896	0.758131	0.0132651	0.333333	0.4571	14.4396	0.0247323	0	C	0.0515321	0.0515321
625	2012	0.0213744	-2.56929	-5.55848	0.0458	-0.4182	24.3215	0.599021	0.0056722	0.582679	0.0138428	0.333333	0.4333	14.5085	0.0405154	0	C	0.0213744	0.0213744
625	2014	0.0107007	-2.76928	-5.40137	0.0626	-0.3737	24.7004	0.650706	0.0343419	0.609635	0.00712114	0.333333	0.4104	14.7527	0.0346452	0	C	-0.0107007	0.0107007
625	2015	0.00514809	-2.65755	-5.32247	0.0643	-0.3416	24.9673	0.63472	0.0542411	0.770518	0.0108897	0.384615	0.3911	14.8535	0.0329099	0	C	0.00514809	0.00514809
625	2016	0.0115172	-2.65494	-4.24253	0.0489	-0.384	25.2165	0.617805	0.0605598	0.89428	0.0097913	0.384615	0.3911	14.8268	0.0764549	0	C	0.0115172	0.0115172
625	2017	0.0100703	-2.85839	-4.15438	0.064	-0.3853	25.3915	0.592968	0.0214679	1.01223	0.0140722	0.461538	0.4088	14.9009	0.0710126	0	C	-0.0100703	0.0100703
625	2018	0.0347214	-3.00426	-4.17033	0.0705	-0.3919	25.3879	0.552762	-0.0129053	1.1133	0.0170253	0.538462	0.4088	15.0248	0.102908	0	C	0.0347214	0.0347214
625	2019	0.00662283	-3.64118	-3.48582	0.0574	-0.4205	25.2611	0.506327	-0.0415822	0.959444	0.0150758	0.5714	0.215571	14.6592	0.896379	0	C	-0.00662283	0.00662283
625	2020	0.019461	-3.72017	-3.22096	0.0518	-0.4461	25.3043	0.549934	0.0397651	1.00764	0.00858778	0.5714	0.215571	14.6169	0.896379	0	C	-0.019461	0.019461
625	2021	0.0199629	-3.12861	-4.90413	0.0401	-0.468	25.5184	0.557706	0.0882925	1.12535	0.0177082	0.5714	0.190458	15.6018	0.982704	0	C	-0.0199629	0.0199629
625	2022	0.0139853	-3.52027	-5.2316	0.0467	-0.4222	25.6315	0.587413	0.169652	1.10749	0.0123735	0.5333	0.179714	15.813	0.820479	0	C	-0.0139853	0.0139853
628	2010	0.0149236	-3.45158	-1.78626	0.0453	-0.2062	21.6127	0.886921	0.0709492	0.747957	0.0290728	0.333333	0.2241	13.723	0.0975686	1	K	-0.0149236	0.0149236
628	2012	0.000762354	-3.81311	-1.78626	0.037	-0.2149	21.8513	0.886921	0.0447896	0.755504	0.0775391	0.333333	0.2245	13.8138	0.0973994	0	K	0.000762354	0.000762354
628	2013	0.00231384	-3.88125	-1.78626	0.0352	-0.2167	21.7736	0.886921	0.0461318	0.740486	0.0639178	0.333333	0.2245	13.8193	0.0973994	0	K	0.00231384	0.00231384
628	2014	0.012554	-3.9714	-1.78626	0.0321	-0.2198	21.9308	0.886921	0.040245	0.74585	0.103774	0.333333	0.2245	13.9111	0.0973994	0	E	-0.012554	0.012554
628	2015	0.00562109	-3.95483	-1.78626	0.0358	-0.254	22.0266	0.886921	0.0409246	0.755506	0.10983	0.333333	0.2245	14.0613	0.0973994	0	E	-0.00562109	0.00562109
628	2016	0.00206919	-4.08044	-1.78626	0.0738	-0.4136	22.1023	0.827119	-0.0253112	0.826662	0.125369	0.333333	0.454	13.7058	0.0600637	0	E	-0.00206919	0.00206919
628	2017	0.0152014	-4.52408	-1.78626	0.0397	-0.4419	21.9713	0.792944	0.0183751	0.834471	0.126005	0.375	0.454	14.1959	0.0514398	1	E	-0.0152014	0.0152014
628	2018	0.0108871	-4.34736	-1.91824	0.0382	-0.4312	21.8173	0.738966	0.0378369	1.04849	0.129742	0.375	0.454	14.0375	0.0339454	1	E	-0.0108871	0.0108871
628	2019	0.0119242	-4.03267	-1.78626	0.0284	-0.4449	21.9825	0.752415	-0.0437919	1.08863	0.145653	0.375	0.453973	14.2433	0.0339454	1	E	-0.0119242	0.0119242
628	2020	0.00386383	-3.73914	-1.78626	0.0515	-0.4133	22.4951	0.812086	-0.0413751	0.893483	0.248828	0.3333	0.453973	14.1566	0.0339454	0	E	-0.00386383	0.00386383
628	2021	0.00278679	-4.02332	-1.78626	0.0827	-0.4061	22.8442	0.797314	0.0192206	1.24296	0.0945657	0.3333	0.488838	14.2528	0.0354223	0	E	-0.00278679	0.00278679
628	2022	0.00923194	-4.32231	-2.23074	0.1009	-0.3879	23.1054	0.846278	0.0423802	1.17592	0.0951237	0.3333	0.488838	15.1641	0.0354223	0	E	-0.00923194	0.00923194
629	2009	0.0320867	-2.86102	-6.1752	0.1558	-0.2516	23.9563	0.492897	0.0325736	0.659969	0.0089636	0.444444	0.3893	13.6397	0.295517	0	C	0.0320867	0.0320867
629	2013	0.0285266	-3.02814	-6.9218	0.1358	-0.3639	24.1592	0.504488	0.0502573	0.225796	0.00883606	0.5	0.3063	14.1739	0.353107	1	B	-0.0285266	0.0285266
629	2014	0.0310588	-3.00152	-7.33327	0.1246	-0.3772	24.2998	0.577386	0.00916249	0.343458	0.0260049	0.363636	0.3063	13.8712	0.353107	0	B	0.0310588	0.0310588
629	2015	0.0174167	-3.20158	-6.28442	0.1329	-0.3512	24.6811	0.767554	0.0319327	0.260919	0.019151	0.363636	0.3063	13.9422	0.353107	0	B	-0.0174167	0.0174167
629	2016	0.0175444	-3.77251	-5.94723	0.1205	-0.3882	24.7488	0.825853	0.000527644	0.25255	0.0126688	0.363636	0.3549	13.6369	0.304729	0	B	0.0175444	0.0175444
629	2020	0.0112235	-4.19886	-6.95306	0.1175	-0.405	23.2856	0.256702	0.245524	2.02076	0.00819834	0.3333	0.354894	14.4879	0.304729	0	C	-0.0112235	0.0112235
629	2021	0.0136969	-4.32205	-5.7265	0.1197	-0.3887	23.1785	0.158988	0.051514	3.2347	0.012195	0.375	0.354894	14.3788	0.304729	0	C	-0.0136969	0.0136969
629	2022	0.00959938	-4.06408	-6.57955	0.6333	0.6087	23.0467	0.221951	0.173969	0.696893	0.0134796	0.4	0.294894	14.7134	0.36673	0	C	-0.00959938	0.00959938
630	2010	0.0114516	-3.57256	-3.94337	0.049	-0.5202	23.8963	0.712469	0.0256265	0.32898	0.02479	0.4	0.5692	13.6074	0.0163003	0	C	-0.0114516	0.0114516
630	2012	0.00267894	-3.44848	-4.27799	0.5348	0.5019	24.1973	0.645426	0.13373	0.510888	0.0332759	0.333333	0.5183	13.6966	0.0230726	0	C	0.00267894	0.00267894
630	2014	0.000878438	-3.83686	-4.78119	0.532	0.5028	24.4058	0.699186	0.0149525	0.500899	0.0337657	0.384615	0.5183	14.3075	0.0135795	0	C	0.000878438	0.000878438
630	2016	0.0128921	-3.73023	-4.25139	0.4511	0.4475	24.5113	0.66883	0.110361	0.649811	0.0311686	0.333333	0.3955	14.0502	0.077821	0	C	-0.0128921	0.0128921
630	2017	0.0189725	-3.86841	-4.25531	0.4235	0.4141	24.5209	0.60694	0.108501	0.621262	0.0290431	0.333333	0.3955	13.7695	0.0182217	0	C	0.0189725	0.0189725
630	2018	0.00122352	-3.78456	-4.35612	0.0913	-0.2945	24.5902	0.611346	-0.0161393	0.534247	0.0268007	0.333333	0.3653	13.9857	0.0844852	0	C	-0.00122352	0.00122352
630	2019	0.00930267	-3.88307	-4.98341	0.0896	-0.3012	24.5731	0.585336	0.120564	0.630573	0.0232583	0.3333	0.365338	14.1065	0.0844852	0	C	0.00930267	0.00930267
630	2020	0.0134682	-3.67378	-4.46635	0.1015	-0.3008	24.5926	0.582373	0.0847439	0.589619	0.0252468	0.3333	0.365338	14.2661	0.0844852	0	C	-0.0134682	0.0134682
630	2021	0.00302366	-3.84384	-4.5598	0.4655	0.4164	24.678	0.604078	0.0413283	0.509428	0.0282318	0.3333	0.365338	14.3341	0.0874921	0	C	-0.00302366	0.00302366
630	2022	0.00966718	-3.81361	-4.24196	0.4068	0.3803	24.652	0.539755	0.0671327	0.683359	0.0368874	0.3636	0.365338	14.5744	0.0468841	0	C	-0.00966718	0.00966718
632	2009	0.000664992	-3.63184	-2.10329	0.1946	-0.0299	21.8688	0.801206	0.0784203	0.666868	0.0343437	0.375	0.2245	14.3751	0.176367	0	S	0.000664992	0.000664992
635	2009	0.00847895	-3.71599	-5.05927	0.3498	0.3038	22.1042	0.806885	0.00154295	0.221705	0.00671552	0.333333	0.2191	13.3592	0.248701	0	C	-0.00847895	0.00847895
635	2010	0.0445447	-4.01724	-7.19961	0.3541	0.2798	22.0454	0.758209	0.0197142	0.154588	0.00982149	0.333333	0.2211	13.4793	0.218107	0	C	-0.0445447	0.0445447
635	2011	0.016427	-3.47816	-6.90517	0.3009	0.2192	22.0258	0.745928	0.0566764	0.178856	0.0185427	0.333333	0.2228	13.567	0.14918	0	C	-0.016427	0.016427
635	2012	0.00642857	-3.18277	-6.81559	0.2788	0.1891	22.045	0.731939	0.0416638	0.171927	0.023055	0.333333	0.2228	13.578	0.14918	0	C	-0.00642857	0.00642857
635	2013	0.0130287	-3.18012	-7.37781	0.0461	-0.5465	22.0114	0.26082	0.0574853	0.551366	0.0207285	0.333333	0.5125	13.5973	0.0653287	0	C	-0.0130287	0.0130287
635	2014	0.00197414	-2.99664	-8.30693	0.0362	-0.5131	21.9907	0.227402	0.075605	0.788276	0.0130405	0.333333	0.5125	13.714	0.0653287	0	C	-0.00197414	0.00197414
635	2016	0.00974772	-2.96582	-8.41008	0.5473	0.545	21.8687	0.111514	0.0373853	1.84778	0.000252673	0.333333	0.5125	14.0714	0.0198511	0	C	-0.00974772	0.00974772
635	2018	0.00329744	-3.02102	-8.13554	0.5933	0.5837	21.9599	0.13317	0.107106	2.67304	0.000298675	0.375	0.5125	14.1687	0.0868613	0	C	-0.00329744	0.00329744
636	2009	0.00134332	-3.17033	-4.81547	0.1291	-0.0534	21.7869	0.374641	0.0680698	0.959451	0.101689	0.384615	0.1825	14.3873	0.163287	0	C	-0.00134332	0.00134332
636	2012	0.00974438	-2.60512	-4.33743	0.2606	0.2499	21.9201	0.305384	0.0762924	1.04239	0.0919365	0.384615	0.1825	15.0922	0.168257	0	C	-0.00974438	0.00974438
636	2013	0.0141551	-2.70463	-4.76142	0.287	0.2845	21.9108	0.329583	0.0356813	1.04153	0.0979812	0.384615	0.1825	14.6071	0.285625	0	C	-0.0141551	0.0141551
636	2015	0.00105792	-2.73341	-4.36881	0.1412	-0.1006	22.3492	0.258933	0.0159635	2.05409	0.0867852	0.444444	0.2221	14.522	0.195114	0	C	0.00105792	0.00105792
636	2016	0.0307857	-2.86703	-5.51178	0.1475	-0.0642	22.6085	0.273827	0.00251665	1.67444	0.125569	0.444444	0.2003	14.5513	0.195114	0	C	0.0307857	0.0307857
636	2017	0.00835704	-2.79018	-5.71937	0.1375	-0.0742	22.6168	0.319639	0.0326821	1.38527	0.130417	0.444444	0.2003	14.7188	0.195114	0	C	0.00835704	0.00835704
636	2018	0.0115911	-2.89058	-5.80558	0.3098	0.2984	22.5684	0.276182	0.0641284	1.39016	0.140128	0.444444	0.2003	15.2639	0.149981	0	C	0.0115911	0.0115911
636	2022	0.0958889	-3.22342	-4.04063	0.2566	0.2371	23.1054	0.346079	0.058619	0.963369	0.0719221	0.3333	0.204969	15.858	0.0562528	0	C	-0.0958889	0.0958889
651	2009	0.0179407	-3.00047	-5.99243	0.1953	-0.0745	24.1431	0.75164	0.0120578	0.804834	0.0185018	0.333333	0.2258	14.8768	0.431016	0	C	-0.0179407	0.0179407
651	2010	0.00369979	-2.97094	-5.26439	0.3537	0.2979	24.6654	0.793273	0.18338	0.90078	0.0177474	0.333333	0.1945	15.4209	0.505	0	C	0.00369979	0.00369979
651	2011	0.00761102	-3.26006	-5.10545	0.3693	0.3375	24.9069	0.786421	0.00938954	0.865095	0.0182751	0.375	0.1945	15.7643	0.528569	0	C	0.00761102	0.00761102
651	2012	0.016342	-3.16002	-4.6386	0.3433	0.2922	25.1684	0.784335	0.0393862	0.845147	0.014397	0.375	0.1945	16.2125	0.509191	0	C	-0.016342	0.016342
651	2013	0.020721	-3.04499	-5.68178	0.369	0.3438	25.4014	0.7436	0.171138	0.860742	0.0137112	0.375	0.1822	16.2125	0.464188	1	C	-0.020721	0.020721
651	2014	0.0148185	-3.05092	-5.73822	0.3853	0.3598	25.6189	0.734734	0.0970055	0.939047	0.0138313	0.375	0.1822	16.2613	0.464188	1	C	-0.0148185	0.0148185
651	2015	0.000231051	-3.32322	-5.86162	0.39778	0.38382	25.7746	0.711123	0.121225	1.02912	0.0170347	0.333333	0.1822	16.5505	0.498927	1	C	-9.49806e-06	9.49806e-06
651	2016	0.0108903	-3.4322	-6.42169	0.3267	0.2828	25.809	0.699646	0.246902	0.989791	0.0178061	0.333333	0.1822	16.5315	0.488998	1	C	-0.0108903	0.0108903
651	2017	0.0195375	-3.38299	-6.49229	0.3732	0.3384	25.9293	0.698834	0.0814826	1.05525	0.0162337	0.375	0.1822	16.4191	0.488711	1	C	-0.0195375	0.0195375
651	2019	0.0076726	-3.89677	-4.43304	0.2979	0.146	26.2497	0.630963	0.107234	1.1396	0.0306473	0.3333	0.182231	16.5505	0.48895	1	C	-0.0076726	0.0076726
651	2020	0.00972362	-4.19206	-7.36392	0.2965	0.0915	26.3686	0.604033	0.0985741	1.11624	0.0300854	0.3333	0.182231	16.5505	0.816327	1	C	-0.00972362	0.00972362
651	2021	0.00524057	-4.36336	-7.56037	0.2897	0.0516	26.3553	0.581401	0.0689019	1.1721	0.0312954	0.375	0.186995	16.5505	0.802182	1	C	-0.00524057	0.00524057
651	2022	0.00344896	-4.23309	-6.72824	0.2927	0.1435	26.4523	0.662309	0.00592733	0.928883	0.0433072	0.4286	0.152568	16.5505	0.730674	1	C	-0.00344896	0.00344896
652	2010	0.00978954	-3.56933	-3.62291	0.0115	-0.3642	22.7762	0.633818	-0.0476947	0.77247	0.0610839	0.333333	0.3365	13.8547	0.0248209	0	G	0.00978954	0.00978954
652	2012	0.00842341	-3.58333	-3.17395	0.0144	-0.3585	23.3444	0.801483	-0.0163099	0.485325	0.015122	0.333333	0.3374	13.7408	0.0330676	0	S	-0.00842341	0.00842341
652	2013	0.0102885	-4.1582	-3.21977	0.0265	-0.3233	23.5253	0.830865	0.0272983	0.431602	0.0382783	0.333333	0.3375	13.609	0.0240995	0	F	-0.0102885	0.0102885
652	2014	0.00376917	-4.306	-3.75028	0.0287	-0.3219	23.7093	0.849184	0.0467823	0.465074	0.0239873	0.333333	0.3378	14.1415	0.0366631	0	F	-0.00376917	0.00376917
652	2015	0.00497713	-4.32398	-3.82745	0.0529	-0.309	23.8794	0.852878	-0.0412144	0.476207	0.0506681	0.333333	0.3379	14.1016	0.0652665	0	F	-0.00497713	0.00497713
652	2016	0.000290395	-4.58185	-4.0532	0.0272	-0.3477	24.0757	0.86348	-0.0191083	0.516206	0.0229362	0.333333	0.329	14.3116	0.103031	0	F	0.000290395	0.000290395
652	2017	0.00513143	-4.83728	-3.73134	0.0238	-0.3465	24.1913	0.864875	-0.0330103	0.627367	0.0918498	0.333333	0.3298	14.3938	0.10281	0	F	0.00513143	0.00513143
652	2018	0.00370808	-5.15924	-4.68997	0.0162	-0.3544	24.214	0.852533	0.0238043	0.551094	0.114635	0.375	0.3298	14.7786	0.10281	1	F	-0.00370808	0.00370808
652	2019	0.00551491	-5.18203	-3.94834	0.3497	0.312	24.2676	0.850991	0.0387328	0.468245	0.143225	0.3333	0.329757	14.6805	0.10281	1	F	0.00551491	0.00551491
652	2020	0.0229608	-4.97779	-4.54713	0.3477	0.31	24.2565	0.82546	0.0372519	0.458146	0.196166	0.5714	0.329757	14.5593	0.10281	1	F	0.0229608	0.0229608
652	2021	0.00336234	-5.09064	-5.33454	0.0143	-0.3512	24.2382	0.82049	0.00904183	0.509289	0.149764	0.4286	0.32981	14.6703	0.102793	0	F	0.00336234	0.00336234
652	2022	0.00168762	-5.12989	-5.77038	0.0171	-0.3529	24.3411	0.827947	-0.0247459	0.541864	0.164882	0.3333	0.32981	14.2887	0.100589	1	F	-0.00168762	0.00168762
655	2020	0.0239998	-3.09162	-5.71909	0.619	0.6164	21.7841	0.103187	0.149125	4.68447	0.0225706	0.3333	0.584103	13.4	0.0187784	0	B	-0.0239998	0.0239998
657	2014	0.0066708	-1.68884	-2.44343	0.0383	-0.6884	22.987	0.592067	0.040201	0.684558	0.075032	0.333333	0.7267	13.8547	0.0126604	0	C	0.0066708	0.0066708
657	2015	0.00711746	-3.04897	-5.25413	0.1431	-0.4825	22.7797	0.498505	0.142872	0.73894	0.10499	0.333333	0.6094	13.8547	0.0552755	0	C	-0.00711746	0.00711746
657	2017	0.0061186	-2.55654	-5.43516	0.0401	-0.5693	22.6519	0.478328	0.0691553	0.711219	0.101183	0.333333	0.6094	13.981	0.0228454	0	C	-0.0061186	0.0061186
657	2018	0.0167092	-2.4342	-5.20284	0.0452	-0.5642	22.727	0.494335	0.0717475	0.832402	0.0955101	0.333333	0.6094	14.4244	0.0174672	0	C	0.0167092	0.0167092
657	2019	0.0248303	-2.75632	-5.3096	0.0353	-0.5862	22.7297	0.492383	0.0540404	0.792129	0.123137	0.4286	0.609371	14.9519	0.0199	0	C	0.0248303	0.0248303
657	2020	0.00591899	-2.78744	-4.84488	0.0472	-0.5777	22.7133	0.471075	0.0826184	0.771126	0.124629	0.4286	0.609371	15.0027	0.0298331	0	C	0.00591899	0.00591899
657	2021	0.00173869	-2.69136	-5.40217	0.0641	-0.5163	22.9428	0.463029	-0.0186849	0.987298	0.107906	0.4286	0.5087	14.9955	0.0681069	0	C	0.00173869	0.00173869
657	2022	0.00274053	-2.78404	-5.33609	0.0187	-0.5413	23.0075	0.426148	0.090472	1.0113	0.115472	0.4286	0.499428	15.0116	0.0358634	0	C	-0.00274053	0.00274053
661	2009	0.0264549	-2.31645	-2.1785	0.0763	-0.2029	21.1599	0.630745	0.105845	0.690401	0.0952989	0.375	0.2658	12.5672	0.0554149	1	C	0.0264549	0.0264549
661	2010	0.0213728	-2.18922	-2.29998	0.1023	-0.1712	21.162	0.554468	0.251694	0.716722	0.0978788	0.333333	0.2658	13.9973	0.0802066	1	C	0.0213728	0.0213728
661	2011	0.0210602	-2.07681	-2.05062	0.3276	0.2549	21.2895	0.543646	0.198107	0.876341	0.087967	0.333333	0.242	14.6229	0.123018	1	C	0.0210602	0.0210602
661	2012	0.000651591	-2.02195	-2.03164	0.3417	0.2679	21.4453	0.540351	0.0821856	0.837978	0.0876693	0.333333	0.242	14.86	0.178221	1	C	0.000651591	0.000651591
661	2013	0.0159309	-2.03463	-3.03004	0.317	0.2022	21.5624	0.436626	0.176265	0.960931	0.0958646	0.333333	0.242	14.8913	0.16798	1	C	0.0159309	0.0159309
661	2014	0.0357129	-2.00517	-2.85469	0.3045	0.2267	21.7545	0.39257	0.17777	1.22813	0.102498	0.333333	0.2167	15.6617	0.149392	1	C	-0.0357129	0.0357129
661	2015	0.0319715	-2.10666	-3.68963	0.2896	0.1821	21.8702	0.350592	0.0888547	1.20528	0.100408	0.333333	0.2228	15.2464	0.163044	0	C	0.0319715	0.0319715
661	2016	0.0219929	-2.13744	-4.04306	0.2729	0.193	22.0623	0.361767	0.201964	1.31847	0.0915382	0.333333	0.2228	15.2762	0.146884	0	C	-0.0219929	0.0219929
661	2017	0.00176249	-2.12921	-2.72778	0.2758	0.2265	22.5484	0.282593	0.0496611	2.35707	0.0719503	0.333333	0.2236	15.1918	0.146884	0	C	-0.00176249	0.00176249
661	2018	0.0342001	-2.36895	-4.3725	0.3133	0.2698	22.7182	0.29261	0.0518793	1.73137	0.0731153	0.333333	0.2236	15.1918	0.112988	0	C	0.0342001	0.0342001
661	2019	0.00398324	-3.04122	-2.24174	0.3039	0.2615	22.9654	0.327952	0.0939193	1.61414	0.076224	0.375	0.223608	15.1365	0.112988	0	C	0.00398324	0.00398324
661	2020	0.00278927	-3.02291	-2.08751	0.3864	0.3295	23.2665	0.307654	0.152081	2.17297	0.0703364	0.375	0.187974	15.5789	0.612332	0	C	0.00278927	0.00278927
661	2021	0.0392241	-3.28006	-2.10481	0.3469	0.2826	23.5473	0.268417	0.0659552	2.32724	0.0804312	0.3333	0.187974	15.5789	0.50638	0	C	0.0392241	0.0392241
661	2022	0.00397152	-3.28138	-2.5858	0.3259	0.2621	23.8375	0.234456	0.147924	2.5642	0.0631141	0.3333	0.187974	15.4874	0.455394	0	C	0.00397152	0.00397152
663	2009	0.0553105	-3.33312	-3.5056	0.2189	-0.1274	20.8149	0.642828	0.0539285	0.387606	0.00385971	0.333333	0.32	12.4435	0.287208	0	A	0.0553105	0.0553105
663	2011	0.109006	-3.48066	-4.09226	0.2168	-0.1032	21.143	0.718408	-0.0167254	0.273955	0.0219567	0.333333	0.32	12.4822	0.287208	0	A	-0.110066	0.110066
663	2012	0.00602856	-3.5594	-4.60901	0.216	-0.104	21.1364	0.75086	0.000577112	0.22731	0.0128746	0.333333	0.32	12.7855	0.287208	0	A	-0.00602856	0.00602856
663	2013	0.0132947	-3.48375	-4.21392	0.1779	-0.1421	21.1016	0.739844	0.0837352	0.254819	0.00514967	0.333333	0.32	12.6823	0.287208	0	A	-0.0132947	0.0132947
663	2014	0.00704189	-3.43666	-4.65756	0.1492	-0.1708	21.0269	0.733792	0.0352158	0.159888	0.00947751	0.428571	0.32	12.7216	0.25752	0	A	-0.00704189	0.00704189
663	2016	0.0473961	-2.9121	-3.02446	0.4554	0.2651	22.1055	0.486907	0.0132501	0.64986	0.133981	0.428571	0.1903	12.7677	0.8296	0	A	0.0473961	0.0473961
663	2017	0.0189467	-3.47254	-4.42594	0.4518	0.2615	22.1874	0.500101	0.0530393	0.789129	0.141644	0.428571	0.1903	13.1272	0.829256	0	C	-0.0189467	0.0189467
663	2019	0.0173548	-3.47035	-4.20266	0.4455	0.2552	21.7488	0.699734	-0.0527005	0.375656	0.108319	0.4286	0.190284	13.9644	0.829256	0	C	-0.0173548	0.0173548
665	2009	0.0832395	-2.83189	-4.74537	0.2224	-0.0391	20.4749	0.693155	0.144558	0.343617	0.10485	0.363636	0.2272	13.2357	0.383671	0	C	-0.0832395	0.0832395
665	2010	0.00347923	-2.94608	-5.22923	0.1565	-0.0792	20.665	0.734952	0.0057336	0.562848	0.26788	0.363636	0.2272	13.6122	0.383671	0	C	-0.00347923	0.00347923
665	2011	0.0013013	-2.4225	-5.67893	0.176	-0.0895	20.7103	0.715773	0.130447	0.638678	0.241343	0.363636	0.2272	13.6967	0.383671	0	C	0.0013013	0.0013013
665	2014	0.0237268	-2.84527	-4.44182	0.0532	-0.5939	21.9213	0.299572	0.187134	0.540459	0.00562451	0.363636	0.2019	13.7935	0.632271	0	R	0.0237268	0.0237268
666	2009	0.0268593	-2.91919	-5.06813	0.3086	-0.0297	22.5168	0.488921	0.00674125	0.998764	0.0621881	0.333333	0.3383	13.9553	0.881368	0	C	-0.0268593	0.0268593
666	2010	0.0194098	-2.76614	-2.99703	0.315	-0.0233	22.6427	0.571241	0.0472028	1.13491	0.0586363	0.333333	0.3383	14.0144	0.881601	0	C	-0.0194098	0.0194098
666	2011	0.0125136	-1.9256	-3.20347	0.3357	-0.046	23.1516	0.619194	0.0923029	0.925464	0.0371294	0.375	0.3383	14.2391	0.881679	0	C	-0.0125136	0.0125136
666	2012	0.0168468	-1.72427	-3.8907	0.3256	-0.022	23.2859	0.558105	0.127338	1.05164	0.0367028	0.444444	0.3383	14.7311	0.88098	0	C	-0.0168468	0.0168468
666	2013	0.0185309	-1.78185	-4.07756	0.1061	-0.2379	23.4676	0.481236	0.115193	1.59004	0.04905	0.444444	0.3113	14.8991	0.146535	0	C	-0.0185309	0.0185309
666	2014	0.017681	-1.75744	-3.91084	0.3589	0.017	23.6605	0.459259	0.125982	1.75254	0.0412736	0.375	0.3113	14.7533	0.820479	0	C	-0.017681	0.017681
666	2015	0.0135792	-1.94648	-4.04861	0.29545	-0.04715	23.7827	0.436092	0.116215	1.82321	0.0361249	0.375	0.3113	14.8525	0.820345	0	C	-0.0135792	0.0135792
666	2016	0.0144379	-1.81751	-3.90833	0.0689	-0.5265	24.0578	0.509859	0.0855789	1.57256	0.0379566	0.375	0.3113	14.755	0.713369	0	C	-0.0144379	0.0144379
666	2017	0.0140986	-1.98885	-3.65478	0.0358	-0.5609	24.2877	0.550833	0.0115104	1.68965	0.0298228	0.375	0.3113	14.7966	0.767872	0	C	-0.0140986	0.0140986
666	2018	0.0134748	-2.44477	-4.36457	0.0333	-0.5637	24.3277	0.461464	-0.0541348	1.52855	0.0291637	0.375	0.3113	14.897	0.786535	0	C	-0.0134748	0.0134748
677	2009	0.0451355	-3.34399	-4.1089	0.3052	0.1428	22.4858	0.886921	0.0250078	0.350257	0.0295021	0.363636	0.1624	13.6412	0.822774	0	C	-0.0451355	0.0451355
677	2010	0.0111631	-3.59946	-4.36892	0.4666	0.437	22.6187	0.886921	0.0326279	0.361175	0.0282755	0.307692	0.1624	14.0103	0.751484	0	C	-0.0111631	0.0111631
677	2014	0.00339629	-3.08886	-3.09507	0.1837	-0.114	21.9257	0.843264	0.0153252	0.28238	0.0414831	0.333333	0.2977	12.7243	0.303039	1	C	0.00339629	0.00339629
678	2009	0.0166857	-2.98224	-3.99595	0.0434	-0.2388	20.4725	0.397866	0.018296	0.792345	0.134064	0.4	0.2822	12.8376	0.0593285	0	C	-0.0166857	0.0166857
678	2011	0.0176344	-2.62654	-4.54414	0.3074	0.3008	20.639	0.455946	-0.00841629	0.697209	0.152539	0.333333	0.2742	13.2828	0.0303896	1	C	0.0176344	0.0176344
678	2012	0.0432683	-2.69756	-5.01648	0.295	0.2895	20.7684	0.497509	0.0142171	0.674341	0.143102	0.333333	0.2742	13.4645	0.0227752	1	C	0.0432683	0.0432683
678	2017	0.0173313	-3.23827	-4.57155	0.5545	0.525	21.6704	0.499855	-0.0137619	0.640908	0.11215	0.333333	0.2794	13.8878	0.647668	1	C	0.0173313	0.0173313
680	2009	0.0152909	-2.60933	-3.91042	0.0249	-0.2744	22.3402	0.395555	0.0560764	0.937241	0.103609	0.333333	0.211	14.5405	0.08075	0	C	-0.0152909	0.0152909
680	2010	0.00519941	-2.68527	-4.296	0.0125	-0.3047	22.5699	0.461523	0.0606769	0.923274	0.135444	0.375	0.211	14.4269	0.0998851	0	C	-0.00519941	0.00519941
680	2011	0.0042592	-2.64036	-3.89117	0.0149	-0.3508	23.0933	0.591711	0.0199453	0.793262	0.135251	0.333333	0.211	14.4269	0.210801	0	C	0.0042592	0.0042592
680	2013	0.00552568	-2.97809	-3.9523	0.0185	-0.2182	23.3115	0.630917	0.0435062	0.967232	0.204551	0.307692	0.211	14.5683	0.0289274	0	C	-0.00552568	0.00552568
680	2014	0.0151903	-2.85443	-4.50225	0.0239	-0.2557	23.2554	0.62131	0.0267796	0.950333	0.187979	0.333333	0.2762	14.6012	0.0476881	0	C	-0.0151903	0.0151903
680	2015	0.00958832	-3.09228	-4.48917	0.0205	-0.2628	23.1401	0.597773	0.051568	1.0424	0.195289	0.333333	0.2762	14.3163	0.0189633	0	C	-0.00958832	0.00958832
680	2016	0.00807501	-2.98431	-4.57148	0.0204	-0.3015	22.9639	0.628449	0.0265715	0.748314	0.188708	0.333333	0.2762	14.2855	0.117386	0	C	-0.00807501	0.00807501
680	2017	0.0084316	-2.87938	-3.4833	0.0189	-0.2929	22.9492	0.620766	0.0294914	0.733202	0.199672	0.333333	0.2762	13.5755	0.117386	0	C	-0.0084316	0.0084316
680	2018	0.00978656	-2.94331	-3.12427	0.0235	-0.2886	22.981	0.621864	0.056587	0.90391	0.16912	0.333333	0.2762	14.1779	0.117386	0	C	-0.00978656	0.00978656
680	2019	0.00262432	-3.46046	-3.85598	0.0175	-0.3086	22.961	0.608086	0.0190955	0.940412	0.216765	0.3333	0.293684	14.2848	0.110418	0	C	-0.00262432	0.00262432
680	2020	0.00797621	-3.59854	-4.89218	0.0179	-0.3082	22.9128	0.584022	0.0450366	0.821965	0.193832	0.3333	0.293684	14.2895	0.110418	0	C	-0.00797621	0.00797621
680	2021	0.0127598	-3.45427	-5.07743	0.0192	-0.2997	22.9957	0.606005	0.0687068	0.965142	0.189535	0.3333	0.293684	14.7693	0.0858878	0	C	-0.0127598	0.0127598
680	2022	0.0069613	-3.24583	-4.51711	0.0185	-0.3889	23.0978	0.562697	0.039689	1.07876	0.169122	0.3333	0.242633	15.2052	0.649562	0	C	-0.0069613	0.0069613
682	2009	0.00121511	-2.44163	-3.62675	0.0099	-0.1901	21.2695	0.203588	0.0129872	2.48094	0.237122	0.333333	0.2	13.4763	0.00759508	1	I	-0.00121511	0.00121511
682	2011	0.0136966	-2.26681	-3.44821	0.015	-0.1899	21.3468	0.212441	0.0479247	2.7413	0.21692	0.333333	0.1974	13.7354	0.0227907	1	I	-0.0136966	0.0136966
682	2012	0.0165337	-2.25282	-3.26159	0.2217	0.219	21.3898	0.226445	-0.0574063	2.33474	0.275028	0.333333	0.1974	13.7363	0.0244948	1	I	0.0165337	0.0165337
682	2013	0.0182946	-2.15397	-3.05871	0.2104	0.1927	21.599	0.346862	-0.00437744	1.62294	0.295842	0.333333	0.1974	13.7256	0.0280693	1	C	-0.0182946	0.0182946
682	2019	0.00948439	-3.03351	-4.10614	0.1737	-0.1021	22.3632	0.363459	0.0515976	1.83208	0.241452	0.375	0.275801	14.5994	0.502614	0	I	-0.00948439	0.00948439
682	2020	0.00310448	-3.00984	-4.35593	0.1551	-0.1207	22.5576	0.431899	0.0811915	1.48835	0.202693	0.375	0.275801	14.5181	0.502614	0	I	0.00310448	0.00310448
682	2021	0.00191905	-3.26721	-4.69444	0.1547	-0.1235	22.6546	0.448873	0.0463976	1.34699	0.152558	0.3333	0.275801	14.6868	0.502614	0	I	-0.00191905	0.00191905
682	2022	0.00473208	-3.19657	-4.59367	0.4664	0.4487	22.8098	0.477879	0.0250814	1.14618	0.139656	0.3333	0.275801	14.7623	0.502614	0	I	-0.00473208	0.00473208
685	2009	0.00867415	-1.68884	-2.07239	0.11	-0.5707	22.228	0.23875	0.0454389	0.423659	0.0126001	0.444444	0.6212	13.9034	0.0593771	0	N	0.00867415	0.00867415
685	2011	0.0211171	-3.83451	-5.49901	0.1194	-0.5084	22.543	0.2082	0.0141106	0.385921	0.00578154	0.5	0.6224	13.5015	0.059267	0	D	-0.0211171	0.0211171
685	2012	0.0191939	-3.91719	-5.07113	0.1199	-0.5072	22.8015	0.284319	0.0243517	0.555503	0.00591491	0.5	0.6224	13.906	0.0592635	0	D	-0.0191939	0.0191939
685	2013	0.0149135	-4.17441	-6.92586	0.1236	-0.4989	22.757	0.203434	0.0355653	1.50335	0.00643788	0.333333	0.6225	14.1521	0.0592603	0	D	-0.0149135	0.0149135
685	2015	0.0210058	-3.96248	-6.58433	0.1808	-0.3161	23.0214	0.232986	0.0381669	3.12186	0.0053487	0.333333	0.4926	14.8915	0.263929	0	D	-0.0210058	0.0210058
685	2016	0.0119396	-4.21415	-5.97934	0.1561	-0.3431	23.3439	0.196852	0.0234059	2.39101	0.00469212	0.333333	0.4681	15.0147	0.26388	0	D	-0.0119396	0.0119396
685	2017	0.0116469	-4.42616	-5.929	0.168	-0.3296	23.4352	0.236022	0.0286759	0.756772	0.0259106	0.375	0.4789	14.7623	0.257938	0	D	-0.0116469	0.0116469
685	2019	0.00414502	-4.44203	-5.75661	0.1556	-0.3553	23.5649	0.265539	0.0335298	0.599524	0.0130932	0.3333	0.479792	14.2257	0.257453	0	D	-0.00414502	0.00414502
685	2020	0.0233816	-4.55708	-5.91707	0.169	-0.3413	23.6747	0.29566	0.0434985	0.622367	0.022175	0.375	0.479792	14.3793	0.257453	0	D	-0.0233816	0.0233816
685	2021	0.0324115	-4.66734	-5.73687	0.1657	-0.3447	23.7625	0.311107	0.028075	0.67116	0.0243926	0.375	0.479802	14.5277	0.257447	0	D	-0.0324115	0.0324115
685	2022	0.00737245	-4.68791	-5.64391	0.1599	-0.3528	23.8364	0.313185	0.0230684	0.816737	0.0233023	0.5	0.479802	14.7261	0.236608	1	D	0.00737245	0.00737245
692	2014	0.0505836	-3.67651	-4.70385	0.5047	0.4529	22.0259	0.654453	0.0120925	0.273488	0.0799787	0.333333	0.351	13.7724	0.142432	0	D	-0.0505836	0.0505836
695	2009	0.0184217	-4.15256	-8.33974	0.029	-0.3731	20.7088	0.621802	0.0805814	0.546638	0.132288	0.333333	0.3849	13.5313	0.0212838	0	C	-0.0184217	0.0184217
695	2010	0.0154614	-3.8666	-4.93373	0.0327	-0.3604	20.6844	0.664025	0.0070992	0.683398	0.147801	0.333333	0.3759	13.6288	0.0217935	0	C	-0.0154614	0.0154614
695	2012	0.0348064	-4.00791	-3.5571	0.4275	0.4226	20.9601	0.732609	0.00586291	0.693971	0.234051	0.333333	0.373	13.8923	0.0223232	0	D	0.0348064	0.0348064
695	2013	0.0488924	-3.98595	-5.34677	0.4347	0.4298	20.8972	0.709961	0.16292	0.428642	0.167748	0.333333	0.373	13.9472	0.0281228	0	D	-0.0488924	0.0488924
695	2014	0.00777399	-3.84357	-4.65906	0.4268	0.4219	20.8673	0.727013	0.059277	0.449781	0.162981	0.333333	0.373	13.8893	0.0494863	1	D	0.00777399	0.00777399
697	2009	0.0215248	-3.22741	-5.46288	0.2001	-0.0894	20.4811	0.477829	-0.0716137	1.01168	0.131022	0.375	0.2895	12.4212	0.534988	1	C	-0.0215248	0.0215248
698	2009	0.0467247	-3.05954	-5.37635	0.126	-0.2825	22.6118	0.575135	0.0575182	0.432434	0.0191961	0.307692	0.3308	13.7366	0.130794	0	C	-0.0467247	0.0467247
698	2010	0.0384272	-3.44511	-5.94777	0.0805	-0.3238	22.6756	0.602719	0.0259937	0.358725	0.00850083	0.333333	0.3308	13.7025	0.0713425	0	C	-0.0384272	0.0384272
698	2011	0.0151013	-3.39941	-4.58734	0.0344	-0.2964	22.6509	0.562133	0.10434	0.356319	0.011286	0.333333	0.3308	13.5143	0.0205793	0	C	-0.0151013	0.0151013
698	2012	0.00191905	-3.20337	-4.63132	0.0338	-0.3003	22.6456	0.52891	0.0278461	0.294567	0.00294239	0.333333	0.3308	14.0112	0.0234363	0	C	0.00191905	0.00191905
698	2013	0.0184565	-3.14246	-4.70188	0.0399	-0.2909	22.6716	0.564337	-0.000516839	0.430459	0.00535719	0.333333	0.3308	14.0274	0.0329266	0	C	-0.0184565	0.0184565
698	2014	0.0892253	-3.21283	-7.19377	0.0231	-0.3226	22.6722	0.560279	0.0592686	0.584651	0.00234369	0.333333	0.3308	13.7835	0.0451168	0	C	0.0892253	0.0892253
698	2015	0.0156824	-3.44087	-6.98534	0.0204	-0.3253	22.7436	0.588404	0.0102684	0.325619	0.00344642	0.333333	0.3308	13.6447	0.0451168	0	C	-0.0156824	0.0156824
698	2016	0.000698506	-3.03666	-4.55885	0.0132	-0.4652	22.9882	0.597846	0.0582437	0.602428	0.00347648	0.333333	0.2668	13.8268	0.725268	0	C	-0.000698506	0.000698506
698	2017	0.0364828	-3.35214	-3.66699	0.0122	-0.4619	23.0839	0.602551	0.0680818	0.764364	0.00198991	0.333333	0.2668	13.8876	0.725268	0	C	-0.0364828	0.0364828
698	2018	0.00302609	-3.43199	-3.65418	0.0164	-0.4591	23.0117	0.555087	0.0200203	0.653116	0.00239199	0.333333	0.2668	14.0061	0.725268	0	C	-0.00302609	0.00302609
698	2019	0.000231051	-4.10497	-3.96158	0.0114	-0.4661	22.9363	0.50727	0.00705412	0.729347	0.00316493	0.375	0.266821	14.6372	0.725268	0	C	-2.13832e-05	2.13832e-05
698	2020	0.0143558	-4.0022	-3.91922	0.0156	-0.4567	22.906	0.580263	0.113618	0.642192	0.00471019	0.3333	0.266821	14.8198	0.725268	1	C	-0.0143558	0.0143558
698	2021	0.00914432	-3.32475	-3.88896	0.0173	-0.455	23.0704	0.609229	-0.0369454	0.793902	0.00714508	0.3333	0.266821	14.9339	0.725268	1	C	0.00914432	0.00914432
698	2022	0.0166754	-4.15272	-4.04059	0.0372	-0.4351	23.0349	0.591606	0.150561	0.742945	0.0090135	0.3333	0.266821	15.2764	0.725268	1	C	-0.0166754	0.0166754
701	2010	0.0039071	-3.35883	-2.90013	0.0626	-0.2194	21.6659	0.641415	0.0646148	0.771757	0.117126	0.375	0.282	14.154	0.0639513	0	F	-0.0039071	0.0039071
701	2015	0.0101277	-3.58226	-3.63976	0.3117	0.1765	23.078	0.790127	0.0456552	0.834965	0.137612	0.333333	0.2179	15.4526	0.376719	0	F	0.0101277	0.0101277
701	2016	0.0244736	-3.77216	-2.36926	0.3036	0.1892	23.3766	0.705449	0.0190323	0.883736	0.135177	0.4	0.2179	14.3456	0.378644	0	F	0.0244736	0.0244736
701	2017	0.021502	-3.78184	-2.78984	0.2715	0.1294	23.4954	0.657712	0.0398055	0.891932	0.160704	0.333333	0.1666	14.345	0.803148	0	F	-0.021502	0.021502
701	2022	0.00977915	-3.67886	-3.14799	0.0786	-0.3714	23.4778	0.77795	0.190173	0.826095	0.131178	0.375	0.450038	15.2932	0.0256104	0	F	-0.00977915	0.00977915
702	2009	0.00413162	-2.83819	-3.18597	0.0199	-0.2503	20.5321	0.486804	0.0916161	0.5037	0.0332215	0.333333	0.2702	12.9669	0.0167325	0	C	-0.00413162	0.00413162
705	2009	0.00364062	-2.71741	-5.69696	0.0967	-0.1286	20.614	0.430919	0.0354643	0.921327	0.202182	0.333333	0.2253	13.0103	0.120427	1	F	-0.00364062	0.00364062
705	2010	0.00210666	-2.65952	-5.31148	0.0489	-0.1764	20.6746	0.446037	0.0275241	0.958007	0.259349	0.333333	0.2253	13.1378	0.0487398	1	F	0.00210666	0.00210666
705	2011	0.000231051	-2.54918	-5.3345	0.058	-0.1673	20.822	0.503068	0.044464	0.833563	0.244939	0.333333	0.2253	13.3673	0.0879407	1	F	-5.92677e-05	5.92677e-05
705	2012	0.00208645	-2.58108	-5.44165	0.0168	-0.3125	20.9227	0.551046	-0.00336092	0.793791	0.25249	0.333333	0.226	13.8673	0.17296	1	F	0.00208645	0.00208645
705	2013	0.0495103	-2.71976	-5.34857	0.1007	-0.2447	21.2254	0.328037	0.0765554	1.76648	0.187388	0.333333	0.2063	13.947	0.240796	1	F	0.0495103	0.0495103
705	2014	0.00363659	-2.89584	-5.52571	0.097	-0.1573	21.2793	0.324508	0.00997319	1.65052	0.219007	0.333333	0.1994	14.0059	0.124573	1	F	-0.00363659	0.00363659
705	2015	0.057934	-2.64988	-5.3442	0.0461	-0.2082	21.3125	0.321773	0.0451622	1.50055	0.213188	0.333333	0.1994	14.0629	0.0834286	1	F	0.057934	0.057934
705	2016	0.0525349	-2.62119	-5.28299	0.0772	-0.1622	21.385	0.340293	0.0292771	1.16881	0.205035	0.333333	0.1994	14.0119	0.0993137	1	F	-0.0525349	0.0525349
705	2017	0.00129456	-2.85918	-5.13882	0.0914	-0.1296	21.4249	0.348689	0.0575038	1.11194	0.21361	0.333333	0.1994	13.9139	0.106331	1	F	-0.00129456	0.00129456
705	2018	0.00385869	-2.7342	-4.76842	0.0989	-0.1005	21.4417	0.322559	0.0252163	1.21837	0.2164	0.333333	0.1994	14.1709	0.095511	0	F	0.00385869	0.00385869
705	2019	0.0102904	-3.00073	-4.45024	0.1068	-0.0926	21.4748	0.319304	0.0120214	1.21626	0.218749	0.3333	0.199411	14.3748	0.107246	0	F	0.0102904	0.0102904
705	2020	0.0124704	-2.95935	-5.07902	0.1137	-0.0883	21.6744	0.338722	0.045724	1.50278	0.192243	0.375	0.202037	14.4409	0.125197	1	F	-0.0124704	0.0124704
705	2021	0.0047596	-3.07933	-5.40861	0.1086	-0.1407	21.717	0.347719	0.0573116	1.51093	0.177854	0.375	0.249311	14.435	0.0717885	0	F	0.0047596	0.0047596
705	2022	0.00849327	-3.02193	-5.17909	0.122	-0.1273	21.8173	0.373192	0.0251692	1.42029	0.178848	0.375	0.249311	14.3114	0.101632	0	F	0.00849327	0.00849327
708	2009	0.0104446	-3.99308	-6.76225	0.6606	0.6555	21.9466	0.483085	0.104964	0.676819	0.040494	0.363636	0.2995	13.7747	0.940557	0	C	0.0104446	0.0104446
708	2010	0.0167256	-3.55515	-6.88277	0.348	-0.0154	22.0539	0.459626	0.024817	0.60555	0.0367991	0.363636	0.2995	13.8858	0.940557	0	C	0.0167256	0.0167256
708	2011	0.0344059	-3.4822	-7.93595	0.3596	0.0009	22.2355	0.44039	0.0851679	0.59955	0.0438793	0.4	0.2995	14.2008	0.940557	0	C	-0.0344059	0.0344059
708	2012	0.0181388	-3.62535	-5.3552	0.352	-0.005	22.2711	0.38333	0.119649	0.613471	0.0590476	0.363636	0.2995	14.4231	0.940557	0	C	0.0181388	0.0181388
708	2013	0.016109	-2.5817	-7.67718	0.3586	0.0653	22.1712	0.309464	0.0171323	0.573201	0.0673703	0.363636	0.2995	14.1704	0.940557	0	C	-0.016109	0.016109
708	2014	0.00920528	-2.58578	-7.74696	0.36	0.0744	22.2277	0.302641	0.028104	0.822423	0.0808459	0.363636	0.2995	14.4006	0.940557	0	C	-0.00920528	0.00920528
708	2015	0.00499579	-2.66181	-4.63437	0.329	0.0409	22.3382	0.340129	0.0875733	0.857807	0.0715947	0.333333	0.2995	14.4991	0.940557	0	C	0.00499579	0.00499579
708	2016	0.0184755	-2.84671	-5.55977	0.335	0.0499	22.3598	0.319129	0.0189453	1.24271	0.0808111	0.428571	0.2995	14.4829	0.940557	0	C	-0.0184755	0.0184755
708	2017	0.0129289	-2.87431	-7.81542	0.3366	0.0363	22.4892	0.363229	0.13516	1.29325	0.0488599	0.333333	0.2995	14.4678	0.940557	0	C	-0.0129289	0.0129289
708	2018	0.0133581	-2.65194	-7.96596	0.3672	0.076	22.6071	0.387679	0.0539547	1.18017	0.0527108	0.333333	0.2995	14.6742	0.940557	0	C	-0.0133581	0.0133581
708	2019	0.0147811	-4.53645	-5.38836	0.3571	0.0645	22.7616	0.426451	0.0953808	1.36915	0.0648367	0.3333	0.299549	14.8161	0.940557	0	C	0.0147811	0.0147811
708	2020	0.000231087	-3.88206	-5.76937	0.84995	0.8321	25.008	0.651766	0.1092	0.567204	0.0268574	0.3333	0.721146	16.5505	0.0604157	0	C	0.000231087	0.000231087
708	2021	0.0124182	-3.90897	-6.10963	0.84995	0.8321	25.0728	0.633461	0.0848602	0.615777	0.0254692	0.3333	0.728824	16.5505	0.0604157	0	C	-0.0124182	0.0124182
708	2022	0.0127242	-3.89873	-6.336	0.84995	0.8201	25.1645	0.61158	0.152512	0.618328	0.0265333	0.3333	0.739844	16.5505	0.0604157	0	C	-0.0127242	0.0127242
709	2010	0.0160897	-2.80097	-4.60946	0.0639	-0.4719	25.3554	0.707163	0.0406055	0.486453	0.00293457	0.333333	0.5111	12.9817	0.0496221	0	C	-0.0160897	0.0160897
709	2014	0.00450827	-3.33919	-5.75614	0.0187	-0.6383	25.8406	0.731628	0.0691015	0.275439	0.00435572	0.333333	0.4282	14.2249	0.407614	0	C	-0.00450827	0.00450827
709	2015	0.0327815	-3.44456	-5.89317	0.0205	-0.6271	25.8612	0.734403	0.0847239	0.243158	0.0106917	0.333333	0.4248	13.6951	0.41088	0	C	0.0327815	0.0327815
709	2016	0.00436588	-3.75086	-5.82018	0.6101	0.578	25.9096	0.745003	0.0803391	0.220185	0.01181	0.333333	0.3793	14.0306	0.460109	0	C	0.00436588	0.00436588
709	2017	0.0250929	-3.93414	-5.54835	0.6389	0.6103	25.949	0.749285	0.00658611	0.220504	0.0113867	0.333333	0.3969	14.2873	0.439715	0	C	0.0250929	0.0250929
709	2019	0.00512296	-4.35326	-5.42931	0.6276	0.593	26.0644	0.717593	0.0478317	0.340414	0.0192542	0.3636	0.397299	14.4779	0.439329	0	C	0.00512296	0.00512296
709	2020	0.00458986	-4.32432	-5.69902	0.6291	0.5889	26.0795	0.722388	0.0462761	0.353931	0.0222494	0.3636	0.397299	14.6069	0.439329	0	C	0.00458986	0.00458986
709	2021	0.000231051	-4.44546	-5.30477	0.6548	0.607	26.209	0.749499	0.0318587	0.32284	0.00702198	0.3636	0.397299	14.5708	0.439329	0	C	-6.12047e-05	6.12047e-05
709	2022	0.04629	-4.3002	-5.34965	0.6312	0.5792	26.2181	0.749848	0.060397	0.364641	0.00761064	0.3636	0.397299	14.8318	0.439329	0	C	0.04629	0.04629
710	2009	0.0157739	-2.63472	-3.79549	0.0332	-0.5554	20.1272	0.668243	0.186434	0.789233	0.167965	0.428571	0.5886	12.4212	0.016712	0	C	-0.0157739	0.0157739
713	2009	0.0112106	-2.79112	-4.02521	0.0342	-0.34336	20.9337	0.561636	0.101256	0.436744	0.0474081	0.333333	0.37756	13.3686	0.0433005	0	A	0.0112106	0.0112106
713	2010	0.00145685	-2.80235	-4.59665	0.4052	0.3651	21.0851	0.599678	0.0829216	0.422287	0.0508289	0.333333	0.3776	13.8926	0.0294272	0	A	-0.00145685	0.00145685
713	2011	0.0135634	-2.71476	-4.94158	0.4218	0.336	21.3558	0.410019	-0.0137996	1.05448	0.0528207	0.333333	0.3411	13.9557	0.0839173	0	A	-0.0135634	0.0135634
713	2012	0.0095812	-2.85428	-4.87686	0.3922	0.3423	21.3332	0.377999	-0.0576365	0.875812	0.0418421	0.375	0.3411	13.7814	0.0504213	0	A	-0.0095812	0.0095812
713	2013	0.00799493	-2.79337	-5.30091	0.4107	0.366	21.335	0.346557	0.0289376	0.919214	0.0609157	0.375	0.3411	13.9462	0.0725895	0	A	-0.00799493	0.00799493
713	2014	0.0102882	-2.84513	-2.38683	0.3821	0.3496	21.4156	0.353948	0.100648	1.01628	0.0435758	0.375	0.3411	14.5027	0.0759169	0	A	0.0102882	0.0102882
713	2015	0.00296252	-2.93484	-3.25418	0.3706	0.3518	21.3593	0.292397	0.131499	1.00308	0.0421869	0.4	0.3411	13.8974	0.0494403	0	A	-0.00296252	0.00296252
713	2016	0.0151717	-2.85186	-4.73734	0.427	0.3739	21.3454	0.268832	0.0605082	1.02473	0.0262341	0.571429	0.3411	13.8588	0.146949	0	A	0.0151717	0.0151717
715	2010	0.0755137	-1.68884	-5.28864	0.6523	0.5815	21.0834	0.329374	0.17844	0.688424	0	0.333333	0.3386	14.2008	0.77682	1	F	0.0755137	0.0755137
715	2011	0.0870109	-1.68884	-5.00855	0.3903	0.2606	21.3253	0.447794	0.151241	0.451121	4.90316e-05	0.333333	0.3386	14.3343	0.089308	1	F	-0.0870109	0.0870109
715	2012	0.0106228	-1.68884	-5.05584	0.4355	0.356	21.4185	0.448881	0.192653	0.666574	3.59349e-05	0.428571	0.3386	14.4296	0.089308	1	F	-0.0106228	0.0106228
715	2013	0.00388338	-1.69305	-5.01456	0.4084	0.3808	21.4988	0.454237	0.128285	0.830246	9.17666e-05	0.375	0.3386	14.4376	0.0756922	1	F	-0.00388338	0.00388338
717	2009	0.0429257	-3.71889	-7.50474	0.014	-0.396	23.5729	0.669902	0.0329796	0.330093	0.000162792	0.363636	0.3627	13.2458	0.0307088	0	C	-0.0429257	0.0429257
717	2011	0.0296008	-3.87583	-7.89899	0.0272	-0.3379	23.8631	0.748163	0.0171249	0.470863	0.00378025	0.363636	0.3627	13.9217	0.0194877	0	C	0.0296008	0.0296008
717	2012	0.0095084	-4.03008	-8.58304	0.0102	-0.3636	23.9163	0.807937	0.163184	0.387187	0.00617109	0.363636	0.3627	14.1151	0.0194904	0	C	0.0095084	0.0095084
717	2013	0.0129809	-4.26362	-8.63392	0.0156	-0.3487	23.7431	0.86673	0.102073	0.212251	0.0073571	0.333333	0.3627	14.0417	0.0194765	0	C	0.0129809	0.0129809
717	2016	0.0380162	-4.27249	-7.13783	0.0303	-0.5069	23.5303	0.886921	0.0299296	0.166784	0.000963835	0.363636	0.5337	13.8573	0.0113063	0	C	0.0380162	0.0380162
717	2018	0.0158221	-4.9646	-8.24344	0.5546	0.5433	23.3916	0.793792	0.219185	0.213455	0.0350868	0.363636	0.5305	14.8616	0.0128964	0	C	0.0158221	0.0158221
717	2019	0.0181964	-4.85637	-6.81053	0.545	0.5135	23.5222	0.623936	0.231596	0.305619	0.00126351	0.3636	0.530481	14.9227	0.0157575	0	C	0.0181964	0.0181964
717	2020	0.0257962	-4.56216	-8.63392	0.5455	0.5113	23.5665	0.534179	0.120596	0.358796	0.00193077	0.5	0.530481	14.7087	0.0181068	0	C	0.0257962	0.0257962
717	2021	0.0222343	-4.27513	-8.63392	0.5475	0.4993	23.6	0.46439	0.172594	0.398545	0.00227377	0.5	0.530481	14.9864	0.0784388	0	C	0.0222343	0.0222343
717	2022	0.00193514	-4.1403	-8.63392	0.5561	0.4999	23.7483	0.468118	0.164706	0.398556	0.00107795	0.4286	0.530481	15.303	0.0946262	0	C	-0.00193514	0.00193514
719	2012	0.0123879	-1.68884	-1.78626	0.0393	-0.7641	21.5357	0.305213	0.109489	1.49729	0.120597	0.375	0.7498	13.8186	0.0388141	0	R	-0.0123879	0.0123879
719	2013	0.000231051	-2.36441	-4.2878	0.0521	-0.7395	21.6774	0.324546	0.121889	1.61867	0.130099	0.333333	0.7498	14.0969	0.0385441	0	R	0.000105047	0.000105047
719	2014	0.00346611	-2.45253	-4.35497	0.0354	-0.7461	21.7995	0.302814	0.0501994	1.84436	0.162888	0.333333	0.7498	14.4607	0.035876	0	R	0.00346611	0.00346611
719	2015	0.000231051	-1.68884	-3.19007	0.0941	-0.6772	22.8722	0.347621	0.138255	1.95579	0.0804603	0.333333	0.7498	14.5166	0.0257754	0	R	5.0163e-05	5.0163e-05
719	2016	0.00350552	-2.41265	-4.42262	0.0437	-0.7641	22.9531	0.340795	0.097402	2.10353	0.0893305	0.333333	0.7498	14.277	0.0284829	0	R	-0.00350552	0.00350552
719	2017	0.00653992	-2.48804	-4.4962	0.0335	-0.7641	23.0406	0.341196	0.0692113	1.89218	0.100996	0.333333	0.7498	14.2735	0.0284829	0	R	-0.00653992	0.00653992
719	2018	0.00092707	-2.48294	-4.37212	0.0416	-0.7641	23.118	0.341727	0.0764064	1.89243	0.1007	0.333333	0.7498	14.6394	0.0284829	0	R	-0.00092707	0.00092707
719	2019	0.000457329	-2.59273	-4.28052	0.1801	-0.5064	23.1675	0.326794	0.0622898	1.88697	0.0820013	0.3333	0.629622	14.3665	0.225073	0	R	-0.000457329	0.000457329
719	2020	0.00909905	-2.55446	-4.53782	0.1832	-0.4765	23.2347	0.323724	0.0653551	1.87944	0.0899967	0.3333	0.629622	14.3251	0.225073	0	R	0.00909905	0.00909905
719	2021	0.0149176	-2.63676	-4.58408	0.18	-0.4768	23.337	0.342158	0.121563	1.59039	0.0766592	0.3333	0.629622	14.5473	0.225073	0	R	0.0149176	0.0149176
719	2022	0.00121784	-2.67384	-4.93149	0.208	-0.4037	23.4251	0.361004	0.106351	1.49204	0.0674395	0.375	0.600302	14.5723	0.284908	0	R	-0.00121784	0.00121784
720	2020	0.000262093	-4.17446	-5.01336	0.0988	-0.3074	22.2552	0.437524	-0.0597056	0.723168	0.167422	0.4	0.232627	14.9583	0.746324	0	K	-0.000262093	0.000262093
721	2009	0.0438093	-3.27729	-3.89714	0.2619	-0.0012	20.6046	0.585069	0.120656	0.312328	0.00686772	0.333333	0.2631	13.1902	0.25411	0	H	0.0438093	0.0438093
721	2010	0.0319582	-3.25197	-3.70134	0.1696	-0.1604	20.4156	0.434235	0.109861	0.508675	0.0082502	0.333333	0.2631	13.5892	0.25411	0	H	-0.0319582	0.0319582
721	2011	0.109006	-3.09154	-4.69114	0.4745	0.3889	20.4001	0.41771	0.0630074	0.409012	0.0108504	0.333333	0.2631	13.9687	0.25411	0	H	0.109249	0.109249
721	2012	0.0275167	-3.03511	-4.08256	0.4704	0.4275	20.4103	0.374313	0.0877558	0.866743	0.00794835	0.333333	0.2631	13.9561	0.25411	0	H	0.0275167	0.0275167
721	2013	0.00263916	-3.1216	-4.32691	0.4701	0.4368	20.4218	0.370423	0.0452859	0.584036	0.0107619	0.333333	0.2631	14.1591	0.25411	0	H	-0.00263916	0.00263916
721	2014	0.00934409	-3.15764	-4.60816	0.4743	0.4543	20.7428	0.296193	0.0304015	1.23982	0.0107615	0.333333	0.2104	14.2391	0.25411	0	H	-0.00934409	0.00934409
721	2015	0.0179722	-3.38728	-5.06999	0.3684	0.3655	20.7856	0.33581	0.0207173	1.17244	0.0145987	0.333333	0.2104	13.9764	0.25411	0	H	0.0179722	0.0179722
721	2016	0.0456428	-3.19639	-4.45489	0.3705	0.365	20.8067	0.379224	0.00232348	0.944282	0.0104468	0.333333	0.2104	14.5334	0.25411	0	H	-0.0456428	0.0456428
722	2013	0.00102801	-4.03378	-8.04294	0.0603	-0.4815	21.4804	0.08226	0.0936092	12.7852	0.00637602	0.428571	0.4223	13.9377	0.283038	0	D	-0.00102801	0.00102801
722	2014	0.0318885	-4.42354	-8.08598	0.1752	-0.2471	21.7755	0.205886	0.0596507	0.755053	0.00530268	0.428571	0.4223	14.0061	0.283038	0	D	-0.0318885	0.0318885
722	2015	0.0150515	-4.60525	-8.63392	0.2028	-0.2195	21.8389	0.182451	0.0576511	1.98798	0.00424515	0.5	0.4223	14.1156	0.283038	0	D	-0.0150515	0.0150515
722	2016	0.02247	-4.55264	-8.26887	0.6019	0.5819	21.7877	0.08226	0.043098	9.804	0.00763011	0.5	0.4228	14.1591	0.188466	0	D	-0.02247	0.02247
722	2017	0.00665673	-4.28598	-7.95247	0.5878	0.579	21.8405	0.08226	0.0372014	12.0328	0.00411196	0.4	0.4303	14.1591	0.185182	0	D	-0.00665673	0.00665673
725	2009	0.0586351	-2.79855	-4.98603	0.0992	-0.3515	23.3581	0.518059	0.0809096	1.21675	0.0348551	0.363636	0.2368	14.7928	0.373958	0	C	0.0586351	0.0586351
725	2011	0.033649	-3.04388	-4.52068	0.2532	-0.0118	24.7165	0.368249	-0.0194231	2.39517	0.0232935	0.363636	0.106212	14.8726	0.665336	0	C	0.033649	0.033649
725	2012	0.0981089	-3.40491	-3.44175	0.3962	0.2852	24.954	0.490391	-0.0113209	1.5233	0.0372374	0.363636	0.106212	14.8665	0.665336	0	C	-0.0981089	0.0981089
725	2013	0.109006	-3.43137	-5.00928	0.507	0.4816	24.9295	0.474486	0.0460302	1.86572	0.0774311	0.363636	0.1135	15.0199	0.56123	0	C	0.13939	0.13939
725	2015	0.00848292	-3.17266	-4.85513	0.3438	0.0627	25.6377	0.43512	0.0594231	2.87309	0.0485595	0.333333	0.1151	15.4506	0.738334	0	C	0.00848292	0.00848292
725	2017	0.0755027	-3.30172	-5.12973	0.1382	-0.1689	26.0469	0.551437	0.0491056	2.00794	0.0789324	0.333333	0.1156	15.7072	0.738334	0	C	0.0755027	0.0755027
725	2019	0.0176259	-3.94436	-4.64781	0.3323	0.3033	26.2497	0.604125	0.0844791	1.40944	0.0653908	0.3333	0.116768	16.5505	0.652912	0	C	0.0176259	0.0176259
725	2020	0.00317396	-4.06559	-6.06502	0.3183	0.273	26.3951	0.585627	0.076622	1.17446	0.0532757	0.3333	0.116768	16.2669	0.617742	0	C	-0.00317396	0.00317396
725	2021	0.00264992	-4.00503	-6.24853	0.223	0.1445	26.3978	0.591291	0.0925189	1.0586	0.0541397	0.3333	0.116768	16.5505	0.503778	0	C	-0.00264992	0.00264992
725	2022	0.00524339	-4.14922	-5.39654	0.2077	0.1721	26.4523	0.517767	0.138463	1.29094	0.0789444	0.3333	0.106212	16.5505	0.336916	0	C	0.00524339	0.00524339
727	2009	0.027816	-3.0596	-2.21723	0.1565	-0.1012	20.8843	0.536232	0.0502105	0.750664	0.150524	0.333333	0.2577	12.8677	0.238373	0	C	0.027816	0.027816
727	2010	0.00715724	-3.0772	-3.975	0.3827	0.3736	20.8051	0.499239	0.041673	0.719888	0.152475	0.333333	0.2577	13.3204	0.238373	0	C	0.00715724	0.00715724
727	2011	0.0137195	-2.71727	-5.35919	0.3454	0.2975	20.7525	0.49647	0.107576	0.49394	0.144827	0.333333	0.2577	13.6048	0.144184	0	C	-0.0137195	0.0137195
727	2012	0.00158667	-2.38668	-5.23897	0.3333	0.2706	20.7686	0.509027	0.0640206	0.549024	0.160173	0.333333	0.2577	13.5924	0.170224	0	C	0.00158667	0.00158667
727	2016	0.0137523	-3.87845	-3.65255	0.3824	-0.0784	24.1879	0.429146	-0.000938979	0.483863	0.0152472	0.333333	0.2451	13.8925	0.440005	0	C	0.0137523	0.0137523
727	2018	0.0107574	-4.51693	-4.53812	0.0535	-0.4099	24.243	0.456457	0.0217928	0.51702	0.0236252	0.333333	0.2451	15.1797	0.440005	0	C	-0.0107574	0.0107574
727	2019	0.0081737	-4.72804	-3.85721	0.1559	-0.206	24.195	0.480226	0.0426526	0.556763	0.0256138	0.3333	0.245133	15.9992	0.440005	0	C	-0.0081737	0.0081737
727	2022	0.00447732	-3.51815	-3.65075	0.2508	-0.0085	24.4464	0.823536	-0.0984094	0.616452	0.267263	0.3333	0.245133	16.5505	0.407382	1	C	0.00447732	0.00447732
729	2009	0.0224929	-2.88517	-5.01978	0.6258	0.5359	23.1758	0.303705	0.0854899	0.445475	0.0110832	0.307692	0.5648	14.0931	0.04671	1	C	-0.0224929	0.0224929
729	2010	0.0589319	-2.74888	-5.10064	0.6052	0.4896	23.1961	0.271055	0.17369	0.46435	0.00914586	0.333333	0.5648	14.4459	0.0560334	1	C	0.0589319	0.0589319
729	2011	0.0212752	-2.66025	-5.13122	0.5748	0.4903	23.4091	0.351839	0.105529	0.50978	0.00511962	0.333333	0.5648	14.8502	0.0346592	1	C	-0.0212752	0.0212752
729	2012	0.028863	-2.68472	-5.09223	0.5989	0.4969	23.5374	0.392123	0.0494067	0.381472	0.00731348	0.333333	0.5648	14.7924	0.0526443	1	C	0.028863	0.028863
729	2013	0.01056	-2.61569	-5.37165	0.6218	0.5532	23.626	0.394888	0.0731511	0.301424	0.00670137	0.333333	0.5748	14.7452	0.0602606	0	C	0.01056	0.01056
729	2014	0.0209374	-2.63773	-5.23052	0.6617	0.6207	23.6627	0.315496	0.163629	0.385906	0.00651602	0.333333	0.5746	14.8257	0.0781	0	C	-0.0209374	0.0209374
729	2015	0.00427703	-2.64601	-5.84376	0.6376	0.5863	23.664	0.293281	0.0635331	0.416484	0.00713554	0.333333	0.5757	14.7197	0.040619	0	C	0.00427703	0.00427703
729	2016	0.0130649	-2.57344	-5.81152	0.6337	0.5608	23.627	0.249375	0.0889618	0.475301	0.00726087	0.333333	0.5739	15.0582	0.0456986	0	C	0.0130649	0.0130649
729	2017	0.00751524	-2.5881	-5.90074	0.6283	0.5606	23.6277	0.250602	0.0682142	0.474649	0.0111271	0.333333	0.574	15.0576	0.045694	0	C	-0.00751524	0.00751524
729	2019	0.0064636	-2.64668	-6.26148	0.0617	-0.5951	23.5962	0.222432	0.060796	0.632223	0.0138091	0.3333	0.57396	14.9805	0.0527343	1	C	-0.0064636	0.0064636
729	2020	0.0172413	-2.61433	-6.49726	0.0705	-0.5783	23.6226	0.239321	0.0866824	0.760213	0.0135054	0.4545	0.57396	14.5077	0.0527343	1	C	-0.0172413	0.0172413
729	2021	0.00702209	-2.65603	-6.74543	0.0608	-0.6093	23.6406	0.249383	0.0848793	0.935417	0.0100934	0.3846	0.57396	14.5077	0.0681914	1	C	-0.00702209	0.00702209
729	2022	0.00270065	-2.55406	-6.63712	0.0502	-0.5977	23.6896	0.280513	0.0836819	1.0243	0.00982503	0.3333	0.57396	14.5803	0.0962519	1	C	-0.00270065	0.00270065
731	2010	0.0211345	-3.40925	-4.64878	0.1499	-0.0022	21.7867	0.402376	0.072562	0.671915	0.00476977	0.375	0.1442	13.487	0.425044	0	C	-0.0211345	0.0211345
731	2013	0.037861	-3.41912	-4.3678	0.2559	0.2294	22.217	0.487656	0.0753325	1.3202	0.011035	0.428571	0.1434	13.7321	0.425315	0	C	0.037861	0.037861
731	2014	0.00162942	-3.26985	-5.76916	0.2215	0.1712	22.2967	0.370382	0.0346578	1.0345	0.0159638	0.428571	0.1218	13.7321	0.425315	0	C	0.00162942	0.00162942
731	2015	0.0182889	-3.34872	-6.10515	0.2048	0.1883	22.2329	0.389214	-0.00638594	0.996042	0.0161878	0.5	0.1218	13.7321	0.425315	0	C	-0.0182889	0.0182889
731	2018	0.0126691	-3.19404	-6.38163	0.2263	0.2208	22.1988	0.379162	0.126581	1.05542	0.00978855	0.428571	0.1218	14.1697	0.365364	0	C	-0.0126691	0.0126691
733	2009	0.000231051	-2.71596	-3.51676	0.03	-0.3313	21.8137	0.285428	0.031708	1.67411	0.130386	0.428571	0.3613	13.4718	0.0169781	0	C	-0.000201977	0.000201977
733	2010	0.000864661	-2.62249	-3.60462	0.0397	-0.3216	21.8777	0.308546	0.0253676	1.5709	0.130632	0.5	0.3613	13.654	0.0212938	0	C	-0.000864661	0.000864661
733	2011	0.0186871	-2.56723	-3.76157	0.0276	-0.3337	21.955	0.334952	0.0176641	1.52043	0.125486	0.428571	0.3613	13.7803	0.0151395	0	C	-0.0186871	0.0186871
733	2012	0.000434449	-2.43449	-3.70334	0.0271	-0.3362	22.0236	0.353208	-0.00089594	1.32919	0.131554	0.428571	0.3613	13.5073	0.0151395	0	C	-0.000434449	0.000434449
733	2013	0.00487193	-2.41489	-3.19819	0.0305	-0.3335	22.0328	0.344507	0.00604575	1.72808	0.190496	0.428571	0.3613	13.9113	0.0151395	0	C	0.00487193	0.00487193
733	2014	0.0259873	-2.35628	-3.95266	0.045866	-0.333679	22.0514	0.340347	0.0225539	1.48596	0.193001	0.428571	0.3613	14.0917	0.0292686	0	C	0.0259873	0.0259873
733	2015	0.00537081	-2.08077	-3.98164	0.1493	-0.244	22.3853	0.322552	0.0148982	1.95756	0.160436	0.571429	0.3613	14.4316	0.117943	0	C	0.00537081	0.00537081
733	2016	0.00722696	-2.34001	-4.5771	0.0161	-0.4473	22.6188	0.426566	0.0532182	1.36994	0.155115	0.571429	0.3613	14.5774	0.0748923	0	C	-0.00722696	0.00722696
733	2017	0.00320741	-2.46713	-4.59459	0.0318	-0.3873	22.8253	0.505207	0.0204609	1.12046	0.161853	0.571429	0.3613	14.6295	0.05981	0	C	0.00320741	0.00320741
733	2018	0.0132926	-2.5237	-5.67204	0.0295	-0.3644	22.9201	0.522398	-0.0607018	1.61381	0.150977	0.571429	0.3613	14.5118	0.043817	0	C	-0.0132926	0.0132926
733	2019	0.00843557	-2.86098	-6.16483	0.0726	-0.3174	23.0395	0.509791	0.0313829	1.56836	0.150397	0.5714	0.329393	14.7874	0.139348	0	C	0.00843557	0.00843557
733	2020	0.00748061	-2.98123	-5.19747	0.0751	-0.3346	22.8942	0.386039	0.0296017	2.56736	0.155287	0.5714	0.329393	15.0062	0.139348	0	C	0.00748061	0.00748061
733	2021	0.00971857	-2.74634	-6.08549	0.0836	-0.3196	22.9158	0.3333	-0.00772928	2.3443	0.146495	0.5714	0.329393	15.0703	0.089094	0	C	-0.00971857	0.00971857
733	2022	0.0141076	-2.25343	-6.58444	0.0414	-0.4016	23.1323	0.331351	0.120056	2.27556	0.133105	0.5714	0.327277	15.3745	0.0994174	0	C	-0.0141076	0.0141076
736	2012	0.00393705	-3.87844	-5.22077	0.2576	-0.2824	21.6493	0.385857	-0.0452624	0.59848	0.000165756	0.333333	0.5332	14.3585	0.200405	0	K	-0.00393705	0.00393705
736	2013	0.0084853	-3.9348	-5.37317	0.2389	-0.2943	21.7653	0.402639	0.10503	0.928939	9.17666e-05	0.333333	0.5332	14.4617	0.200405	0	K	-0.0084853	0.0084853
736	2014	0.000292681	-3.78819	-5.34868	0.2455	-0.2877	22.2591	0.395445	-0.196466	1.20447	2.51515e-05	0.333333	0.5332	14.5846	0.200405	0	K	0.000292681	0.000292681
736	2015	0.00266475	-4.14803	-5.38424	0.24534	-0.28786	22.5296	0.515506	-0.168114	0.585348	2.26081e-05	0.333333	0.5332	14.4828	0.200405	0	K	0.00266475	0.00266475
736	2016	0.00190795	-4.22137	-4.76857	0.2692	-0.28	22.8185	0.634364	-0.0715768	0.774716	3.81909e-05	0.333333	0.5332	14.5757	0.200405	0	K	-0.00190795	0.00190795
736	2022	0.00165076	-5.29575	-2.80806	0.8088	0.7914	25.6788	0.873587	-0.0313604	0.291596	0.000584661	0.375	0.533188	15.4163	0.186095	0	K	0.00165076	0.00165076
737	2022	0.0381184	-3.8654	-5.72841	0.1432	-0.4873	22.8395	0.54271	0.0837002	0.549425	0.000584661	0.3333	0.490734	13.5198	0.169849	0	C	0.0381184	0.0381184
738	2012	0.00757488	-2.71847	-5.05039	0.1616	-0.5064	22.2608	0.455341	0.00745478	1.48002	0.149827	0.384615	0.2964	13.9978	0.766518	0	C	0.00757488	0.00757488
738	2013	0.00996665	-2.88237	-5.41738	0.1644	-0.4863	22.2784	0.423271	0.0420205	1.61145	0.162872	0.384615	0.2964	13.9978	0.766518	0	C	-0.00996665	0.00996665
738	2014	0.00740216	-2.80419	-5.42194	0.5324	0.2723	22.5901	0.302078	0.0205928	3.17603	0.146714	0.333333	0.2439	14.0176	0.766518	0	C	0.00740216	0.00740216
738	2015	0.0049758	-3.04803	-5.6	0.4892	0.2912	22.5972	0.281929	0.021207	2.55477	0.140221	0.384615	0.2334	14.0407	0.744823	0	C	0.0049758	0.0049758
738	2016	0.00639363	-2.89703	-5.86631	0.4813	0.2531	22.6618	0.277251	0.0913289	2.18282	0.119729	0.333333	0.2334	14.0624	0.744823	0	C	-0.00639363	0.00639363
738	2017	0.0177842	-2.79667	-6.1339	0.4647	0.2478	22.6471	0.23758	0.0272793	2.16031	0.188827	0.333333	0.2334	14.1037	0.744823	0	C	0.0177842	0.0177842
738	2018	0.00135787	-2.85185	-6.20235	0.0981	-0.4722	22.694	0.24138	0.138993	2.70682	0.120559	0.333333	0.2334	14.5196	0.744823	0	C	-0.00135787	0.00135787
738	2019	0.0290301	-3.18795	-6.90518	0.0394	-0.5778	22.7054	0.219198	-0.0476729	2.34928	0.143315	0.375	0.23344	14.5161	0.744823	0	C	0.0290301	0.0290301
738	2020	0.0144359	-3.14553	-8.08136	0.0295	-0.5743	22.7895	0.24671	0.147478	2.54395	0.0965692	0.3333	0.226444	14.569	0.767872	0	C	-0.0144359	0.0144359
738	2021	0.0021807	-3.02654	-8.33155	0.0365	-0.504	22.9011	0.273949	0.045914	2.86706	0.116	0.3333	0.218328	14.6069	0.796369	0	C	0.0021807	0.0021807
738	2022	0.00173487	-3.25692	-7.33346	0.029	-0.5397	23.3748	0.246407	0.0630768	3.6441	0.0590105	0.3571	0.285747	14.5957	0.516742	0	C	-0.00173487	0.00173487
739	2010	0.0203394	-2.43414	-5.20506	0.2547	0.2519	21.2827	0.545757	0.119049	0.572933	0.0955905	0.333333	0.2075	13.473	0.105145	0	C	0.0203394	0.0203394
739	2011	0.0687857	-2.29256	-6.4546	0.2551	0.2504	21.3355	0.561648	0.0656225	0.533309	0.0903655	0.375	0.2075	13.7757	0.105145	0	C	0.0687857	0.0687857
739	2013	0.0419641	-1.70206	-4.72833	0.2535	0.1652	22.136	0.667519	0.0817831	0.606254	0.141415	0.333333	0.2075	13.9978	0.164558	0	C	0.0419641	0.0419641
739	2014	0.0243883	-2.22052	-4.63	0.479	0.4391	22.2628	0.601517	0.0408484	0.68395	0.136522	0.333333	0.1733	14.4574	0.852152	0	C	0.0243883	0.0243883
739	2015	0.00669317	-2.22505	-5.2081	0.4975	0.4873	22.345	0.544443	0.155406	0.703586	0.143863	0.333333	0.225	14.4574	0.606575	0	C	0.00669317	0.00669317
739	2016	0.00375937	-2.04774	-6.45724	0.4922	0.4836	22.4087	0.552026	0.0817733	0.650094	0.127541	0.333333	0.2352	14.4574	0.580349	0	C	-0.00375937	0.00375937
739	2017	0.0193641	-2.10771	-5.00717	0.5041	0.477	22.4494	0.534345	0.0321091	0.735553	0.164381	0.333333	0.2352	14.7116	0.580349	0	C	-0.0193641	0.0193641
739	2018	0.0164056	-2.03404	-6.56137	0.5262	0.5085	22.4622	0.464079	0.0368643	0.879219	0.192182	0.428571	0.2674	14.6771	0.49682	1	C	-0.0164056	0.0164056
751	2009	0.00741501	-3.25552	-5.11911	0.0174	-0.3675	22.7087	0.75859	0.0678844	0.293447	0.0068838	0.444444	0.3817	12.4212	0.00936009	0	C	-0.00741501	0.00741501
751	2016	0.0129712	-2.38869	-4.7082	0.247	0.2373	22.016	0.44906	0.00251728	0.646764	0.0259076	0.333333	0.2359	13.5335	0.0180394	0	C	0.0129712	0.0129712
753	2010	0.0188585	-3.38114	-3.37958	0.0335	-0.2756	20.951	0.582709	0.0203001	1.13435	0.0288729	0.428571	0.1623	14.0706	0.904323	0	G	-0.0188585	0.0188585
753	2017	0.0162476	-3.43299	-3.53816	0.146	-0.0735	22.4115	0.580786	0.030092	0.764583	0.0144321	0.375	0.2116	14.0748	0.473911	0	F	-0.0162476	0.0162476
753	2018	0.0226535	-3.76902	-3.07865	0.1563	-0.1046	22.327	0.554079	0.158372	0.771675	0.0205051	0.375	0.2609	13.7972	0.342818	0	F	0.0226535	0.0226535
753	2019	0.0470631	-3.6386	-3.4605	0.1561	-0.1142	22.344	0.527247	0.00239042	0.840213	0.0397405	0.3333	0.270285	14.0537	0.330907	0	F	0.0470631	0.0470631
753	2020	0.109006	-3.61463	-4.32651	0.1595	-0.116	22.4279	0.558788	0.100763	0.773978	0.0235917	0.3333	0.275528	14.5486	0.324612	0	F	0.13873	0.13873
753	2021	0.0969688	-3.77936	-4.24016	0.4407	0.4351	22.6829	0.637744	0.0415354	0.598154	0.0541513	0.375	0.275528	14.2032	0.324612	0	F	-0.0969688	0.0969688
755	2010	0.00870208	-3.27758	-5.47675	0.4113	0.3591	22.2525	0.529409	0.0138173	0.333471	0.0245051	0.307692	0.2779	13.92	0.257646	0	C	0.00870208	0.00870208
755	2012	0.0158447	-3.67668	-5.56896	0.4159	0.4115	22.7006	0.676658	-0.010053	0.338003	0.0147968	0.307692	0.2779	14.0394	0.257646	0	C	-0.0158447	0.0158447
755	2022	0.0162461	-5.54871	-8.63392	0.127	-0.5531	23.3214	0.694715	0.105092	0.512779	0.00957678	0.375	0.584243	13.9279	0.16422	0	G	-0.0162461	0.0162461
756	2009	0.0330995	-2.96223	-4.97909	0.3859	0.0289	21.4942	0.312127	0.0478687	0.863704	0.095654	0.444444	0.357	14.0239	0.910996	0	C	0.0330995	0.0330995
756	2010	0.0019694	-2.60612	-4.96645	0.38	0.0154	21.6888	0.364111	0.131291	1.15123	0.0591012	0.333333	0.3591	14.1821	0.905961	0	C	-0.0019694	0.0019694
756	2016	0.012591	-2.63895	-4.60725	0.6992	0.6948	22.2256	0.55832	0.0776106	0.56641	0.0699777	0.375	0.3446	14.3379	0.944822	0	C	0.012591	0.012591
756	2017	0.00817637	-2.59335	-4.56869	0.6977	0.6832	22.2757	0.559729	0.0930274	0.50698	0.0727096	0.375	0.3446	14.6067	0.944733	0	C	0.00817637	0.00817637
756	2018	0.0196583	-2.50767	-4.65311	0.7626	0.7563	22.386	0.510879	0.0739473	0.869831	0.0592791	0.375	0.3446	14.7939	0.94518	0	C	0.0196583	0.0196583
756	2019	0.00320453	-3.01021	-5.01291	0.3987	0.0824	22.501	0.527302	0.0582488	0.592125	0.0578473	0.375	0.329438	14.9852	0.945001	0	C	0.00320453	0.00320453
756	2020	0.00851494	-2.91612	-5.71214	0.418	0.1006	22.5852	0.5167	0.0541128	0.522243	0.0480588	0.4286	0.329438	15.0149	0.942329	0	C	-0.00851494	0.00851494
756	2021	0.00487809	-3.00088	-5.54429	0.4403	0.1253	22.6824	0.521879	0.05924	0.656229	0.0535615	0.375	0.329438	15.0879	0.942329	0	C	-0.00487809	0.00487809
756	2022	0.00469455	-3.00989	-6.00952	0.38644	0.05925	22.7155	0.502028	0.0353404	0.690048	0.0898207	0.375	0.326546	15.2853	0.942329	0	C	-0.00469455	0.00469455
757	2014	0.0183338	-2.37822	-6.23044	0.0648	-0.0813	20.1272	0.767405	0.187076	0.922788	0.195212	0.333333	0.1461	13.3847	0.0696767	0	C	-0.0183338	0.0183338
757	2015	0.0127064	-2.18702	-6.68128	0.1296	-0.19	20.639	0.424692	0.0218338	1.71472	0.0821878	0.333333	0.3074	13.8834	0.162707	0	C	0.0127064	0.0127064
757	2016	0.0173089	-2.4736	-6.1909	0.1366	-0.1708	20.6097	0.387735	0.0517819	1.69507	0.105491	0.333333	0.3074	14.2253	0.162707	0	C	0.0173089	0.0173089
757	2017	0.0805913	-2.3521	-6.16057	0.1006	-0.2068	20.7193	0.424839	0.0635672	1.8689	0.116699	0.333333	0.3074	14.2737	0.162707	0	C	0.0805913	0.0805913
757	2020	0.0178177	-2.80143	-3.56549	0.4	0.2264	21.8459	0.461438	-0.0377803	1.0367	0.0553459	0.3333	0.244091	14.6477	0.682874	0	F	0.0178177	0.0178177
758	2010	0.0503267	-3.23676	-3.02641	0.1159	-0.2535	22.9577	0.594154	0.0615871	0.801719	0.100957	0.333333	0.3334	14.1793	0.233138	0	E	0.0503267	0.0503267
758	2012	0.00847502	-3.00011	-2.83651	0.0855	-0.2977	23.2529	0.647664	-0.0254941	0.685876	0.0838973	0.333333	0.3334	14.7825	0.233138	0	B	-0.00847502	0.00847502
758	2013	0.0100403	-3.29232	-3.59545	0.0833	-0.3031	23.4704	0.700724	-0.0737948	0.717397	0.10957	0.333333	0.3334	14.6145	0.233138	0	B	0.0100403	0.0100403
758	2014	0.00244525	-3.46687	-3.8267	0.0814	-0.2875	23.5513	0.628521	0.00950557	0.826961	0.0987949	0.333333	0.3375	14.6547	0.233138	0	B	-0.00244525	0.00244525
758	2015	0.024443	-3.45428	-3.96201	0.0855	-0.2692	23.6855	0.661073	0.029518	0.767772	0.135257	0.333333	0.3375	14.4128	0.217737	0	B	-0.024443	0.024443
758	2016	0.0139864	-3.55158	-4.09285	0.1131	-0.2717	23.8522	0.716595	0.0630499	0.721428	0.112592	0.333333	0.3375	14.5922	0.211551	0	B	-0.0139864	0.0139864
758	2017	0.0158535	-3.71999	-4.21371	0.0895	-0.2935	23.8976	0.714752	-0.0963288	0.774072	0.236946	0.333333	0.3375	14.9288	0.211551	0	B	-0.0158535	0.0158535
758	2018	0.0129243	-3.68948	-3.13991	0.0721	-0.3025	23.8385	0.694418	0.0721	0.848448	0.222786	0.333333	0.3375	14.7005	0.122656	0	B	-0.0129243	0.0129243
758	2019	0.0120748	-3.5957	-3.1377	0.0807	-0.3054	23.9461	0.631172	0.109284	1.02395	0.150254	0.375	0.337474	14.7579	0.122656	0	B	-0.0120748	0.0120748
758	2020	0.0111593	-3.33372	-3.32962	0.0801	-0.3052	23.954	0.663049	0.0301886	0.822679	0.08237	0.375	0.337474	14.7112	0.122656	0	B	-0.0111593	0.0111593
758	2021	0.0151363	-3.73078	-3.41706	0.079	-0.3073	23.8187	0.592976	-0.0145165	1.15943	0.0502746	0.3333	0.337474	14.9372	0.122656	0	B	-0.0151363	0.0151363
758	2022	0.0131194	-3.34571	-4.16307	0.0608	-0.2911	23.6673	0.554778	0.135371	1.50329	0.0454976	0.3333	0.337474	14.5777	0.111926	0	B	-0.0131194	0.0131194
759	2009	0.0126538	-2.28711	-5.19282	0.2771	0.1759	22.1456	0.619008	0.114152	0.35108	0.00413417	0.384615	0.106212	13.577	0.481765	0	F	0.0126538	0.0126538
759	2012	0.0309098	-2.35053	-4.73615	0.2791	0.1774	22.7823	0.646195	0.106258	0.43669	0.0064984	0.384615	0.106212	14.221	0.69847	0	F	0.0309098	0.0309098
759	2013	0.0470303	-2.47705	-4.45485	0.2088	0.0272	22.7912	0.63168	0.128592	0.439931	0.00989023	0.384615	0.106212	14.1398	0.994431	0	F	0.0470303	0.0470303
759	2014	0.00613628	-2.45269	-4.98276	0.281	0.0739	22.9042	0.667444	0.0838914	0.372299	0.00867017	0.384615	0.1807	14.4454	0.629247	0	F	0.00613628	0.00613628
759	2016	0.010351	-2.716	-5.21319	0.4634	0.2827	22.8769	0.654269	0.0129099	0.305054	0.007649	0.307692	0.1807	14.9482	0.770713	0	F	0.010351	0.010351
759	2019	0.0466943	-2.80724	-4.8319	0.5339	0.3276	22.8032	0.546828	0.0739001	0.412974	0.0100073	0.3636	0.200705	14.8501	0.748335	0	F	0.0466943	0.0466943
759	2020	0.00725346	-2.82816	-5.34677	0.5536	0.3529	22.9436	0.611966	0.0917768	0.266792	0.0132896	0.4	0.200705	14.8684	0.748335	0	F	-0.00725346	0.00725346
759	2021	0.00334821	-2.96787	-5.55871	0.5683	0.3676	22.9806	0.637535	0.0908493	0.296874	0.0127547	0.4	0.200705	14.6595	0.748335	0	F	-0.00334821	0.00334821
759	2022	0.00850305	-2.97754	-5.45818	0.5383	0.3376	23.2459	0.747922	0.0751695	0.244331	0.0120677	0.3636	0.200705	15.2527	0.748335	0	F	-0.00850305	0.00850305
761	2009	0.0513347	-2.60529	-5.57643	0.0357	-0.7641	24.2113	0.516335	0.131183	0.367407	0.0155033	0.428571	0.7498	12.7591	0.0174262	0	C	0.0513347	0.0513347
761	2010	0.0196741	-2.60202	-5.85646	0.0414	-0.7641	24.2735	0.594372	0.103065	0.370672	0.0166107	0.5	0.7498	12.7939	0.0186397	0	C	0.0196741	0.0196741
761	2011	0.0168459	-2.49888	-5.79418	0.0421	-0.7641	24.3032	0.58058	0.0721036	0.303431	0.00961361	0.428571	0.7498	13.1993	0.0202971	0	C	-0.0168459	0.0168459
761	2012	0.0102763	-2.58637	-5.50892	0.8489	0.8292	24.4383	0.621051	0.0324765	0.339451	0.0100533	0.428571	0.7498	12.7939	0.0240266	0	C	-0.0102763	0.0102763
761	2013	0.0164996	-3.374	-5.21322	0.8421	0.8321	24.3694	0.600391	0.0230716	0.385015	0.00743817	0.428571	0.7498	13.3535	0.0110184	0	C	-0.0164996	0.0164996
761	2014	0.0135112	-3.51455	-5.318	0.8407	0.8321	24.4856	0.635808	0.0624373	0.360248	0.00824084	0.428571	0.7498	13.389	0.0106333	0	C	-0.0135112	0.0135112
761	2016	0.0148918	-4.20463	-5.78135	0.7984	0.7973	24.5179	0.720229	-0.0518426	0.317217	0.0109889	0.5	0.7498	13.4372	0.0100771	0	C	-0.0148918	0.0148918
761	2017	0.0310424	-4.15052	-5.93246	0.7925	0.7916	24.7159	0.754481	0.176342	0.471814	0.0115109	0.428571	0.7498	13.4511	0.0129301	0	C	-0.0310424	0.0310424
761	2018	0.0106997	-4.1518	-5.22922	0.741	0.7399	24.8664	0.764294	0.0435607	0.529682	0.0115654	0.428571	0.7284	13.6674	0.0128964	0	C	-0.0106997	0.0106997
761	2019	0.0560003	-4.23047	-5.73882	0.7574	0.7087	24.8115	0.670324	0.0607041	0.693652	0.0107237	0.5	0.607789	13.5626	0.0784757	0	C	0.0560003	0.0560003
761	2022	0.0102927	-4.00287	-5.97065	0.786	0.7782	24.7333	0.58173	0.00749764	0.66121	0.00465756	0.3333	0.586542	13.9296	0.306007	0	C	0.0102927	0.0102927
762	2009	0.00729535	-2.50153	-3.75725	0.195	-0.0371	20.7501	0.418098	0.0915047	0.887986	0.0617525	0.4	0.1769	13.5526	0.430459	0	B	0.00729535	0.00729535
762	2010	0.0883069	-2.37703	-3.63136	0.1108	-0.1385	20.7777	0.435976	0.15454	0.733564	0.0146006	0.444444	0.1769	13.5527	0.355417	0	B	0.0883069	0.0883069
762	2011	0.0998527	-2.25388	-3.40305	0.3094	0.2621	20.922	0.313195	0.0393833	1.04892	0.00846425	0.444444	0.1769	13.0067	0.321595	0	B	-0.0998527	0.0998527
762	2012	0.0216876	-2.55824	-3.54752	0.173	-0.0147	21.6944	0.134656	-0.0583976	5.07633	0.0114966	0.444444	0.1769	13.6214	0.234896	0	B	0.0216876	0.0216876
762	2013	0.0135468	-3.00475	-3.79366	0.1222	-0.0863	21.6461	0.173278	0.018926	4.29619	0.0669934	0.444444	0.1769	13.84	0.177895	0	B	-0.0135468	0.0135468
762	2014	0.0253708	-3.16013	-4.34325	0.1148	-0.0621	21.6753	0.187615	-0.0411156	3.25815	0.0810651	0.444444	0.1769	13.9105	0.21352	0	B	-0.0253708	0.0253708
762	2016	0.00276782	-3.35099	-4.03935	0.2665	0.2281	21.5998	0.158811	0.127734	4.16765	0.0786939	0.444444	0.1769	14.2403	0.185004	0	B	0.00276782	0.00276782
762	2017	0.0298991	-3.27182	-4.3598	0.1035	-0.1345	21.7954	0.141493	0.0954113	4.59481	0.027415	0.571429	0.1993	13.9945	0.162219	0	B	-0.0298991	0.0298991
762	2019	0.00523595	-3.29653	-4.26882	0.091	-0.1544	21.7536	0.14416	-0.0217284	4.31456	0.0496788	0.5714	0.1993	14.5745	0.162219	0	B	0.00523595	0.00523595
762	2022	0.0446037	-3.20551	-4.65757	0.2643	0.2385	21.7811	0.09827	0.138213	4.79692	0.000584661	0.5556	0.1993	15.3278	0.078284	0	B	0.0446037	0.0446037
766	2009	0.000532041	-3.27465	-3.20491	0.0247	-0.3263	20.5145	0.317289	0.0126429	0.925953	0.175715	0.333333	0.2722	12.5707	0.289645	1	C	-0.000532041	0.000532041
766	2010	0.0214563	-3.17832	-3.17235	0.2737	0.248	20.5831	0.328286	0.0919685	0.908428	0.163737	0.333333	0.247	12.4212	0.0720975	1	C	-0.0214563	0.0214563
766	2011	0.0193013	-3.24783	-2.89575	0.2591	0.2413	20.6208	0.339804	0.0321896	0.85953	0.159595	0.333333	0.2342	12.5707	0.0760231	1	C	-0.0193013	0.0193013
766	2012	0.00477478	-3.0731	-3.15177	0.273	0.2552	20.5952	0.309937	-0.00901578	0.877709	0.149918	0.333333	0.2342	12.5707	0.0760231	1	C	0.00477478	0.00477478
767	2009	0.0197442	-5.38702	-4.35274	0.2935	-0.0729	23.0668	0.785633	0.00213626	0.271784	0.0249002	0.4	0.3624	13.523	0.754375	0	D	0.0197442	0.0197442
767	2011	0.0457331	-5.43882	-5.53196	0.2649	-0.0975	23.2215	0.872932	-0.0110445	0.28252	0.0349556	0.333333	0.3624	14.0029	0.679625	0	D	-0.0457331	0.0457331
767	2014	0.0241766	-5.04402	-1.78626	0.2998	-0.1438	24.1403	0.825965	0.0725801	0.506893	0.0474356	0.363636	0.3017	14.6098	0.439889	0	D	0.0241766	0.0241766
767	2015	0.0172097	-5.63233	-4.01588	0.2281	-0.2044	24.1345	0.798957	0.0929614	0.4679	0.0438945	0.363636	0.3017	14.6215	0.439889	0	D	0.0172097	0.0172097
767	2016	0.0723657	-5.49984	-4.02656	0.3052	0.0013	24.2257	0.775692	0.0836652	0.402389	0.0446737	0.363636	0.3017	14.202	0.439889	0	D	0.0723657	0.0723657
767	2017	0.00280163	-5.45696	-4.06293	0.5723	0.5665	24.5387	0.767856	0.0264034	0.621977	0.0403309	0.363636	0.3017	13.9574	0.439889	0	D	-0.00280163	0.00280163
767	2019	0.0157684	-5.67617	-2.4031	0.4028	0.1141	24.643	0.839973	0.0400558	0.530022	0.0597242	0.3636	0.288733	14.248	0.3367	0	D	0.0157684	0.0157684
767	2020	0.00222378	-5.64542	-3.84695	0.4006	0.1042	24.6538	0.843162	0.0435234	0.418721	0.0747095	0.375	0.294336	14.1187	0.330295	0	D	0.00222378	0.00222378
767	2021	0.0366575	-5.56371	-3.71387	0.3891	0.0948	24.7638	0.848357	0.0500219	0.444661	0.0876242	0.4286	0.294336	14.1803	0.330295	0	D	-0.0366575	0.0366575
767	2022	0.00213318	-5.67418	-3.71197	0.3668	0.0659	24.8527	0.850727	0.032919	0.520889	0.099939	0.3333	0.294336	14.3512	0.330295	0	D	-0.00213318	0.00213318
768	2009	0.00358601	-2.55691	-4.592	0.0827	-0.5102	23.3582	0.322158	0.0487277	1.45076	0.110963	0.375	0.5707	12.627	0.038899	0	C	0.00358601	0.00358601
768	2010	0.0159907	-3.84726	-5.20842	0.0312	-0.556	23.5579	0.426329	0.0144399	1.16158	0.181345	0.4	0.5707	13.7906	0.0289898	0	C	-0.0159907	0.0159907
768	2011	0.0148202	-3.8573	-5.36836	0.0161	-0.578	23.7289	0.506343	0.00551165	0.99631	0.264136	0.375	0.5707	14.2289	0.0141451	0	C	-0.0148202	0.0148202
768	2012	0.0113097	-4.01	-5.41896	0.0222	-0.5795	23.7758	0.522837	0.00469364	0.831944	0.205441	0.375	0.5707	14.5103	0.0219106	0	C	-0.0113097	0.0113097
768	2013	0.00336641	-3.2044	-5.09101	0.0091	-0.621	24.1027	0.584421	-0.0248113	0.690448	0.203705	0.375	0.5512	14.4176	0.0508916	0	C	-0.00336641	0.00336641
768	2014	0.00161513	-3.48331	-5.02869	0.0091	-0.6226	24.1925	0.615896	0.0589555	0.663688	0.160515	0.375	0.5512	14.5913	0.0508916	0	C	-0.00161513	0.00161513
768	2015	0.00599007	-3.38914	-4.87841	0.0891	-0.4592	24.251	0.620594	-0.0332654	0.69447	0.242441	0.357143	0.4	14.4001	0.194167	0	C	-0.00599007	0.00599007
768	2016	0.00808907	-3.45552	-5.0287	0.1938	-0.2542	24.3466	0.547784	0.0352948	0.898641	0.17857	0.384615	0.3818	14.4876	0.198795	0	C	-0.00808907	0.00808907
768	2017	0.00638072	-3.52982	-6.21938	0.1946	-0.2643	24.3924	0.548585	0.036253	0.908561	0.11261	0.5	0.3818	14.4348	0.198795	0	C	0.00638072	0.00638072
768	2018	0.0138369	-3.47695	-6.39359	0.1938	-0.2526	24.4304	0.566791	0.0321463	0.875889	0.218996	0.357143	0.3818	14.4253	0.198795	0	C	-0.0138369	0.0138369
768	2019	0.00917379	-3.81288	-6.58236	0.1938	-0.2579	24.5923	0.596783	0.0293076	0.917985	0.239249	0.3571	0.381795	14.4569	0.198795	0	C	-0.00917379	0.00917379
768	2020	0.000852004	-4.08191	-6.86603	0.1674	-0.2895	24.6102	0.659529	0.0113502	0.846546	0.259437	0.3846	0.381795	14.4929	0.185127	0	C	-0.000852004	0.000852004
768	2021	0.0195568	-4.15533	-7.74861	0.2138	-0.2252	24.7916	0.738184	0.0467466	0.601361	0.0669311	0.3636	0.381795	14.5219	0.28687	1	C	-0.0195568	0.0195568
768	2022	0.00362004	-4.26239	-8.63392	0.216	-0.2093	24.9998	0.781332	-0.15266	0.602535	0.256002	0.3636	0.381795	14.6057	0.28687	0	C	-0.00362004	0.00362004
777	2009	0.0353885	-2.94368	-3.5687	0.0109	-0.4626	20.5195	0.277993	0.0373351	1.71013	0.134237	0.333333	0.2753	13.4715	0.714286	0	C	0.0353885	0.0353885
777	2010	0.00137715	-2.70744	-5.50154	0.0506	-0.4238	20.7052	0.373528	0.0044865	1.88728	0.157637	0.333333	0.2753	13.7219	0.714286	0	C	-0.00137715	0.00137715
777	2011	0.0286267	-2.83565	-5.30383	0.0504	-0.3993	21.0839	0.346502	0.0240778	2.24129	0.188793	0.333333	0.2606	13.7507	0.687758	0	C	-0.0286267	0.0286267
777	2012	0.0581055	-2.83322	-4.79704	0.0516	-0.395	21.167	0.377679	-0.0284443	1.97115	0.198003	0.333333	0.2606	13.9897	0.687758	0	C	0.0581055	0.0581055
777	2013	0.042493	-2.76077	-4.73448	0.0199	-0.4299	21.2737	0.409436	-0.00117763	1.6558	0.189654	0.333333	0.2606	14.0018	0.687758	0	C	-0.042493	0.042493
777	2014	0.0177258	-2.75973	-4.7221	0.1829	-0.0896	21.3282	0.420844	0.0956962	1.39506	0.136712	0.333333	0.1792	14.0656	0.782228	0	C	-0.0177258	0.0177258
777	2015	0.0162275	-2.66795	-4.86613	0.0748	-0.2003	21.3232	0.390611	-0.00149489	1.28033	0.18351	0.333333	0.1792	14.0299	0.520318	0	C	-0.0162275	0.0162275
777	2016	0.00827836	-2.7027	-4.72435	0.0104	-0.2937	21.3659	0.382072	0.0407415	1.43036	0.230189	0.333333	0.1792	13.9436	0.520318	0	C	-0.00827836	0.00827836
777	2017	0.0106312	-2.78928	-5.21117	0.0118	-0.2922	21.3778	0.330283	0.00566887	1.88712	0.298239	0.333333	0.1792	14.1286	0.520318	0	C	-0.0106312	0.0106312
777	2018	0.00634127	-2.85723	-4.91888	0.0164	-0.2861	21.449	0.377156	-0.0370714	1.5087	0.315898	0.333333	0.1792	14.3856	0.520318	0	C	-0.00634127	0.00634127
777	2019	0.0113545	-3.01876	-4.91234	0.2006	0.0808	21.5367	0.398286	0.0255158	1.25704	0.304904	0.3333	0.179218	14.2239	0.520318	0	C	-0.0113545	0.0113545
777	2020	0.00531342	-3.09045	-4.82498	0.1995	0.0797	21.6065	0.391127	-0.0326505	1.32141	0.310665	0.3333	0.179218	14.6366	0.520318	0	C	-0.00531342	0.00531342
777	2021	0.0127342	-3.23668	-4.33948	0.2252	0.1054	21.6267	0.374307	-0.00612909	1.27198	0.278744	0.3333	0.179218	14.5753	0.520318	0	C	-0.0127342	0.0127342
778	2010	0.01593	-3.46006	-4.91835	0.0091	-0.5549	23.6125	0.452705	0.0565223	1.23246	0.065675	0.444444	0.4933	14.6366	0.0332467	0	C	0.01593	0.01593
778	2012	0.0138566	-3.68479	-3.69605	0.0121	-0.5289	24.2111	0.589636	0.0272361	1.00443	0.0326724	0.444444	0.5001	14.8522	0.0245692	0	C	0.0138566	0.0138566
778	2014	0.0137086	-4.03421	-4.22636	0.6093	0.5871	24.6579	0.662497	0.00073913	0.76143	0.0264087	0.333333	0.4538	14.6085	0.0797677	0	C	-0.0137086	0.0137086
778	2015	0.00522464	-4.31935	-2.6485	0.4957	0.4804	24.6987	0.667699	0.0376357	0.715525	0.0291	0.333333	0.4538	13.8999	0.0361819	0	C	-0.00522464	0.00522464
778	2016	0.0156734	-4.29888	-2.59451	0.4648	0.4536	24.6526	0.640095	0.0411411	0.732096	0.0310109	0.333333	0.4538	14.5994	0.0169848	0	C	0.0156734	0.0156734
778	2017	0.00120186	-4.36098	-2.03594	0.481	0.473	24.6206	0.625549	0.022405	0.763776	0.0312613	0.333333	0.4538	14.7075	0.0144016	0	C	-0.00120186	0.00120186
778	2018	0.000602965	-4.1308	-1.97174	0.0754	-0.3214	24.6158	0.579449	0.0751389	0.920838	0.0324813	0.333333	0.39	14.9175	0.0534682	0	C	0.000602965	0.000602965
778	2019	0.0231326	-4.33274	-2.43878	0.0699	-0.3665	24.6714	0.581242	0.0723943	0.832628	0.0326416	0.3333	0.399613	15.1192	0.0571589	0	C	0.0231326	0.0231326
778	2020	0.0321526	-4.2604	-3.34342	0.0753	-0.3625	24.6265	0.548986	0.0631169	0.878844	0.03793	0.375	0.399613	15.0229	0.0783239	0	C	-0.0321526	0.0321526
778	2021	0.0349536	-4.14899	-3.07321	0.058	-0.3851	24.6971	0.545879	0.0586518	0.869302	0.0382522	0.3077	0.399613	15.0916	0.108784	0	C	0.0349536	0.0349536
778	2022	0.00874466	-4.23456	-3.38525	0.0362	-0.4165	24.7007	0.506583	0.0593665	0.896149	0.0392046	0.4286	0.399613	15.1713	0.11706	1	C	-0.00874466	0.00874466
779	2009	0.013092	-2.84706	-1.82591	0.1751	0.0339	20.2303	0.511841	0.0343103	2.43838	0.0884962	0.375	0.1412	12.5411	0.342313	1	C	0.013092	0.013092
779	2011	0.0269851	-2.68578	-2.24551	0.1396	-0.0016	20.1272	0.352345	0.0496401	1.51288	0.0639942	0.333333	0.1412	12.5763	0.342313	1	C	-0.0269851	0.0269851
779	2012	0.00342581	-2.46453	-6.07084	0.1506	-0.0373	20.1272	0.25127	0.00366703	1.10614	0.0850756	0.333333	0.1412	13.4588	0.342313	1	C	-0.00342581	0.00342581
779	2013	0.00353492	-2.56158	-5.38519	0.1427	-0.02	20.1272	0.245947	0.0069747	1.16346	0.109683	0.333333	0.1412	12.643	0.342313	1	C	-0.00353492	0.00353492
779	2014	0.109006	-2.39617	-5.58081	0.1454	-0.0068	20.1272	0.289961	-0.072778	1.53815	0.157278	0.333333	0.1412	12.7542	0.342313	0	C	0.182975	0.182975
779	2016	0.109006	-2.282	-4.70429	0.3099	0.2938	20.4027	0.71658	0.0203184	0.467241	0.0746581	0.5	0.1441	12.7308	0.272339	0	C	0.132814	0.132814
779	2017	0.0585477	-3.01174	-5.47927	0.2656	0.2425	20.3913	0.695013	0.0403309	0.20789	0.0599711	0.5	0.15	12.4212	0.22305	0	C	-0.0585477	0.0585477
779	2020	0.0117311	-2.73547	-3.8121	0.1625	-0.4112	21.9491	0.464409	0.0503336	1.52335	0.172854	0.3333	0.573685	13.7217	0.130494	0	M	0.0117311	0.0117311
779	2021	0.00498603	-2.53522	-3.65378	0.1688	-0.4049	22.0843	0.447037	0.075903	1.51796	0.179987	0.3333	0.573685	13.985	0.130494	0	M	-0.00498603	0.00498603
785	2009	0.013807	-1.69919	-3.40394	0.0265	-0.4987	21.5904	0.746617	0.114794	0.42563	0.0102495	0.333333	0.458	13.377	0.0764772	0	F	0.013807	0.013807
785	2010	0.00155347	-1.71064	-3.17027	0.4742	0.4349	21.6378	0.73645	0.0791618	0.521792	0.0073264	0.333333	0.4302	13.5653	0.0448807	0	F	0.00155347	0.00155347
785	2011	0.0398776	-1.68884	-3.7576	0.4451	0.3383	21.6929	0.723535	0.136604	0.639099	0.00247617	0.375	0.4199	13.621	0.0964562	0	F	-0.0398776	0.0398776
785	2012	0.0206294	-1.68884	-3.1481	0.4341	0.3868	21.7262	0.708794	0.101779	0.703783	0.00192842	0.375	0.4199	13.6804	0.0416745	0	F	0.0206294	0.0206294
785	2013	0.083855	-1.68884	-3.30049	0.4741	0.4709	21.7879	0.70165	0.103301	0.693699	0.0034042	0.333333	0.4199	13.7719	0.0596346	0	F	0.083855	0.083855
785	2014	0.0200921	-1.68884	-3.78466	0.5047	0.5015	21.8257	0.693671	0.106025	0.629119	0.00517447	0.333333	0.4199	13.6582	0.059974	0	F	0.0200921	0.0200921
785	2015	0.0168719	-1.68884	-3.96841	0.4658	0.4554	21.7825	0.662581	0.0704504	0.487706	0.0112754	0.333333	0.4199	13.8272	0.0303152	0	F	-0.0168719	0.0168719
785	2017	0.00556567	-1.68884	-4.15795	0.4958	0.4729	21.7767	0.681797	0.079916	0.584252	0.0157683	0.375	0.4125	14.2013	0.118694	0	F	-0.00556567	0.00556567
785	2019	0.0538811	-1.68884	-4.49781	0.4712	0.466	21.7261	0.517737	0.0876972	0.798901	0.0224693	0.3333	0.412495	14.4991	0.0425213	0	F	0.0538811	0.0538811
786	2009	0.0155023	-3.50502	-4.17484	0.0096	-0.5144	22.334	0.545229	0.0608281	0.442946	0.0483748	0.333333	0.524	13.3723	0.00586544	0	C	0.0155023	0.0155023
786	2010	0.068574	-3.25432	-4.33456	0.0091	-0.6707	22.514	0.543898	0.131035	0.481305	0.0397517	0.333333	0.524	13.4814	0.0919008	0	C	0.068574	0.068574
786	2011	0.0220405	-3.11385	-5.67022	0.0145	-0.6252	22.7189	0.562323	0.123993	0.423094	0.0240289	0.333333	0.524	13.8738	0.0608506	0	C	0.0220405	0.0220405
786	2012	0.0139371	-3.18694	-5.50735	0.0309	-0.5861	22.8651	0.560453	0.130679	0.360989	0.0191891	0.333333	0.524	14.221	0.0555494	0	C	0.0139371	0.0139371
786	2013	0.000953695	-3.17833	-5.41793	0.0344	-0.5654	22.9659	0.526314	0.120394	0.343467	0.0230283	0.333333	0.524	14.2855	0.0523898	0	C	0.000953695	0.000953695
786	2014	0.0182693	-3.10384	-5.31045	0.0928	-0.4523	23.0831	0.487038	0.142151	0.380792	0.0235534	0.333333	0.524	14.391	0.0630453	0	C	0.0182693	0.0182693
786	2015	0.00418969	-3.01841	-5.35006	0.1097	-0.4031	23.3165	0.362489	0.11731	0.789693	0.0174097	0.333333	0.452	14.5426	0.0536633	0	C	-0.00418969	0.00418969
786	2016	0.00524558	-3.1854	-5.91057	0.069	-0.4018	23.3337	0.319232	0.140331	0.893041	0.013844	0.333333	0.452	14.5584	0.0409412	0	C	-0.00524558	0.00524558
786	2017	0.0162055	-3.02369	-4.96973	0.1466	-0.3127	23.387	0.270822	0.119044	1.2863	0.0075968	0.333333	0.3573	14.7602	0.26796	0	C	0.0162055	0.0162055
786	2018	0.0326408	-2.91944	-4.83017	0.1003	-0.3729	23.5027	0.224386	0.164747	1.47461	0.00602798	0.333333	0.3573	15.0457	0.26796	0	C	0.0326408	0.0326408
786	2019	0.0256414	-3.31112	-5.40575	0.1093	-0.388	23.6085	0.193719	0.155387	1.8904	0.00445274	0.3333	0.378256	15.1298	0.197091	0	C	0.0256414	0.0256414
786	2020	0.0195801	-3.30584	-4.74797	0.1954	-0.2551	23.7896	0.322458	0.0924818	0.760867	0.0587431	0.3333	0.378256	15.1298	0.197091	0	C	-0.0195801	0.0195801
786	2021	0.00560693	-3.22198	-5.17491	0.1799	-0.2695	23.8551	0.238294	0.0802343	1.04582	0.0841848	0.3333	0.378256	15.4092	0.177217	0	C	0.00560693	0.00560693
786	2022	0.00852256	-3.11446	-5.26825	0.1614	-0.309	24.0032	0.265219	0.144161	1.20739	0.0703221	0.375	0.378256	15.5232	0.215834	1	C	-0.00852256	0.00852256
788	2009	0.0397776	-2.73925	-5.26531	0.083	-0.3286	20.5018	0.605379	0.186887	0.428154	0.0808229	0.333333	0.4116	12.4212	0.0413717	0	C	-0.0397776	0.0397776
788	2010	0.108694	-2.13321	-4.98696	0.0763	-0.4973	20.9977	0.561103	0.103014	0.536666	0.077364	0.333333	0.3438	12.4212	0.479317	0	C	0.108694	0.108694
788	2011	0.0453756	-2.37932	-4.53717	0.0237	-0.6054	21.4059	0.570731	0.0558878	1.02163	0.0940247	0.333333	0.3438	12.4212	0.479317	0	C	0.0453756	0.0453756
788	2012	0.0176492	-2.61097	-4.82098	0.3646	0.092	21.7334	0.621211	0.0288118	0.84755	0.172862	0.333333	0.3362	12.7628	0.545197	0	C	-0.0176492	0.0176492
788	2013	0.013784	-2.96146	-4.01452	0.3703	0.1291	22.0154	0.697721	0.0264206	0.674419	0.161898	0.333333	0.3362	12.9854	0.545197	0	C	-0.013784	0.013784
788	2014	0.00932734	-3.06492	-3.68906	0.4416	0.3254	22.1652	0.721491	0.0210626	0.662341	0.15814	0.333333	0.2858	13.3555	0.406421	0	C	-0.00932734	0.00932734
788	2015	0.0134705	-3.07036	-3.53645	0.3905	0.2696	22.2519	0.75428	0.0359906	0.563452	0.153562	0.307692	0.2858	13.7682	0.406421	0	C	0.0134705	0.0134705
788	2016	0.0333162	-2.79948	-2.29462	0.3483	0.2004	21.8623	0.638146	0.130821	1.34242	0.233423	0.375	0.2858	13.7468	0.412831	0	C	-0.0333162	0.0333162
788	2017	0.0148442	-3.33662	-3.23857	0.3844	0.2365	21.4371	0.442488	-0.0572713	1.71711	0.406662	0.375	0.2858	13.7192	0.412831	0	C	-0.0148442	0.0148442
788	2018	0.0011634	-2.89412	-2.75805	0.3796	0.2317	21.4537	0.435803	-0.0126869	1.77641	0.461007	0.375	0.2858	14.4635	0.412831	0	C	0.0011634	0.0011634
788	2019	0.00766334	-2.80796	-2.60688	0.4457	0.4118	21.4853	0.43586	0.0953845	1.82235	0.444208	0.3333	0.285839	14.8451	0.412831	0	C	-0.00766334	0.00766334
788	2020	0.00451141	-2.76573	-2.39782	0.4365	0.4066	21.6235	0.493412	-0.00235019	1.70232	0.446479	0.3333	0.285839	14.9469	0.412831	0	C	0.00451141	0.00451141
789	2009	0.0158479	-3.46011	-5.04775	0.0595	-0.4728	22.0835	0.5661	0.114623	0.20319	0.00688237	0.375	0.505	13.1508	0.0632503	0	C	0.0158479	0.0158479
789	2010	0.0164311	-3.4584	-4.40698	0.0461	-0.4867	22.48	0.643681	0.0876054	0.402073	0.00749643	0.375	0.505	13.4321	0.0632503	0	C	-0.0164311	0.0164311
789	2011	0.0246178	-3.58087	-4.43778	0.0911	-0.4483	22.6083	0.645621	0.120258	0.377369	0.00760541	0.375	0.455	13.8766	0.0832785	0	C	-0.0246178	0.0246178
789	2012	0.00507976	-3.41745	-3.86656	0.5056	0.4746	22.6731	0.628698	0.161861	0.469656	0.00718859	0.333333	0.4398	14.4344	0.0574284	0	C	-0.00507976	0.00507976
789	2013	0.0221179	-3.36372	-4.29474	0.4669	0.3397	22.6961	0.602432	0.0805479	0.483098	0.0311114	0.363636	0.4258	14.3527	0.114857	0	C	0.0221179	0.0221179
789	2014	0.00214167	-3.25598	-3.61758	0.471	0.4101	22.7832	0.547725	0.13571	0.621004	0.0554326	0.4	0.4258	14.5406	0.114857	1	C	0.00214167	0.00214167
789	2015	0.013986	-3.24694	-3.51132	0.4646	0.4085	22.9022	0.5243	0.112898	0.818127	0.0628499	0.4	0.4258	14.3814	0.114857	0	C	-0.013986	0.013986
789	2016	0.00869116	-3.36861	-3.72996	0.446	0.3947	22.9214	0.546393	0.088287	0.848033	0.0633975	0.333333	0.4258	14.2719	0.114857	0	C	-0.00869116	0.00869116
789	2017	0.0105777	-3.40861	-3.71716	0.45	0.376	22.861	0.482544	0.107654	0.859325	0.0716849	0.333333	0.4258	14.1573	0.114857	0	C	-0.0105777	0.0105777
789	2019	0.0457692	-2.90111	-5.43835	0.4542	0.3488	23.0312	0.393845	0.231596	1.17863	0.0676273	0.3333	0.42584	14.7072	0.114857	0	C	0.0457692	0.0457692
789	2020	0.0274786	-2.93613	-5.65903	0.5078	0.4665	23.1919	0.362792	0.207782	1.3675	0.0547491	0.3333	0.42584	14.7478	0.114857	0	C	0.0274786	0.0274786
789	2021	0.00878519	-3.10119	-5.51236	0.4937	0.4777	23.4405	0.382607	0.147752	1.40612	0.0442237	0.3333	0.42583	14.8386	0.114857	0	C	-0.00878519	0.00878519
789	2022	0.00258486	-3.14721	-5.31731	0.4994	0.4847	23.5814	0.374623	0.107481	1.38649	0.0544063	0.3333	0.425824	14.8243	0.114857	0	C	-0.00258486	0.00258486
790	2009	0.00906621	-3.13121	-4.17622	0.2895	0.0676	20.4798	0.471341	0.0153123	0.78724	0.200625	0.333333	0.2788	13.3183	0.505331	0	C	-0.00906621	0.00906621
791	2009	0.0250416	-3.36343	-2.87841	0.0484	-0.3943	20.4813	0.56628	0.0381889	0.524918	0.0609418	0.375	0.4427	12.4684	0.0317401	0	C	-0.0250416	0.0250416
791	2011	0.00520395	-3.37591	-3.95288	0.4464	0.4271	20.3914	0.514789	0.0328012	0.402865	0.0762397	0.428571	0.395	12.7075	0.0488079	0	C	0.00520395	0.00520395
791	2014	0.00275757	-5.72323	-5.48512	0.0139	-0.7641	23.3019	0.722607	0.0963998	0.336179	0.00560672	0.428571	0.7498	13.847	0.00692137	0	D	-0.00275757	0.00275757
791	2015	0.0257936	-5.72323	-5.94039	0.0426	-0.7641	23.3349	0.722105	0.0673553	0.386566	0.0075069	0.5	0.7498	13.8954	0.0211742	0	D	-0.0257936	0.0257936
791	2016	0.00597489	-5.72323	-5.93482	0.84995	0.8321	23.318	0.718553	0.0655514	0.338819	0.00128616	0.5	0.7498	13.9095	0.0100771	0	D	-0.00597489	0.00597489
791	2017	0.0222832	-5.72323	-6.46908	0.7823	0.754	23.664	0.727771	0.0542957	0.648893	0.0188074	0.428571	0.6254	13.9479	0.122971	0	D	-0.0222832	0.0222832
791	2018	0.00676303	-5.72323	-5.1249	0.7447	0.7417	23.6683	0.695013	0.0614205	0.984585	0.0246563	0.5	0.6254	14.0469	0.100084	0	D	-0.00676303	0.00676303
791	2022	0.0707336	-5.72323	-8.63392	0.6438	0.6105	23.6003	0.544741	0.0743537	1.07897	0.0790883	0.3333	0.625439	14.067	0.0299261	0	D	0.0707336	0.0707336
793	2009	0.0095713	-3.02579	-2.87585	0.235	0.0171	22.0071	0.221808	0.153312	2.83355	0.0372547	0.333333	0.2031	15.1882	0.980296	0	I	-0.0095713	0.0095713
793	2010	0.0122713	-2.89467	-3.41006	0.2328	0.0136	22.1469	0.273355	0.0669766	1.67823	0.0334352	0.333333	0.2031	15.0501	0.985902	0	I	-0.0122713	0.0122713
793	2011	0.0224532	-2.86372	-3.63025	0.4343	0.4191	22.2394	0.288757	0.13931	1.61314	0.03253	0.375	0.2031	15.1349	0.967492	0	I	-0.0224532	0.0224532
793	2012	0.0203712	-2.88366	-3.75449	0.2289	0.0111	22.3758	0.316647	0.121397	1.23927	0.0363177	0.375	0.1965	15.8035	1	0	I	0.0203712	0.0203712
793	2016	0.00794791	-3.3472	-3.91617	0.2594	0.2261	23.2729	0.263074	0.0642561	3.13124	0.0601156	0.333333	0.106212	15.9452	0.700084	0	R	-0.00794791	0.00794791
795	2009	0.0119082	-3.41807	-3.67232	0.3228	0.2168	21.076	0.842777	-0.020068	0.537874	0.0994111	0.333333	0.3067	12.4212	0.295526	0	C	-0.0119082	0.0119082
795	2011	0.0370023	-2.84028	-2.30609	0.3683	0.3562	21.0795	0.820811	-0.078633	0.631851	0.159099	0.333333	0.2602	12.6261	0.345734	0	C	-0.0370023	0.0370023
795	2012	0.00828954	-2.37603	-3.53121	0.3424	0.3303	21.1729	0.765506	0.0183676	0.508618	0.159665	0.333333	0.2566	12.7844	0.298963	0	C	0.00828954	0.00828954
795	2013	0.00943425	-2.59638	-4.51947	0.3457	0.3336	21.2958	0.784707	0.0346587	0.725796	0.230159	0.333333	0.2566	12.8266	0.298963	0	C	0.00943425	0.00943425
795	2015	0.00705414	-2.77682	-3.10917	0.4596	0.4408	21.325	0.572082	0.0065567	1.04494	0.1363	0.5	0.2553	12.7426	0.242524	0	C	0.00705414	0.00705414
796	2011	0.0326085	-2.68406	-3.07103	0.1961	0.162	20.5418	0.357571	0.106884	1.29869	0.097903	0.428571	0.1738	12.5025	0.19604	0	C	-0.0326085	0.0326085
796	2012	0.0217071	-2.49719	-3.04781	0.2383	0.2294	20.9016	0.532289	0.0354798	1.25301	0.10511	0.375	0.1738	12.88	0.137137	0	C	-0.0217071	0.0217071
797	2010	0.091491	-3.82129	-2.96276	0.0162	-0.5574	22.3584	0.72403	0.223288	0.666018	0.0535093	0.333333	0.315	13.4351	0.795355	0	E	0.091491	0.091491
797	2011	0.0840873	-4.17359	-3.47041	0.0256	-0.54	22.3721	0.707431	-0.00447174	0.506349	0.0543613	0.333333	0.3151	13.3818	0.795165	0	K	-0.0840873	0.0840873
797	2012	0.0583844	-4.14753	-2.98222	0.0256	-0.5523	22.4504	0.729406	0.0546839	0.501146	0.0621023	0.333333	0.3151	13.7294	0.795165	0	K	0.0583844	0.0583844
797	2013	0.026836	-3.92028	-3.28373	0.0337	-0.5582	22.6266	0.760847	0.109353	0.752773	0.0796606	0.333333	0.3151	13.4895	0.795355	0	K	-0.026836	0.026836
797	2015	0.00861215	-4.11802	-4.20839	0.0506	-0.5701	22.7974	0.783546	-0.0102228	0.409705	0.0573942	0.333333	0.3151	14.3504	0.699154	0	K	0.00861215	0.00861215
797	2016	0.00602711	-4.19182	-3.95274	0.0823	-0.4278	23.0248	0.861614	-0.0527162	0.561231	0.0761627	0.333333	0.3058	13.8263	0.668226	0	K	0.00602711	0.00602711
797	2017	0.0235778	-4.0931	-4.27141	0.0918	-0.4384	23.1127	0.786772	0.126186	0.546998	0.0595983	0.333333	0.3232	14.0271	0.640451	0	K	0.0235778	0.0235778
797	2018	0.000552166	-4.25138	-4.23367	0.0649	-0.4654	23.4506	0.640025	-0.108104	1.13223	0.0554867	0.333333	0.3206	14.6861	0.640451	0	K	-0.000552166	0.000552166
797	2019	0.00608827	-4.22916	-5.01288	0.6153	0.6099	23.4833	0.630874	-0.0686518	0.589614	0.0945583	0.3333	0.326444	14.2573	0.628615	0	K	-0.00608827	0.00608827
798	2009	0.0102073	-2.46205	-4.40747	0.0185	-0.5733	20.9361	0.421841	0.00744944	1.64837	0.0202753	0.333333	0.2536	13.7953	0.802826	0	A	0.0102073	0.0102073
798	2010	0.00664133	-3.12649	-6.14519	0.0186	-0.5732	20.387	0.08297	0.11995	5.86041	0.019796	0.333333	0.2536	13.9535	0.802826	0	A	-0.00664133	0.00664133
798	2011	0.0166734	-2.62716	-5.01488	0.0339	-0.5579	20.4821	0.12537	0.0848739	4.00352	0.0182204	0.333333	0.2536	14.2634	0.802826	0	A	-0.0166734	0.0166734
798	2014	0.0192446	-2.71176	-2.9047	0.0219	-0.5699	20.6556	0.102502	0.0996641	5.57013	0.00894954	0.333333	0.2536	14.3567	0.802826	0	A	0.0192446	0.0192446
798	2015	0.000468167	-2.9448	-2.41701	0.0308	-0.588	20.6497	0.093045	-0.0168591	5.80692	0.0159436	0.333333	0.2536	14.2729	0.802826	0	A	-0.000468167	0.000468167
798	2016	0.0335422	-2.57442	-2.77245	0.0406	-0.5512	20.5625	0.356848	0.0754822	0.919248	0.0285311	0.4	0.2536	13.9291	0.802826	0	A	-0.0335422	0.0335422
798	2017	0.000880014	-2.60871	-3.32062	0.0387	-0.5531	20.6174	0.348663	0.0337032	1.01522	0.0490439	0.333333	0.2536	13.9768	0.802826	0	A	0.000880014	0.000880014
798	2019	0.0288562	-2.57565	-4.48164	0.0791	-0.5127	20.7684	0.244431	0.012039	1.2525	0.0243337	0.375	0.253567	14.3518	0.802826	0	A	0.0288562	0.0288562
798	2020	0.0586556	-2.62131	-3.40864	0.0751	-0.5167	20.8408	0.277772	-0.00375282	0.662543	0.0158957	0.375	0.253567	14.412	0.802826	0	A	0.0586556	0.0586556
798	2021	0.0618395	-2.87916	-4.92176	0.0684	-0.5234	20.8551	0.429809	-0.05512	0.305126	0.0274806	0.375	0.253567	14.3555	0.802826	0	A	-0.0618395	0.0618395
798	2022	0.0322924	-2.87812	-5.21241	0.0699	-0.5219	20.7351	0.447341	0.0880102	0.281139	0.0229729	0.375	0.253567	14.2329	0.802826	0	A	0.0322924	0.0322924
799	2009	0.00180302	-3.03428	-2.1542	0.1217	-0.3066	20.8728	0.467706	0.0190143	0.529966	0.0163848	0.333333	0.3215	13.8813	0.332314	0	C	0.00180302	0.00180302
799	2010	0.0116467	-2.79659	-4.10182	0.0574	-0.3871	20.9241	0.444986	-7.64497e-05	0.327205	0.00670039	0.333333	0.3215	14.3203	0.332314	0	C	0.0116467	0.0116467
799	2011	0.0510637	-2.70197	-2.92152	0.0463	-0.4051	20.9782	0.414055	0.0778716	0.636084	0.00277152	0.333333	0.3215	14.7011	0.266823	0	C	0.0510637	0.0510637
799	2012	0.0473976	-2.47914	-2.99933	0.0514	-0.3607	21.4882	0.361573	0.221975	1.43542	0.00211396	0.333333	0.31	14.6752	0.188264	0	C	-0.0473976	0.0473976
799	2014	0.00777781	-3.09817	-3.39624	0.042	-0.268	21.5013	0.179146	-0.196466	1.75835	0.00131326	0.333333	0.31	14.4236	0.0268045	0	C	-0.00777781	0.00777781
799	2015	0.0128774	-2.95828	-3.64943	0.0372	-0.2866	21.4685	0.200932	-0.031161	1.17808	0.000989985	0.333333	0.31	14.4307	0.0347471	0	C	-0.0128774	0.0128774
799	2017	0.0254383	-3.19962	-6.05712	0.0304	-0.2999	21.5823	0.214326	0.0928957	1.68064	0.000299462	0.333333	0.31	15.3327	0.0258732	0	C	-0.0254383	0.0254383
799	2018	0.0237145	-2.99273	-5.12122	0.0322	-0.3202	21.6561	0.210903	0.0885701	2.02522	0.00246068	0.333333	0.31	15.3727	0.0450755	0	C	0.0237145	0.0237145
799	2019	0.0305153	-2.9877	-5.42916	0.3484	0.3243	21.7776	0.24056	0.0739557	1.871	0.00210775	0.3333	0.309998	15.2548	0.0620875	0	C	-0.0305153	0.0305153
799	2020	0.0140084	-2.97496	-6.1155	0.3915	0.3724	21.8953	0.247207	0.11829	1.95609	0.00208414	0.3333	0.309998	15.234	0.0615233	0	C	-0.0140084	0.0140084
799	2021	0.00838587	-3.09815	-6.19151	0.3545	0.2779	22.1905	0.341222	0.21908	1.74904	0.000772432	0.3333	0.309998	14.895	0.122737	0	C	-0.00838587	0.00838587
799	2022	0.00832258	-3.16938	-6.33889	0.3502	0.2223	22.5169	0.413736	0.242177	1.57474	0.000584661	0.3333	0.309998	15.3722	0.152931	0	C	0.00832258	0.00832258
800	2009	0.0220312	-2.70171	-4.91362	0.0522	-0.5448	23.0388	0.346658	0.115378	1.44503	0.0195942	0.375	0.5303	14.1022	0.0753194	0	C	-0.0220312	0.0220312
800	2010	0.00478499	-2.39798	-4.76374	0.0495	-0.5761	23.3918	0.462909	0.148668	1.31741	0.00510772	0.375	0.5303	14.3867	0.0729139	0	C	-0.00478499	0.00478499
800	2011	0.0521117	-2.29783	-6.69592	0.0135	-0.6093	23.5954	0.504913	0.132564	1.26682	0.00489013	0.375	0.5303	14.6417	0.0556211	0	C	0.0521117	0.0521117
800	2012	0.070648	-2.4405	-5.08814	0.0093	-0.5959	23.5129	0.486026	-0.0343843	1.06336	0.00486013	0.375	0.5303	14.3229	0.0370807	0	C	0.070648	0.070648
800	2013	0.0463179	-2.48314	-6.7527	0.0203	-0.5679	23.5154	0.53414	0.0925246	0.771872	0.00541171	0.375	0.5303	14.4315	0.0241554	0	C	-0.0463179	0.0463179
800	2014	0.0136279	-2.32229	-5.03546	0.01	-0.5888	23.7713	0.591795	0.0661384	0.737035	0.00379674	0.375	0.5303	14.1965	0.024898	0	C	-0.0136279	0.0136279
800	2015	0.00449407	-2.52568	-7.07049	0.0333	-0.5345	23.7637	0.584147	0.0139165	0.605675	0.00168818	0.375	0.5303	14.352	0.0355279	0	C	0.00449407	0.00449407
800	2016	0.0142996	-2.59476	-7.52231	0.0339	-0.5537	23.6158	0.515193	0.0465431	0.626996	0.00134712	0.375	0.5303	14.504	0.0365969	0	C	0.0142996	0.0142996
800	2017	0.0168872	-2.33715	-7.72519	0.0522	-0.5008	23.6703	0.597165	0.0297994	0.718201	0.00871858	0.5	0.5303	14.3912	0.0302948	0	C	-0.0168872	0.0168872
800	2018	0.00197397	-2.41618	-7.38483	0.0499	-0.5026	23.6405	0.568809	0.123587	0.850728	0.00978741	0.375	0.5303	14.3056	0.0346652	0	C	0.00197397	0.00197397
800	2019	0.0138826	-2.87358	-5.35138	0.0495	-0.5109	23.6479	0.563353	0.00457333	0.801557	0.0828808	0.375	0.530251	14.5194	0.0416868	0	C	0.0138826	0.0138826
800	2020	0.0106583	-2.80034	-5.94806	0.0927	-0.4685	23.7016	0.587124	0.106757	0.562589	0.0671137	0.375	0.530251	15.0181	0.0479996	0	C	-0.0106583	0.0106583
800	2021	0.00493824	-3.41446	-5.54284	0.0145	-0.7641	24.8859	0.617661	-0.0121497	0.75756	0.0120762	0.3077	0.728824	15.4481	0.0147005	0	C	0.00493824	0.00493824
800	2022	0.0127297	-3.26503	-5.55254	0.0164	-0.7641	24.9684	0.623853	0.217916	1.05426	0.0183427	0.3333	0.658112	15.6338	0.256318	0	C	0.0127297	0.0127297
801	2012	0.0102792	-2.58469	-3.62806	0.0188	-0.6242	21.47	0.588181	-0.061567	1.01909	0.324745	0.428571	0.6407	13.1806	0.00662874	1	C	-0.0102792	0.0102792
801	2013	0.00799106	-2.39334	-3.43723	0.123	-0.4712	21.7659	0.506198	-0.0574825	1.42907	0.346457	0.428571	0.5294	13.3225	0.082151	1	C	-0.00799106	0.00799106
801	2014	0.0126331	-2.56068	-3.45754	0.6464	0.6393	21.883	0.539606	0.0139674	1.25931	0.321832	0.428571	0.5294	13.3212	0.082151	1	C	-0.0126331	0.0126331
801	2015	0.00829113	-2.71436	-4.02985	0.6002	0.529	21.8185	0.482847	0.0284491	1.42567	0.331543	0.428571	0.5294	13.3761	0.082151	1	C	0.00829113	0.00829113
801	2016	0.0174393	-2.03395	-3.55524	0.537	0.4559	22.283	0.517891	0.034545	1.43482	0.402678	0.428571	0.4761	13.3863	0.0938447	1	C	-0.0174393	0.0174393
801	2017	0.0109498	-2.42753	-4.16406	0.5748	0.5593	22.3542	0.532696	0.0125475	1.47743	0.445383	0.428571	0.4761	13.4	0.0393093	1	C	-0.0109498	0.0109498
801	2019	0.012381	-3.34767	-4.31516	0.5598	0.5537	22.412	0.550798	0.0147632	1.43757	0.505988	0.4286	0.47605	13.3948	0.0393093	1	C	-0.012381	0.012381
801	2022	0.0534004	-3.48329	-4.96348	0.5428	0.5323	22.4243	0.462158	0.0592791	1.76045	0.291886	0.5	0.47605	14.2342	0.0393093	0	C	0.0534004	0.0534004
807	2011	0.0567778	-3.63813	-4.6892	0.0124	-0.5135	23.1989	0.616878	-0.018465	0.971476	4.90316e-05	0.384615	0.4913	13.8586	0.0200937	0	C	0.0567778	0.0567778
807	2013	0.0378386	-4.0299	-4.36921	0.5118	0.4922	23.6581	0.734207	0.0508062	0.27672	0.0144876	0.363636	0.4913	14.045	0.0140241	0	C	-0.0378386	0.0378386
807	2015	0.00569376	-3.97321	-5.56644	0.546	0.5254	23.9181	0.807475	0.0120934	0.287062	0.00622321	0.444444	0.4913	13.6949	0.0895431	0	C	-0.00569376	0.00569376
807	2016	0.0143895	-3.97867	-4.66304	0.1043	-0.3933	24.1002	0.773096	0.105052	0.344187	0.00938794	0.363636	0.4913	13.5627	0.0403039	0	C	0.0143895	0.0143895
807	2017	0.0393495	-3.84707	-4.49882	0.0838	-0.3752	24.1867	0.690959	0.0285445	0.375511	0.010407	0.363636	0.4257	13.6304	0.0623803	0	C	0.0393495	0.0393495
807	2018	0.032912	-3.80978	-4.81124	0.0588	-0.388	24.3034	0.695278	0.0566429	0.314002	0.00684633	0.363636	0.4257	14.4179	0.03731	0	C	0.032912	0.032912
807	2019	0.017547	-3.3475	-5.49163	0.0564	-0.3787	24.3482	0.754381	0.00899023	0.274758	0.00821751	0.3636	0.425733	14.0419	0.0364437	0	C	0.017547	0.017547
809	2013	0.00106453	-4.45124	-4.5883	0.4412	0.0906	22.2014	0.374992	-0.0205913	1.71983	0.299788	0.333333	0.3472	14.6484	0.503956	0	K	-0.00106453	0.00106453
809	2014	0.00671247	-4.66016	-5.41762	0.1739	-0.1733	22.4548	0.389315	-0.0186114	1.67559	0.345441	0.333333	0.3472	14.4218	0.142978	0	N	-0.00671247	0.00671247
809	2015	0.00696198	-5.04762	-3.28305	0.12	-0.2268	22.5492	0.439679	-0.127022	1.15642	0.128972	0.333333	0.3468	14.1006	0.0934169	0	N	-0.00696198	0.00696198
809	2016	0.00676788	-5.11359	-5.22151	0.3838	0.3762	22.5642	0.48522	0.0166011	0.824289	0.100199	0.375	0.3429	14.5889	0.0282828	1	N	-0.00676788	0.00676788
809	2017	0.00981468	-5.3874	-5.4664	0.4375	0.4296	22.5762	0.529087	-0.0468508	0.348675	0.0653615	0.333333	0.3429	14.7358	0.0936093	0	N	-0.00981468	0.00981468
811	2012	0.00810245	-2.6476	-3.96226	0.5258	0.408	21.5499	0.518852	0.0310467	0.506797	0.110967	0.333333	0.2379	14.0246	0.533589	0	C	-0.00810245	0.00810245
811	2013	0.00402744	-2.72376	-4.14434	0.4913	0.4671	21.5299	0.432979	0.0669631	0.674035	0.100317	0.333333	0.2407	14.0545	0.527398	0	C	-0.00402744	0.00402744
811	2014	0.0136896	-2.78334	-4.8955	0.5051	0.468	21.6613	0.398078	0.0319158	0.712166	0.124218	0.333333	0.2407	13.9742	0.527398	0	C	-0.0136896	0.0136896
811	2016	0.00316765	-2.38975	-4.42782	0.2189	-0.076	22.2086	0.528854	0.0655651	0.662409	0.168301	0.333333	0.2915	14.3218	0.343525	0	C	0.00316765	0.00316765
811	2018	0.000863388	-3.01641	-4.83663	0.2082	-0.1107	22.4387	0.48694	0.0137205	1.27517	0.219257	0.333333	0.2915	14.541	0.342477	0	C	0.000863388	0.000863388
811	2019	0.0105473	-3.2895	-4.82437	0.5046	0.5015	22.5235	0.509518	0.0517354	0.926541	0.200457	0.3333	0.291458	14.6963	0.33994	0	C	0.0105473	0.0105473
811	2022	0.00201136	-3.50699	-4.91606	0.4688	0.459	23.0121	0.497587	0.046641	1.15752	0.126964	0.3333	0.137819	14.9635	0.923105	0	C	-0.00201136	0.00201136
813	2009	0.00306959	-3.27254	-3.91565	0.2444	-0.1129	20.1272	0.116463	0.104343	2.76647	0.121555	0.444444	0.2858	12.948	0.672676	0	C	-0.00306959	0.00306959
813	2013	0.016664	-3.3169	-4.07962	0.6107	0.608	20.2036	0.301876	0.0277612	0.834729	0.0630747	0.333333	0.5678	13.3495	0.0364845	0	C	-0.016664	0.016664
813	2014	0.00205519	-2.62136	-4.56958	0.105	-0.4848	21.3654	0.258076	0.0897578	0.431603	0.0136581	0.333333	0.4414	13.2623	0.336123	0	C	0.00205519	0.00205519
813	2015	0.00569265	-3.64288	-5.64355	0.4058	0.1184	21.4322	0.334566	0.0671673	0.475823	0.0150917	0.333333	0.3024	13.3131	0.95048	0	B	-0.00569265	0.00569265
815	2009	0.0402922	-4.87195	-5.72951	0.0299	-0.3471	21.8878	0.697021	0.0354653	0.353902	0.0429704	0.333333	0.2713	12.4212	0.169993	0	C	0.0402922	0.0402922
815	2017	0.0372818	-2.81691	-6.37033	0.4624	0.2445	21.7757	0.303169	0.0307451	2.081	0.0142235	0.333333	0.2086	13.4216	0.545732	0	C	0.0372818	0.0372818
815	2021	0.0119936	-4.07	-7.36839	0.5366	0.5273	21.8719	0.313294	-0.0554004	1.41858	0.0739538	0.3333	0.208554	14.2792	0.545732	0	C	-0.0119936	0.0119936
815	2022	0.0469226	-4.08047	-8.00157	0.4906	0.4813	21.8582	0.309574	0.010356	1.40241	0.0853406	0.3333	0.208554	14.5943	0.545732	0	C	0.0469226	0.0469226
818	2009	0.0187733	-3.92756	-3.39015	0.0166	-0.5834	22.0238	0.736514	0.00636064	0.549312	0.010651	0.333333	0.6	12.4212	0.00695976	0	C	-0.0187733	0.0187733
818	2020	0.00397842	-2.8326	-5.63839	0.4013	0.3938	22.2162	0.380929	0.0494316	0.746298	0.0864779	0.3333	0.287437	15.3726	0.152749	0	C	0.00397842	0.00397842
818	2021	0.0274282	-3.12224	-5.60879	0.3521	0.3455	22.2979	0.346245	0.0375562	0.865435	0.0919904	0.3333	0.287437	14.9758	0.0575864	0	C	-0.0274282	0.0274282
818	2022	0.00998388	-3.09915	-5.24282	0.3496	0.2922	22.3816	0.294584	0.137544	1.31347	0.0823745	0.3333	0.166919	15.4746	0.62751	0	C	-0.00998388	0.00998388
819	2010	0.00542857	-2.2585	-4.33781	0.2454	-0.0026	20.1272	0.163806	0.144227	3.59965	0.00512646	0.333333	0.2346	14.0616	0.933097	0	C	-0.00542857	0.00542857
819	2011	0.00979242	-2.18278	-4.97579	0.2383	-0.0199	20.1838	0.137201	0.112709	3.87906	0.00181505	0.333333	0.2346	13.9217	0.904241	0	C	-0.00979242	0.00979242
819	2012	0.0173972	-2.54038	-4.23301	0.2422	0.0076	20.2088	0.100893	0.11979	5.70807	0.00228651	0.333333	0.2346	14.0482	0.886761	0	C	-0.0173972	0.0173972
819	2013	0.0545619	-2.28365	-4.42538	0.2447	0.006	20.3261	0.093104	0.118964	6.63919	0.00202011	0.333333	0.2346	14.0781	0.886761	0	C	0.0545619	0.0545619
819	2014	0.0144867	-2.25791	-4.71058	0.2424	0.0078	20.4052	0.113279	0.139926	4.87438	0.00154013	0.333333	0.2346	14.6996	0.871764	0	C	-0.0144867	0.0144867
819	2015	0.042851	-2.46815	-6.32996	0.2334	-0.0012	20.4697	0.135365	0.076304	4.72262	0.000906187	0.333333	0.2346	14.5556	0.793399	0	C	-0.042851	0.042851
819	2016	0.0252538	-2.42939	-6.74388	0.1931	-0.0415	20.5234	0.132886	0.0813472	4.40079	0.00562578	0.333333	0.2346	14.2258	0.695217	0	C	-0.0252538	0.0252538
819	2017	0.00761702	-2.38885	-4.24444	0.1851	-0.0495	20.5337	0.138221	0.0968593	4.85655	0.00466718	0.333333	0.2346	14.2258	0.641231	0	C	-0.00761702	0.00761702
819	2021	0.105926	-2.58116	-3.97022	0.1737	-0.0609	20.7226	0.132037	0.0908336	4.85638	0.0195196	0.3333	0.234626	14.5963	0.416615	0	C	0.105926	0.105926
819	2022	0.0423876	-2.31907	-6.68435	0.246	0.0114	20.8949	0.200164	0.0454047	2.03026	0.0166118	0.3333	0.234626	14.734	0.416615	0	C	0.0423876	0.0423876
822	2009	0.039636	-3.71941	-4.08308	0.0133	-0.4163	22.8584	0.49843	0.0547406	0.536237	0.0317598	0.333333	0.4034	13.191	0.0284535	0	C	-0.039636	0.039636
822	2010	0.00427533	-3.62701	-4.42537	0.4112	0.3242	22.7688	0.546906	-0.013992	0.419863	0.0353804	0.333333	0.4034	13.1398	0.0551058	0	C	-0.00427533	0.00427533
822	2011	0.0105141	-3.36452	-4.77843	0.418	0.374	22.685	0.496765	0.100556	0.372038	0.0294389	0.375	0.4034	13.1984	0.0553829	0	C	-0.0105141	0.0105141
822	2012	0.00905039	-3.46176	-4.68792	0.4164	0.397	22.6397	0.416892	0.0749705	0.560839	0.0252336	0.333333	0.4034	13.4298	0.0276971	0	C	-0.00905039	0.00905039
822	2013	0.00927846	-3.28178	-4.61255	0.4356	0.4203	22.5143	0.445907	0.056792	0.417135	0.028281	0.375	0.4034	13.5252	0.0278287	0	C	-0.00927846	0.00927846
822	2016	0.0108815	-3.71476	-5.41425	0.4481	0.4428	22.0354	0.390187	0.0453934	0.963977	0.04979	0.333333	0.4034	13.7673	0.0269492	0	C	-0.0108815	0.0108815
822	2017	0.00555725	-3.1489	-4.60627	0.4602	0.4486	22.0465	0.429671	0.0766091	1.20881	0.0275664	0.428571	0.4034	13.7699	0.0304668	0	C	-0.00555725	0.00555725
822	2018	0.0013459	-3.17741	-4.99869	0.4587	0.456	22.1839	0.349827	-0.0103539	1.44472	0.0223387	0.375	0.4034	13.8719	0.0568705	0	C	-0.0013459	0.0013459
822	2022	0.00289581	-3.02259	-5.6984	0.4473	0.4216	22.4408	0.368316	0.168898	1.25026	0.0134566	0.3333	0.403365	14.2015	0.0415457	0	C	-0.00289581	0.00289581
823	2009	0.038621	-3.17307	-5.44928	0.05789	-0.4054	21.7763	0.408258	0.0803358	0.90392	0.211641	0.333333	0.39921	14.3259	0.0739366	0	C	-0.038621	0.038621
823	2010	0.011395	-2.7585	-6.07688	0.04234	-0.3994	21.8473	0.409662	0.107775	0.940826	0.201049	0.333333	0.38971	14.2259	0.069913	0	C	0.011395	0.011395
823	2011	0.011178	-2.64609	-4.70856	0.03306	-0.41913	21.9361	0.422546	0.0984494	1.06129	0.209106	0.333333	0.38971	14.4166	0.0582757	0	C	0.011178	0.011178
823	2012	0.00978026	-2.65621	-4.87693	0.06223	-0.34497	21.9389	0.383339	0.0619781	1.432	0.236466	0.333333	0.38971	14.5772	0.0951982	0	C	-0.00978026	0.00978026
823	2013	0.0397186	-2.38436	-5.46889	0.4243	0.4155	21.9939	0.37921	0.0854205	1.26863	0.250465	0.333333	0.3897	14.664	0.0263845	0	C	0.0397186	0.0397186
823	2015	0.0401974	-2.38414	-5.74542	0.4323	0.3541	22.2848	0.33981	0.0409196	1.5117	0.196215	0.333333	0.3197	14.9548	0.174782	0	C	-0.0401974	0.0401974
823	2016	0.00765196	-2.52797	-5.45694	0.3515	0.3193	22.2525	0.312977	0.0759853	1.58266	0.228044	0.333333	0.3031	15.0122	0.106294	0	C	-0.00765196	0.00765196
823	2017	0.0391418	-2.50173	-7.15862	0.4258	0.3806	22.2748	0.292314	0.10602	1.79041	0.225332	0.333333	0.3031	14.8711	0.106294	0	C	0.0391418	0.0391418
823	2018	0.0114641	-2.52342	-6.76133	0.3614	0.3032	22.3514	0.312729	0.0621389	1.62517	0.261913	0.333333	0.3031	15.016	0.106294	0	C	0.0114641	0.0114641
823	2019	0.00649428	-3.05614	-6.69717	0.3242	0.2513	22.4155	0.315478	0.0844133	1.64617	0.270805	0.3333	0.303077	15.4566	0.123713	0	C	0.00649428	0.00649428
823	2020	0.00417486	-2.99982	-7.02185	0.3371	0.2664	22.4654	0.306273	0.117852	1.63407	0.262433	0.3333	0.303077	15.3611	0.106294	0	C	0.00417486	0.00417486
823	2021	0.0379358	-3.02051	-7.37064	0.3356	0.3034	22.6572	0.376553	0.0592605	1.81555	0.238008	0.3333	0.303077	15.4576	0.106294	0	C	0.0379358	0.0379358
823	2022	0.00432845	-3.12478	-6.61478	0.3506	0.3191	22.8432	0.434909	0.0721973	1.44851	0.221894	0.3333	0.303065	15.3817	0.104037	0	C	-0.00432845	0.00432845
825	2009	0.0148917	-3.00389	-6.08089	0.023	-0.6413	24.8995	0.673131	0.0542196	0.538348	0.0431139	0.363636	0.6424	13.6881	0.0164154	0	C	0.0148917	0.0148917
825	2010	0.0186834	-3.16069	-6.47111	0.0288	-0.6431	24.8431	0.646928	0.0595762	0.420784	0.018418	0.363636	0.6424	14.2864	0.0279129	0	C	-0.0186834	0.0186834
825	2011	0.01055	-3.02686	-7.25219	0.0112	-0.6498	24.876	0.639396	0.0662192	0.3974	0.0199307	0.363636	0.6424	13.8361	0.0150307	0	C	-0.01055	0.01055
825	2012	0.0180352	-2.885	-6.52308	0.6565	0.6357	24.9101	0.619247	0.0894061	0.420437	0.0162248	0.363636	0.6424	14.5285	0.0150307	0	C	0.0180352	0.0180352
825	2013	0.0404228	-2.99045	-6.87845	0.6588	0.6352	24.9641	0.627114	0.0995061	0.408664	0.0235747	0.363636	0.6424	14.4472	0.0150307	0	C	0.0404228	0.0404228
825	2014	0.0121659	-3.12666	-6.95948	0.657	0.64	25.0515	0.655236	0.0527073	0.34233	0.0315824	0.363636	0.6424	14.3209	0.0150307	0	C	-0.0121659	0.0121659
825	2015	0.00637125	-3.23552	-6.58207	0.66	0.6482	25.058	0.659902	0.0710481	0.282042	0.0435764	0.363636	0.6424	14.4361	0.0150307	0	C	-0.00637125	0.00637125
825	2016	0.00777936	-3.5753	-6.96648	0.6607	0.6165	25.0061	0.695064	0.037664	0.33425	0.0362609	0.363636	0.6349	14.074	0.0470949	0	C	-0.00777936	0.00777936
825	2017	0.0172003	-3.35625	-7.72346	0.6611	0.6169	25.008	0.681353	0.105447	0.341487	0.0277598	0.363636	0.6349	14.3229	0.0470949	0	C	-0.0172003	0.0172003
825	2019	0.00262446	-4.85722	-7.23678	0.6497	0.6257	24.9975	0.570826	0.128229	0.493338	0.0172803	0.3636	0.626967	14.4879	0.0227468	0	C	-0.00262446	0.00262446
825	2020	0.0115899	-4.80628	-6.52015	0.644	0.6015	24.9653	0.536267	0.0556646	0.500579	0.0152097	0.3636	0.626967	14.4452	0.0350485	0	C	0.0115899	0.0115899
825	2021	0.00453427	-4.74372	-7.52797	0.0168	-0.6632	24.9472	0.510334	0.100818	0.461352	0.0136005	0.3636	0.630077	14.6155	0.0536256	0	C	0.00453427	0.00453427
825	2022	0.00289287	-4.659	-6.14178	0.6596	0.6042	24.9369	0.474259	0.233239	0.396374	0.0126604	0.3636	0.633128	14.9215	0.0839546	0	C	0.00289287	0.00289287
826	2015	0.0123521	-3.29172	-4.32923	0.4704	0.4103	22.9797	0.447513	0.0030638	1.70972	0.287056	0.428571	0.4495	14.1697	0.0614413	0	N	-0.0123521	0.0123521
826	2016	0.0608454	-2.98116	-3.95935	0.448	0.361	23.4864	0.603521	0.0115243	0.775595	0.157055	0.333333	0.1999	14.2774	0.750638	0	N	0.0608454	0.0608454
826	2017	0.00571767	-3.36808	-3.70606	0.4914	0.4309	23.8563	0.635131	-0.0205636	0.657027	0.121957	0.333333	0.1981	14.6309	0.750638	0	N	0.00571767	0.00571767
826	2018	0.0308453	-3.32068	-3.97869	0.4997	0.4432	24.2293	0.547686	-0.0140403	0.898186	0.120308	0.333333	0.1656	15.418	0.750638	0	N	-0.0308453	0.0308453
826	2019	0.00164001	-3.58705	-4.62742	0.4148	0.2873	24.3713	0.608335	-0.0193544	0.713688	0.15594	0.3333	0.165631	15.4501	0.753636	0	N	-0.00164001	0.00164001
826	2020	0.00348683	-3.79992	-4.78139	0.4137	0.2993	24.4805	0.616422	0.00421428	0.838861	0.162165	0.3333	0.165631	15.7777	0.746938	0	N	0.00348683	0.00348683
826	2021	0.00708615	-3.94145	-4.99784	0.4765	0.4458	24.4373	0.633446	0.00824172	0.679003	0.136247	0.3333	0.165631	15.582	0.674127	0	N	0.00708615	0.00708615
828	2009	0.0433063	-5.04591	-7.486	0.2986	-0.1198	22.1516	0.360393	0.0723701	0.423579	0.00184167	0.307692	0.4154	14.2184	0.674354	0	G	-0.0433063	0.0433063
828	2010	0.0227171	-5.08383	-7.70487	0.27	-0.1785	22.2759	0.402261	0.0673093	0.308789	0.00240069	0.428571	0.4154	14.2547	0.601902	0	G	-0.0227171	0.0227171
828	2011	0.0138915	-5.1835	-7.91148	0.2609	-0.1996	22.1588	0.282611	0.107695	0.178856	0.00428674	0.428571	0.4154	14.5287	0.601902	0	G	-0.0138915	0.0138915
828	2012	0.0236953	-4.82507	-7.55658	0.7119	0.6999	22.3304	0.363069	0.109849	0.82579	0.00440285	0.428571	0.4154	14.6811	0.601902	0	G	-0.0236953	0.0236953
828	2013	0.00406497	-4.89849	-7.17489	0.7122	0.7109	22.3386	0.327633	0.107166	1.25633	0.00436857	0.428571	0.4154	14.6523	0.601902	0	G	0.00406497	0.00406497
828	2014	0.0301942	-4.8014	-7.61895	0.7116	0.7064	22.3806	0.304767	0.104933	1.14288	0.00520834	0.428571	0.4154	14.7792	0.601902	0	G	-0.0301942	0.0301942
828	2022	0.00583975	-5.31502	-6.51016	0.7179	0.7139	23.5366	0.322196	0.0791501	1.27376	0.00204802	0.5714	0.418148	14.656	0.597872	0	G	0.00583975	0.00583975
829	2009	0.0169933	-3.71789	-3.74379	0.1559	-0.196	22.5248	0.64912	0.0901384	0.96562	0.127585	0.363636	0.1393	14.1898	0.723746	0	F	-0.0169933	0.0169933
829	2010	0.025757	-3.64421	-3.6291	0.2639	-0.0033	22.8675	0.708311	0.114251	0.959602	0.138853	0.363636	0.1393	14.2342	0.723746	0	F	-0.025757	0.025757
829	2011	0.0211812	-4.0012	-4.47185	0.2586	-0.0066	22.8705	0.657799	-0.107696	0.986278	0.179695	0.363636	0.1393	14.2602	0.723746	0	F	-0.0211812	0.0211812
829	2015	0.00660558	-3.663	-4.49873	0.1814	-0.0534	23.1159	0.756689	-0.0715181	0.961131	0.106777	0.333333	0.1393	14.0408	0.685777	1	F	-0.00660558	0.00660558
829	2018	0.0483023	-3.60396	-3.60683	0.3049	0.0207	23.3736	0.795632	0.0751222	0.56026	0.0567934	0.333333	0.174	15.9111	0.544099	1	F	0.0483023	0.0483023
829	2019	0.0539629	-3.63761	-3.39819	0.2728	-0.0465	23.2655	0.804594	0.0563399	0.648303	0.0601374	0.3333	0.187959	15.719	0.515172	0	F	-0.0539629	0.0539629
829	2020	0.00317453	-3.6132	-4.15817	0.248	-0.0767	23.3271	0.812624	0.0821482	0.580896	0.0504298	0.3333	0.188015	15.6503	0.515172	0	F	0.00317453	0.00317453
829	2021	0.0366991	-3.67661	-3.69695	0.2474	-0.021	23.3815	0.823985	0.102872	0.68204	0.0523078	0.3333	0.190257	16.082	0.515172	0	F	0.0366991	0.0366991
829	2022	0.0204551	-3.76119	-3.71191	0.3789	0.2826	23.6328	0.855562	-0.15266	0.702631	0.0474341	0.3333	0.190257	16.3866	0.515172	0	F	-0.0204551	0.0204551
830	2010	0.015792	-3.61658	-6.39218	0.439	0.4092	22.8709	0.722832	0.0550033	0.352082	0.000320236	0.571429	0.4253	13.7385	0.0226719	0	C	0.015792	0.015792
830	2011	0.0348765	-3.68893	-5.92617	0.4597	0.4492	23.1465	0.770432	0.0488743	0.215266	0.000141575	0.333333	0.4253	14.1393	0.0246843	0	C	0.0348765	0.0348765
830	2012	0.0353202	-3.61999	-6.93712	0.5057	0.4465	23.3015	0.612337	0.0586882	0.214921	6.8324e-05	0.571429	0.3037	14.5197	0.114628	0	C	0.0353202	0.0353202
830	2014	0.0244133	-3.89414	-7.35312	0.4391	0.4066	23.607	0.686178	0.0334387	0.159888	0.00047311	0.333333	0.335	14.8145	0.0968636	0	C	0.0244133	0.0244133
830	2016	0.00551615	-3.87454	-7.09308	0.3701	0.3061	23.8308	0.643975	0.0779395	0.171059	0.0031317	0.571429	0.336	14.4832	0.0794799	0	C	0.00551615	0.00551615
830	2017	0.0552082	-3.87157	-7.53203	0.3755	0.3343	23.9447	0.655232	0.0431925	0.194367	0.00171071	0.571429	0.336	14.0346	0.0794799	0	C	0.0552082	0.0552082
830	2018	0.0108135	-3.69092	-7.55607	0.3819	0.3417	24.0474	0.622247	0.14426	0.212996	0.00367721	0.5	0.336	14.3897	0.0794799	0	C	0.0108135	0.0108135
830	2019	0.0218197	-4.27059	-7.21613	0.3636	0.3209	24.0478	0.60466	0.189485	0.22841	0.0036784	0.5714	0.336038	14.2534	0.0794799	0	C	0.0218197	0.0218197
830	2020	0.0108752	-4.44099	-3.58662	0.3509	0.2916	24.1314	0.625409	0.102475	0.220252	0.00276766	0.5714	0.336038	14.5591	0.0794799	0	C	0.0108752	0.0108752
830	2021	0.0442362	-4.3517	-3.73511	0.4062	0.337	24.1851	0.548661	0.0944523	0.226518	0.00179681	0.5714	0.336038	14.5745	0.110114	0	C	0.0442362	0.0442362
830	2022	0.0375224	-4.27247	-7.40982	0.2728	0.00650001	24.1926	0.43734	0.242177	0.2337	0.00282261	0.5714	0.258491	15.8111	0.892777	0	C	0.0375224	0.0375224
831	2009	0.0130804	-3.40177	-6.16044	0.0616	-0.3177	21.8843	0.702764	0.0424586	0.4235	0.0314168	0.333333	0.3451	13.4681	0.114422	0	C	-0.0130804	0.0130804
831	2010	0.014783	-2.93191	-7.97949	0.0939	-0.2092	21.5397	0.886921	-0.176782	0.189861	0.0514155	0.428571	0.299	13.1303	0.132055	0	C	-0.014783	0.014783
831	2014	0.0177672	-4.05462	-8.43799	0.1319	-0.3131	21.7824	0.08226	-0.191237	7.64813	0.455093	0.333333	0.2398	14.292	0.830565	0	C	-0.0177672	0.0177672
831	2015	0.0110177	-3.97289	-8.63392	0.0631	-0.4121	21.6845	0.08226	0.154505	16.3498	0.128314	0.333333	0.2398	14.2298	0.830565	0	C	-0.0110177	0.0110177
831	2016	0.00859583	-3.77324	-8.27036	0.0354	-0.4075	21.5283	0.08226	0.0381982	13.551	0.152735	0.333333	0.2398	14.2459	0.631233	0	C	-0.00859583	0.00859583
831	2018	0.0138151	-3.70552	-8.63392	0.2876	0.1266	21.5005	0.08226	0.0567657	12.3223	0.0908683	0.333333	0.2398	14.0972	0.631273	0	C	-0.0138151	0.0138151
831	2019	0.0103741	-3.84814	-8.63392	0.2889	0.1183	21.5913	0.08226	-0.118369	5.47301	0.113056	0.4286	0.239812	13.9504	0.671366	0	C	-0.0103741	0.0103741
831	2020	0.0118034	-3.6028	-6.29488	0.2905	0.1122	21.7406	0.166039	-0.0372887	1.51525	0.0853443	0.4286	0.239812	13.996	0.671366	0	C	-0.0118034	0.0118034
831	2021	0.00783646	-5.09833	-6.7386	0.2693	0.086	21.8647	0.184779	-0.034912	1.99183	0.000659835	0.4286	0.239812	14.1717	0.671366	0	C	-0.00783646	0.00783646
831	2022	0.0184384	-4.07314	-7.95815	0.2508	0.0689	22.0783	0.303173	-0.15266	0.865404	0.00428934	0.3333	0.239812	14.4244	0.671366	1	C	-0.0184384	0.0184384
833	2017	0.0123911	-3.19006	-4.41092	0.1599	-0.2829	21.9527	0.230165	0.0965034	2.52019	0.0191223	0.428571	0.3131	14.3992	0.387327	0	C	0.0123911	0.0123911
833	2018	0.00622063	-3.09382	-5.61019	0.1533	-0.2847	21.9413	0.193061	-0.000836219	2.58835	0.0126915	0.5	0.3131	14.3826	0.387327	0	C	-0.00622063	0.00622063
833	2019	0.0200116	-3.17706	-6.17855	0.1524	-0.2856	22.1081	0.317657	0.0706155	1.54538	0.010194	0.375	0.313077	14.4049	0.387327	0	S	0.0200116	0.0200116
833	2020	0.00819947	-3.16795	-6.04846	0.1604	-0.2776	22.1992	0.366033	0.0250321	0.90601	0.00745942	0.4286	0.313077	14.683	0.387327	0	S	0.00819947	0.00819947
833	2021	0.0687636	-3.36481	-5.98465	0.1595	-0.2749	22.3085	0.414681	0.0543225	0.940431	0.00726422	0.4286	0.313077	14.7103	0.387327	0	S	0.0687636	0.0687636
833	2022	0.00546629	-3.38718	-7.41435	0.1577	-0.28	22.3688	0.39791	0.0496174	0.982787	0.00149117	0.3333	0.313077	15.1783	0.387327	0	S	0.00546629	0.00546629
837	2009	0.000454526	-2.75224	-4.11654	0.0112	-0.4216	21.1055	0.403861	0.0119523	1.04083	0.0903702	0.333333	0.2665	13.3576	0.151925	0	C	-0.000454526	0.000454526
837	2010	0.014774	-2.85845	-4.42369	0.0091	-0.394	21.1771	0.382193	0.0314316	1.28563	0.0767977	0.333333	0.2665	13.3833	0.110363	0	C	-0.014774	0.014774
837	2011	0.0407522	-2.87352	-4.93436	0.3073	0.1722	21.3698	0.443441	0.114952	1.02274	0.0677838	0.375	0.2665	13.5175	0.167746	0	C	-0.0407522	0.0407522
837	2012	0.00843431	-2.79489	-4.95381	0.3046	0.1988	21.4498	0.433359	-0.0253423	0.791181	0.0692722	0.333333	0.2665	13.5843	0.158165	0	C	-0.00843431	0.00843431
837	2013	0.0129487	-3.02591	-5.29557	0.294	0.2293	21.4678	0.452112	-0.0740979	0.803928	0.0925842	0.333333	0.2665	13.4975	0.100949	0	C	-0.0129487	0.0129487
837	2014	0.00180922	-2.92718	-5.73023	0.3037	0.2951	21.5467	0.505535	-0.0355794	1.31593	0.0984031	0.333333	0.2665	13.198	0.0322788	0	C	-0.00180922	0.00180922
837	2015	0.0120609	-1.96436	-4.24959	0.1689	-0.2559	22.5808	0.445899	-0.016008	0.863522	0.121548	0.333333	0.1594	13.7197	0.915835	0	C	-0.0120609	0.0120609
837	2016	0.00337148	-2.9817	-5.38213	0.2072	-0.1704	22.6304	0.48614	-0.0292319	0.839535	0.103215	0.333333	0.1594	13.3796	0.915835	0	C	-0.00337148	0.00337148
837	2017	0.00455494	-3.04209	-5.13884	0.0642	-0.3115	22.7801	0.551825	-0.00986885	0.830998	0.0953707	0.333333	0.1594	13.8156	0.915835	0	C	-0.00455494	0.00455494
837	2018	0.0113481	-3.22423	-4.54031	0.1709	-0.0497	22.8867	0.58679	0.000657442	1.02653	0.0884069	0.333333	0.1594	13.7319	0.915835	0	C	-0.0113481	0.0113481
837	2019	0.00980712	-3.49973	-4.69534	0.1691	-0.0515	22.9267	0.635443	-0.00381347	0.791223	0.0802104	0.3333	0.159365	14.3412	0.915835	0	C	-0.00980712	0.00980712
837	2022	0.012553	-3.37368	-5.07555	0.157	-0.2106	22.7866	0.5081	0.0551218	0.876027	0.0855773	0.3333	0.351912	14.5687	0.319734	0	C	0.012553	0.012553
839	2009	0.0133333	-4.03689	-3.32917	0.0521	-0.4054	23.0653	0.491125	0.0209292	1.41726	0.0431189	0.333333	0.4163	14.0222	0.0615957	0	I	-0.0133333	0.0133333
839	2010	0.00508611	-4.03367	-4.77851	0.4454	0.4136	23.1045	0.45237	0.0351623	1.11784	0.0341004	0.333333	0.4142	14.3841	0.0615957	0	I	-0.00508611	0.00508611
839	2011	0.0123036	-4.09098	-5.01094	0.4335	0.4022	23.107	0.445333	-0.025433	1.01776	0.0437304	0.333333	0.4142	14.7548	0.0234694	0	S	-0.0123036	0.0123036
839	2012	0.00526398	-4.031	-3.77207	0.4356	0.4018	23.1178	0.457668	0.0246459	1.18254	0.0482553	0.333333	0.4142	14.4694	0.0241075	0	S	0.00526398	0.00526398
839	2013	0.0108298	-4.0608	-4.05047	0.4409	0.4079	23.1868	0.495099	-0.0238296	0.620953	0.0454097	0.333333	0.4142	14.5173	0.0252754	0	I	-0.0108298	0.0108298
839	2014	0.00589967	-4.07851	-5.09914	0.4329	0.4082	23.2044	0.505663	-0.0313894	0.765777	0.0495404	0.333333	0.4142	14.6011	0.018072	0	I	-0.00589967	0.00589967
839	2015	0.00166291	-4.06293	-2.99576	0.4413	0.4252	23.1613	0.42021	0.112736	1.90361	0.0389143	0.333333	0.4142	14.661	0.0157699	0	I	-0.00166291	0.00166291
839	2016	0.00469975	-3.86666	-4.29894	0.4382	0.4332	23.1213	0.37014	0.00261273	1.19273	0.0593564	0.333333	0.3644	15.2168	0.0530895	0	I	-0.00469975	0.00469975
850	2009	0.00404389	-4.18609	-4.65199	0.0287	-0.4353	21.8814	0.542048	0.0381273	0.302907	0.0420941	0.444444	0.464	12.4212	0.018054	0	C	0.00404389	0.00404389
850	2010	0.0558406	-4.06993	-4.77213	0.031	-0.433	22.0404	0.56204	0.084963	0.410899	0.0364718	0.444444	0.464	12.4212	0.0236719	0	C	-0.0558406	0.0558406
850	2011	0.00945907	-4.04314	-4.04864	0.0753	-0.3887	22.6557	0.425013	-0.0164722	0.50426	0.0127992	0.444444	0.464	12.4212	0.106278	0	C	0.00945907	0.00945907
850	2012	0.00367182	-4.48759	-5.01214	0.5488	0.5448	22.5712	0.610654	0.00102023	0.546367	0.0190206	0.444444	0.464	13.4766	0.106382	0	C	-0.00367182	0.00367182
850	2013	0.0165997	-4.36393	-3.86798	0.5458	0.5435	22.6229	0.485021	0.0888056	0.452773	0.0187454	0.444444	0.464	13.5127	0.0958773	0	C	0.0165997	0.0165997
850	2015	0.0184976	-3.99494	-6.09655	0.5035	0.501	22.622	0.40699	-0.00146405	0.960197	0.0259435	0.444444	0.464	13.5575	0.0399671	0	C	-0.0184976	0.0184976
851	2009	0.0409365	-3.40038	-2.25183	0.0644	-0.1278	20.8538	0.467241	-0.0414159	1.19521	0.234111	0.555556	0.1242	13.4401	0.547885	1	C	0.0409365	0.0409365
851	2010	0.0289374	-3.0107	-3.31846	0.2217	0.0981	21.3453	0.427517	0.00138157	1.60866	0.165425	0.571429	0.1236	13.9181	0.274574	1	C	-0.0289374	0.0289374
851	2011	0.0108107	-3.07918	-3.37811	0.0791	-0.0382	21.5774	0.535683	-0.0211005	1.32837	0.232686	0.571429	0.1137	14.1074	0.184952	1	C	0.0108107	0.0108107
851	2012	0.0257181	-3.29606	-2.98519	0.0326	-0.0847	21.5941	0.532215	-0.150514	1.20753	0.231281	0.571429	0.1137	14.2472	0.118254	1	I	-0.0257181	0.0257181
851	2013	0.00090878	-3.33906	-2.94659	0.2596	0.0823	22.0016	0.401339	-0.0101859	2.01079	0.24078	0.571429	0.1304	14.3269	0.441989	1	F	-0.00090878	0.00090878
851	2014	0.000407352	-3.40965	-3.51548	0.1535	0.0076	22.4293	0.5757	0.0273129	1.26764	0.201087	0.571429	0.1304	14.4273	0.372135	1	F	0.000407352	0.000407352
851	2015	0.0246062	-3.44752	-3.41082	0.0953	-0.0731	22.5441	0.550447	-0.0573596	1.08647	0.226872	0.571429	0.1616	14.3431	0.156912	1	F	0.0246062	0.0246062
851	2016	0.00116641	-3.38824	-3.07475	0.0831	-0.0793	22.5932	0.555325	0.0975835	1.05924	0.15947	0.555556	0.1404	14.4295	0.171984	1	F	-0.00116641	0.00116641
851	2017	0.00908845	-3.49639	-3.34228	0.1094	-0.0346	22.7719	0.581809	0.0415446	1.20649	0.196209	0.555556	0.1313	14.5253	0.331752	1	F	0.00908845	0.00908845
851	2018	0.0179039	-3.54627	-3.15611	0.1208	-0.0073	22.8235	0.576465	0.0206078	1.19859	0.121516	0.571429	0.1281	14.6554	0.331752	1	F	-0.0179039	0.0179039
851	2019	0.00625121	-3.91369	-3.62537	0.0964	-0.0317	22.8912	0.552113	-0.0531879	1.13387	0.187501	0.5556	0.128062	14.8131	0.165876	0	F	-0.00625121	0.00625121
851	2022	0.000886964	-4.37692	-3.91136	0.0732	-0.0574	23.0066	0.488021	0.0199011	1.36233	0.292016	0.5556	0.130577	14.8731	0.122911	1	F	0.000886964	0.000886964
852	2010	0.00996512	-2.03559	-4.70027	0.0091	-0.6914	21.1878	0.367204	0.0236556	0.765236	0.157063	0.333333	0.675	14.099	0.0162988	0	C	0.00996512	0.00996512
852	2012	0.00718104	-2.08173	-4.91085	0.013	-0.6649	21.3645	0.388512	0.0978534	0.756647	0.210384	0.333333	0.675	14.1739	0.00662874	0	C	-0.00718104	0.00718104
852	2013	0.0362938	-2.22599	-5.31807	0.0128	-0.6647	21.4999	0.444679	0.0760762	0.726368	0.252525	0.333333	0.675	14.1859	0.00624518	0	C	-0.0362938	0.0362938
852	2014	0.00802066	-2.37358	-5.56394	0.0256	-0.6663	21.5733	0.476202	0.0144461	0.736761	0.277858	0.333333	0.675	14.0239	0.0144978	0	C	0.00802066	0.00802066
852	2015	0.0153592	-2.53989	-3.12837	0.038	-0.6455	21.5542	0.465307	0.0586604	0.82682	0.270561	0.333333	0.675	13.9552	0.0198749	0	C	-0.0153592	0.0153592
852	2016	0.00709841	-1.68884	-3.74319	0.0621	-0.6071	22.7218	0.637231	0.0176592	0.676699	0.320727	0.375	0.5874	13.7019	0.03922	0	C	-0.00709841	0.00709841
852	2017	0.00713189	-2.68427	-5.71494	0.1032	-0.5126	22.5982	0.718388	-0.0183063	0.590625	0.305313	0.375	0.5874	14.073	0.03922	1	C	-0.00713189	0.00713189
852	2018	0.00199667	-2.59213	-5.17698	0.0271	-0.5887	22.6687	0.728646	0.0068162	0.615564	0.333824	0.333333	0.5874	14.2723	0.0362479	0	C	-0.00199667	0.00199667
852	2019	0.00306846	-3.02265	-4.90551	0.0294	-0.6098	22.7821	0.75508	-0.0374719	0.463334	0.253572	0.3333	0.587389	14.4042	0.0362479	0	C	-0.00306846	0.00306846
852	2020	0.00850352	-3.11355	-5.01225	0.0235	-0.5923	22.9041	0.779779	-0.0721676	0.385482	0.187682	0.3333	0.587389	14.5421	0.0362479	0	C	-0.00850352	0.00850352
852	2021	0.0103359	-3.28087	-5.29283	0.0308	-0.5783	22.828	0.7607	0.0274369	0.431307	0.17229	0.4286	0.587389	14.5252	0.0248676	0	C	0.0103359	0.0103359
852	2022	0.0114501	-3.19048	-5.05609	0.0276	-0.5598	22.8181	0.752883	0.033931	0.465485	0.21706	0.4286	0.587389	14.6259	0.0233245	0	C	-0.0114501	0.0114501
856	2010	0.0152373	-2.32039	-4.10075	0.0317	-0.3865	20.5825	0.850096	-0.0275324	0.164954	0.0600061	0.444444	0.299	12.5332	0.355051	1	C	-0.0152373	0.0152373
856	2013	0.0153862	-2.79901	-5.06707	0.0672	-0.338	21.338	0.725281	0.00485657	0.8553	0.255191	0.428571	0.299	13.5013	0.355051	0	C	-0.0153862	0.0153862
856	2014	0.0228308	-3.01033	-5.23865	0.0696	-0.3486	21.4654	0.723374	-0.0066342	0.865621	0.332623	0.428571	0.299	14.1141	0.355051	0	C	0.0228308	0.0228308
856	2015	0.0186739	-2.97475	-5.22301	0.0699	-0.3483	21.6167	0.783297	0.00897516	0.805709	0.33583	0.428571	0.299	14.0454	0.355051	0	C	-0.0186739	0.0186739
856	2016	0.00521712	-3.08349	-5.43484	0.5	0.4813	21.5289	0.867773	-0.0181626	0.68701	0.331168	0.428571	0.4152	13.8629	0.0903041	0	C	-0.00521712	0.00521712
856	2018	0.0279408	-2.95845	-5.02445	0.3836	0.3795	21.3332	0.802419	0.0413111	0.827462	0.42049	0.428571	0.3	14.265	0.218041	0	C	-0.0279408	0.0279408
856	2019	0.0408622	-3.38906	-4.95904	0.3574	0.3533	21.4517	0.789144	0.0438903	0.875926	0.371212	0.4286	0.3	14.2621	0.0833326	0	C	0.0408622	0.0408622
856	2020	0.0363411	-3.21493	-4.73465	0.3299	0.3258	21.5589	0.804702	0.00412252	0.831424	0.279907	0.4286	0.3	14.3242	0.0188121	0	C	-0.0363411	0.0363411
858	2009	0.023331	-2.97791	-6.10066	0.0091	-0.6165	23.3257	0.151187	0.14616	3.2662	0.000383134	0.5	0.5607	12.4212	0.0171357	0	C	0.023331	0.023331
858	2010	0.0410484	-2.778	-5.27804	0.5679	0.5333	23.7606	0.300667	0.282517	1.56553	0.00492872	0.5	0.5607	12.4212	0.0108064	0	C	-0.0410484	0.0410484
858	2011	0.0280068	-2.59144	-6.31539	0.5803	0.5626	24.0792	0.359475	0.236634	1.63826	0.00311468	0.5	0.5607	14.8193	0.0114005	0	C	-0.0280068	0.0280068
858	2012	0.0245194	-2.79597	-6.50766	0.5699	0.5339	24.3316	0.364689	0.221975	1.80296	0.002049	0.5	0.5607	15.1948	0.0155102	0	C	-0.0245194	0.0245194
858	2013	0.0198588	-2.91064	-7.26994	0.5983	0.5647	24.5354	0.303365	0.193373	2.28597	0.00179009	0.5	0.36	15.5766	0.557476	0	C	-0.0198588	0.0198588
858	2014	0.0155074	-2.99518	-7.57008	0.5848	0.5639	24.5104	0.161122	0.0330598	4.26783	0.00171027	0.5	0.36	15.6565	0.557476	0	C	-0.0155074	0.0155074
858	2015	0.0162297	-3.07074	-7.72139	0.588	0.574	24.5608	0.130919	0.017121	5.1323	0.00264923	0.428571	0.36	15.2067	0.557476	0	C	-0.0162297	0.0162297
858	2016	0.0202995	-3.08193	-7.7781	0.591	0.5569	24.685	0.15608	0.127336	4.50531	0.00203539	0.333333	0.36	14.9526	0.557476	0	C	-0.0202995	0.0202995
858	2017	0.0234732	-3.19917	-7.93651	0.6019	0.576	24.8532	0.224667	0.188128	3.30564	0.00173227	0.428571	0.36	15.2708	0.557476	0	C	-0.0234732	0.0234732
858	2018	0.027351	-3.31059	-7.98694	0.6059	0.5698	24.9849	0.229099	0.137702	3.30172	0.00154492	0.428571	0.36	13.0217	0.557476	0	C	-0.027351	0.027351
858	2019	0.00376166	-3.41123	-4.39882	0.5545	0.4137	25.1787	0.243626	0.143068	3.2024	0.00147898	0.375	0.352057	15.2173	0.557476	0	C	-0.00376166	0.00376166
858	2020	0.0242668	-3.47887	-4.23338	0.5578	0.4197	25.3904	0.284791	0.217225	2.76172	0.00126366	0.375	0.352057	14.5849	0.557476	0	C	-0.0242668	0.0242668
858	2021	0.015655	-3.70801	-7.98588	0.5544	0.4339	25.4585	0.229469	0.129054	3.44401	0.000631232	0.4286	0.344328	15.1217	0.592452	0	C	-0.015655	0.015655
858	2022	0.0107422	-3.67056	-8.37388	0.5483	0.4214	25.6331	0.252387	0.197425	3.21644	0.000584661	0.5	0.344328	15.6143	0.592452	0	C	-0.0107422	0.0107422
859	2009	0.00311756	-3.47185	-3.48372	0.0214	-0.3192	21.3341	0.423855	0.104982	0.559008	0.103432	0.4	0.3406	12.7038	0.0113822	1	C	-0.00311756	0.00311756
859	2010	0.00367364	-3.48719	-4.90919	0.0331	-0.3107	21.0862	0.387047	0.117924	0.58164	0.10569	0.5	0.3405	12.5209	0.0216498	1	C	-0.00367364	0.00367364
859	2011	0.0322225	-3.23506	-3.02942	0.0248	-0.3084	21.113	0.374606	0.0412571	0.791779	0.0882898	0.5	0.3332	13.4903	0.00916203	1	C	-0.0322225	0.0322225
859	2013	0.0764662	-2.69791	-4.88434	0.3496	0.3439	21.0048	0.298543	0.00894168	0.948939	0.123959	0.5	0.3214	13.509	0.017687	0	C	0.0764662	0.0764662
859	2015	0.0782045	-2.6862	-4.21428	0.4735	0.4061	21.3738	0.275241	0.00241769	1.88536	0.0965454	0.444444	0.2376	13.7634	0.421799	0	C	0.0782045	0.0782045
859	2016	0.027751	-2.90477	-5.61729	0.2745	0.2718	21.385	0.244063	0.0256718	1.77806	0.0718415	0.444444	0.2376	13.79	0.0333919	0	C	-0.027751	0.027751
860	2009	0.0573838	-3.10117	-3.78959	0.0641	-0.5263	22.6057	0.635787	-0.0676773	0.568028	0.0300754	0.333333	0.5156	12.8892	0.0598029	1	A	0.0573838	0.0573838
860	2010	0.011925	-3.23049	-5.09533	0.0313	-0.5269	22.806	0.682831	0.0171341	0.520922	0.0310331	0.333333	0.47	13.094	0.0437725	1	A	0.011925	0.011925
860	2011	0.0527005	-3.06347	-5.19574	0.4959	0.3698	23.0188	0.71841	0.065584	0.395159	0.0156659	0.333333	0.47	13.1539	0.0550312	1	A	-0.0527005	0.0527005
860	2012	0.00332428	-3.12048	-5.71417	0.4992	0.4273	23.0586	0.71026	0.00262086	0.411372	0.0126493	0.333333	0.47	13.1539	0.0631297	1	A	0.00332428	0.00332428
860	2014	0.0114575	-3.10564	-5.7129	0.5343	0.4889	23.3472	0.769649	0.0539661	0.275508	0.00821925	0.333333	0.4899	13.1303	0.0465432	1	C	-0.0114575	0.0114575
860	2015	0.019017	-3.20568	-5.65409	0.5766	0.5522	23.4669	0.666392	0.0189093	0.406943	0.0065407	0.333333	0.3898	13.2249	0.101922	1	C	-0.019017	0.019017
860	2016	0.00738156	-3.18167	-5.35258	0.0842	-0.3558	23.4894	0.653782	0.0220395	0.524191	0.0173909	0.333333	0.3919	13.5198	0.0621535	1	C	0.00738156	0.00738156
860	2017	0.0157014	-3.04593	-5.85345	0.0641	-0.3662	23.6044	0.617511	0.0565319	0.687678	0.0101378	0.333333	0.3745	13.5198	0.0903783	1	C	-0.0157014	0.0157014
860	2018	0.00990615	-3.10374	-6.56963	0.4645	0.419	23.6363	0.612907	0.134198	0.736963	0.00502373	0.375	0.3745	13.5198	0.052529	1	C	-0.00990615	0.00990615
860	2019	0.0214461	-3.2975	-6.57599	0.45	0.2912	23.7115	0.610659	0.159965	0.811765	0.00371707	0.3333	0.3845	14.2332	0.16029	0	C	-0.0214461	0.0214461
860	2020	0.0107254	-3.16443	-6.44326	0.4331	0.3038	23.8153	0.661229	0.0592419	0.780621	0.00297717	0.3333	0.3845	14.6633	0.116032	0	C	-0.0107254	0.0107254
860	2021	0.0124824	-3.31489	-7.1813	0.4139	0.2622	23.7994	0.641382	0.0713109	0.886403	0.00213585	0.3333	0.375063	14.7647	0.120026	0	C	-0.0124824	0.0124824
860	2022	0.00463425	-3.22177	-7.02071	0.4202	0.2995	23.6882	0.598155	-0.0179801	0.964027	0.0014772	0.3333	0.375063	14.6201	0.127463	0	C	-0.00463425	0.00463425
862	2009	0.0794577	-3.25045	-3.59294	0.0187	-0.2615	21.141	0.821983	0.0755343	0.576319	0.0914772	0.375	0.2802	13.1558	0.0101809	0	C	0.0794577	0.0794577
862	2010	0.0755522	-3.5191	-4.08985	0.3309	0.2931	21.5018	0.854739	0.0613671	0.788559	0.0894017	0.333333	0.2802	13.6679	0.109389	0	C	0.0755522	0.0755522
862	2011	0.042995	-3.64469	-5.20887	0.3096	0.3054	22.0323	0.858165	0.0677688	0.496418	0.0740295	0.307692	0.2802	13.6038	0.0226926	0	C	0.042995	0.042995
862	2015	0.00707256	-4.33598	-4.69129	0.0622	-0.4848	22.9775	0.804407	0.0729864	1.20349	0.0525455	0.307692	0.5291	13.7914	0.0286116	0	C	-0.00707256	0.00707256
862	2016	0.00890986	-4.86204	-5.89848	0.1093	-0.4309	22.9599	0.815679	0.0759211	0.798458	0.0271062	0.333333	0.5291	13.7432	0.0482558	0	D	-0.00890986	0.00890986
862	2017	0.0127541	-5.12653	-6.07583	0.0656	-0.4679	23.0274	0.70695	0.0597725	1.72706	0.0659679	0.333333	0.5291	14.0793	0.0314029	0	D	0.0127541	0.0127541
862	2018	0.0364467	-5.15752	-6.2388	0.1704	-0.2319	22.9402	0.702639	0.0489616	1.18181	0.0907089	0.333333	0.4023	13.9117	0.0751072	0	D	-0.0364467	0.0364467
862	2019	0.0233323	-5.39409	-5.40725	0.0691	-0.3605	23.0006	0.729607	0.0772288	0.906263	0.112057	0.3333	0.402326	13.8603	0.0419048	0	D	-0.0233323	0.0233323
862	2020	0.0199631	-5.12778	-5.71658	0.028	-0.3743	22.9589	0.716182	0.0656962	1.0928	0.150482	0.3333	0.402326	14.2758	0.0191345	0	D	-0.0199631	0.0199631
862	2021	0.0182524	-5.04325	-6.21475	0.0357	-0.3738	22.9131	0.699399	0.0622972	0.854554	0.180393	0.3333	0.402326	14.2776	0.0380622	0	D	-0.0182524	0.0182524
862	2022	0.00643505	-5.08832	-6.29476	0.0479	-0.3544	22.7296	0.624872	0.232143	0.627201	0.124227	0.3333	0.402326	14.2237	0.0422401	0	D	-0.00643505	0.00643505
869	2019	0.0120567	-3.597	-6.31687	0.5999	0.5705	23.2972	0.246021	0.0744015	0.834643	0.01846	0.3571	0.504	15.2836	0.0610471	0	C	-0.0120567	0.0120567
869	2020	0.0143461	-3.73902	-6.29343	0.5963	0.5669	23.3369	0.224876	0.0613894	0.944163	0.0195061	0.3571	0.504	15.1736	0.0610471	0	C	-0.0143461	0.0143461
875	2012	0.0216943	-5.15558	-4.95401	0.023	-0.2642	23.5628	0.826577	0.00586563	0.583185	0.042127	0.333333	0.2558	14.0431	0.064018	0	D	-0.0216943	0.0216943
875	2014	0.0439182	-5.29093	-5.51906	0.3147	0.0475	23.6294	0.764724	0.0791119	0.573109	0.041801	0.333333	0.147	14.3769	0.740138	0	D	0.0439182	0.0439182
875	2016	0.037515	-5.61712	-5.88324	0.0091	-0.2655	23.8532	0.792261	0.0691434	0.279602	0.0378344	0.333333	0.1508	14.4492	0.721501	0	D	0.037515	0.037515
875	2017	0.00930462	-5.67606	-5.91071	0.0455	-0.2408	24.1269	0.714043	0.0486941	0.410497	0.0415566	0.375	0.1621	14.4749	0.670916	0	D	-0.00930462	0.00930462
875	2018	0.0310594	-5.72323	-5.87089	0.1004	-0.2427	24.2838	0.759198	0.0392831	0.260955	0.0559158	0.333333	0.1961	14.3006	0.377401	0	D	0.0310594	0.0310594
875	2019	0.000994742	-5.72323	-5.3536	0.2136	0.00610001	24.406	0.739788	0.0594974	0.382839	0.0843215	0.3333	0.196148	14.7773	0.377401	0	D	-0.000994742	0.000994742
875	2020	0.109006	-5.72323	-4.30501	0.1364	-0.0802	24.4667	0.74738	0.0622751	0.548318	0.106847	0.375	0.196148	14.9635	0.377401	0	D	0.11102	0.11102
875	2021	0.0365343	-5.72323	-6.12329	0.3162	0.288	24.7502	0.798588	0.0594848	0.507111	0.119882	0.3333	0.196148	15.024	0.377401	0	D	-0.0365343	0.0365343
875	2022	0.000418361	-5.72323	-5.34821	0.0977	-0.1924	24.9242	0.78607	0.0514916	0.538314	0.125152	0.3333	0.261942	15.1274	0.217391	0	D	0.000418361	0.000418361
877	2009	0.0428777	-2.86586	-5.48231	0.0091	-0.5959	22.5161	0.785783	0.104289	0.379177	0.0296627	0.333333	0.3628	13.5008	0.133593	0	C	0.0428777	0.0428777
877	2010	0.109006	-2.92301	-5.76274	0.0291	-0.4855	22.7865	0.75839	0.0803207	0.408685	0.0178216	0.333333	0.3628	13.852	0.119862	0	C	0.113547	0.113547
877	2011	0.0378464	-2.84146	-6.21658	0.0736	-0.4021	23.0612	0.587359	0.104714	0.723084	0.0152252	0.333333	0.4195	14.1156	0.0661879	0	C	0.0378464	0.0378464
877	2012	0.00833183	-2.98102	-6.60128	0.0312	-0.4715	23.4537	0.647857	0.0740883	0.535025	0.0209261	0.375	0.4195	14.5319	0.0661879	0	C	0.00833183	0.00833183
877	2013	0.0435283	-3.28958	-7.02532	0.0204	-0.3809	23.6759	0.603513	0.0171516	0.412402	0.0304733	0.375	0.3539	14.3218	0.0304194	0	C	-0.0435283	0.0435283
877	2014	0.0399119	-3.48716	-6.95521	0.0453	-0.3131	23.7833	0.628498	0.00993229	0.43058	0.0297813	0.5	0.3549	13.9472	0.0275648	0	C	-0.0399119	0.0399119
877	2015	0.00673042	-3.70478	-7.02468	0.0343	-0.3319	23.7972	0.626193	0.0197422	0.423266	0.0387601	0.307692	0.3549	14.5824	0.0321011	0	C	-0.00673042	0.00673042
877	2016	0.00933343	-3.815	-6.96336	0.0186	-0.3821	23.7452	0.637895	0.0115334	0.352328	0.0424535	0.428571	0.3549	14.4572	0.0742848	0	C	-0.00933343	0.00933343
877	2017	0.00866166	-3.91483	-6.25074	0.0306	-0.3603	23.6395	0.63294	0.031341	0.32383	0.0358567	0.428571	0.3549	14.2863	0.0742848	0	C	-0.00866166	0.00866166
877	2018	0.0146071	-3.57973	-5.94437	0.0262	-0.4571	23.6392	0.552349	0.0632076	0.490985	0.0305712	0.428571	0.4587	15.2278	0.0482432	0	C	-0.0146071	0.0146071
877	2019	0.00483392	-3.63814	-6.60865	0.0171	-0.4801	23.5584	0.461093	0.100959	0.529166	0.0283296	0.4286	0.458656	15.4005	0.0482432	0	C	-0.00483392	0.00483392
877	2020	0.0161841	-3.4639	-6.70611	0.0091	-0.5379	23.4497	0.336432	0.175156	0.789393	0.0302436	0.5	0.458656	15.588	0.0681826	0	C	-0.0161841	0.0161841
877	2021	0.0464553	-3.44582	-6.22282	0.0308	-0.4773	23.4302	0.244517	0.171258	1.18263	0.0308201	0.4286	0.458656	15.7424	0.0482432	0	C	0.0464553	0.0464553
877	2022	0.00397442	-3.41065	-4.29511	0.0139	-0.7641	26.376	0.679647	0.0997163	0.450302	0.115518	0.3333	0.739844	15.8212	0.0246398	0	C	-0.00397442	0.00397442
878	2012	0.000231051	-3.41924	-4.93237	0.5294	0.4541	24.143	0.733561	0.0679253	0.324126	0.0188392	0.363636	0.4817	14.0672	0.0455926	0	C	0.000182355	0.000182355
878	2015	0.000231051	-3.47555	-4.69666	0.546	0.4979	23.937	0.726197	0.179369	0.305808	0.0246964	0.363636	0.4817	13.6889	0.0513619	0	C	-0.000131048	0.000131048
878	2016	0.0227699	-3.69881	-4.47964	0.4565	0.4169	23.8721	0.729198	0.0477559	0.303757	0.0207923	0.4	0.4318	13.1836	0.0337355	0	C	0.0227699	0.0227699
878	2017	0.0711177	-3.50913	-4.57752	0.4823	0.4427	23.8608	0.712887	0.118744	0.28717	0.0218529	0.363636	0.4501	14.2578	0.0323636	0	C	0.0711177	0.0711177
878	2018	0.0372602	-3.55906	-3.85365	0.4752	0.4465	24.1852	0.702741	-0.0439219	0.277909	0.0253584	0.363636	0.4501	14.6365	0.031374	0	C	0.0372602	0.0372602
878	2019	0.0210321	-3.51894	-4.09533	0.4033	0.3783	24.3413	0.701901	0.0596442	0.424996	0.00921677	0.3636	0.450064	14.5568	0.031374	0	C	-0.0210321	0.0210321
878	2020	0.0299439	-3.28227	-4.3876	0.4241	0.2793	24.4696	0.713752	0.0252829	0.330472	0.00184072	0.3636	0.375053	14.9217	0.10486	0	C	-0.0299439	0.0299439
878	2021	0.0146216	-3.56603	-4.85464	0.4242	0.3301	24.4081	0.704395	0.122593	0.437626	0.00225287	0.3636	0.375053	14.9987	0.0905371	0	C	-0.0146216	0.0146216
878	2022	0.00414226	-3.32221	-5.61852	0.4012	0.3216	24.39	0.660933	0.129498	0.78164	0.00209525	0.3636	0.375053	14.9744	0.0905371	0	C	0.00414226	0.00414226
880	2013	0.0358579	-2.98849	-6.96596	0.0161	-0.5077	21.7458	0.57559	0.0333174	0.463908	0.0154038	0.333333	0.3059	13.9031	0.668896	0	C	-0.0358579	0.0358579
880	2014	0.0506467	-2.87421	-7.35498	0.0543	-0.483	21.7877	0.583945	-0.0236066	0.291377	0.0100312	0.4	0.3059	14.5415	0.668896	0	C	0.0506467	0.0506467
880	2015	0.0178147	-2.62014	-6.97899	0.0473	-0.4908	21.9855	0.643916	0.103677	0.39267	0.0539322	0.333333	0.3059	14.5925	0.668896	0	C	-0.0178147	0.0178147
880	2016	0.0248087	-2.85866	-7.39959	0.0692	-0.4548	21.9609	0.625896	0.0346407	0.401527	0.0574826	0.333333	0.3059	14.3424	0.668896	0	C	-0.0248087	0.0248087
880	2017	0.00541664	-2.99931	-7.47733	0.0721	-0.4827	21.8665	0.581791	-0.022829	0.349787	0.0417602	0.333333	0.3059	14.3434	0.668896	0	C	-0.00541664	0.00541664
880	2018	0.00322436	-2.87115	-6.70584	0.0748	-0.4357	22.0087	0.630787	0.106667	0.472562	0.0338268	0.333333	0.3059	14.4322	0.668896	0	C	-0.00322436	0.00322436
880	2019	0.0143577	-3.76184	-6.63705	0.1178	-0.3955	22.0809	0.646903	0.00627288	0.569458	0.0351424	0.3333	0.305923	14.6521	0.668896	0	C	-0.0143577	0.0143577
880	2020	0.000549808	-3.50131	-6.17842	0.1131	-0.3974	22.1713	0.657077	0.0319468	0.638545	0.0320894	0.3333	0.305923	15.0549	0.668896	0	C	-0.000549808	0.000549808
880	2021	0.0106049	-3.56119	-6.09616	0.1029	-0.4104	22.2158	0.647958	0.0564665	0.705258	0.035197	0.375	0.305923	14.6606	0.668896	0	C	-0.0106049	0.0106049
880	2022	0.0111483	-3.7107	-6.05417	0.138	-0.3754	22.2711	0.640329	0.0384438	0.788874	0.0545346	0.3333	0.305923	14.4536	0.668896	0	C	-0.0111483	0.0111483
881	2009	0.0889275	-2.87648	-3.87737	0.0984	-0.0799	21.9319	0.623726	0.180687	0.841849	0.0746978	0.333333	0.1783	14.5527	0.14789	0	S	-0.0889275	0.0889275
881	2011	0.0250615	-3.05185	-4.54019	0.089	-0.1242	22.2962	0.61502	0.0416296	0.723347	0.0234244	0.333333	0.181	14.8171	0.177869	0	S	0.0250615	0.0250615
881	2016	0.00756511	-3.34156	-2.60745	0.1041	-0.0797	22.3176	0.805987	0.0690565	0.533331	0.087532	0.5	0.1838	14.3045	0.143991	0	S	0.00756511	0.00756511
881	2017	0.00105155	-3.33767	-1.78626	0.344	0.068	23.1298	0.53008	0.00602469	1.4547	0.113319	0.5	0.276	14.3045	0.40833	0	S	0.00105155	0.00105155
881	2019	0.00461837	-3.2344	-3.23891	0.2337	-0.1639	23.1929	0.488125	0.0119282	1.46902	0.19224	0.3333	0.269304	14.8204	0.430793	0	C	0.00461837	0.00461837
881	2020	0.0317388	-3.16581	-3.27036	0.2367	-0.145	23.1594	0.460769	0.0637768	1.44946	0.190564	0.3333	0.242593	14.6516	0.518484	0	C	0.0317388	0.0317388
881	2021	0.0151352	-3.13234	-3.5733	0.2212	-0.1569	23.2345	0.479222	0.0444297	1.39652	0.161483	0.3333	0.25227	14.7218	0.498579	0	C	-0.0151352	0.0151352
881	2022	0.014654	-2.89617	-3.81036	0.1347	-0.2639	23.3127	0.498965	0.0357087	1.299	0.16472	0.3333	0.2728	15.281	0.461063	0	C	-0.014654	0.014654
882	2011	0.000231051	-4.09177	-6.44281	0.702	0.6318	22.3967	0.373523	-0.00538197	1.92833	0.000643973	0.333333	0.3948	13.6304	0.281508	0	F	8.58885e-05	8.58885e-05
882	2012	0.0481599	-4.96422	-4.08042	0.7263	0.681	22.511	0.48575	0.0341377	0.795095	0.00242745	0.333333	0.3948	13.7214	0.281508	0	F	-0.0481599	0.0481599
882	2013	0.0413177	-5.08166	-4.20436	0.6773	0.6465	22.7227	0.527526	-0.00436503	0.338064	0.00672642	0.307692	0.2958	13.7836	0.375742	0	K	0.0413177	0.0413177
882	2016	0.0149379	-4.51617	-5.61918	0.3401	0.3008	23.3338	0.510462	0.00811564	2.25484	0.00302833	0.333333	0.2958	13.8584	0.144456	0	K	0.0149379	0.0149379
883	2009	0.00104028	-2.87083	-3.10465	0.0647	-0.258	22.1334	0.712559	0.0531242	0.508349	0.121926	0.333333	0.3227	12.7081	0.0517438	0	C	-0.00104028	0.00104028
[truncated: 7,275 more rows]
