# Supplementary material for: How mixed ownership affects investment efficiency? evidence from state-owned enterprises in China
Source: PLoS One. 2024 Jun 25;19(6):e0306190. doi: 10.1371/journal.pone.0306190 (PMC11198786; doi:10.1371/journal.pone.0306190)
Supplement: S2 Data — (XLSX) [file pone.0306190.s002.xlsx]

## Sheet: Sheet1
id	year	INVEFF	Adm	Ore	Size	Lev	Cashflow	Quick	REC	Ind	Top	Sal	Balance	Dual	industry	e	e_a	Restri
2	2009	0.00392409	-4.18032	-3.35447	25.5044	0.674441	-0.000286421	0.426895	0.00773902	0.363636	0.1473	15.4325	0.082633	0	K	0.00392409	0.00392409	-0.1277
2	2010	0.0106475	-4.41509	-2.72881	25.6477	0.670017	0.067244	0.591228	0.00518276	0.363636	0.1473	16.301	0.113719	0	K	-0.0106475	0.0106475	0.1599
2	2011	0.0124774	-4.31119	-2.22048	26.0969	0.746861	0.0103751	0.556782	0.00739215	0.363636	0.1473	16.5368	0.082633	0	K	-0.0124774	0.0124774	0.1487
2	2012	0.00272892	-4.4265	-2.45904	26.4143	0.770997	0.0114427	0.370215	0.00511401	0.363636	0.1473	16.5505	0.0831905	0	K	-0.00272892	0.00272892	0.1713
2	2013	0.000519025	-4.6685	-2.69244	26.458	0.783163	0.00983617	0.414148	0.00498031	0.363636	0.1472	16.5505	0.0860874	0	K	0.000519025	0.000519025	0.1251
2	2014	0.0025189	-4.83745	-2.38696	26.458	0.77997	0.00401471	0.337203	0.00642516	0.363636	0.147	16.5505	0.082633	0	K	0.0025189	0.0025189	0.1496
2	2020	0.00193263	-4.93253	-1.87053	26.3951	0.843589	0.0264096	0.425873	0.00114922	0.4	0.28692	16.5505	0.486571	0	K	0.00193263	0.00193263	0.459458
2	2021	0.00238891	-5.12485	-1.93638	26.3978	0.812835	0.0284553	0.413911	0.00160093	0.3636	0.279126	16.5505	0.583907	0	K	0.00238891	0.00238891	0.419044
2	2022	0.00580152	-5.20673	-1.94953	26.4523	0.797398	0.00212168	0.400055	0.00244687	0.3636	0.278942	16.5394	0.586235	0	K	0.00580152	0.00580152	0.434863
6	2009	0.00194076	-4.45772	-4.54049	22.5018	0.716675	-0.213934	0.130523	9.62603e-05	0.333333	0.1876	14.4159	0.176629	0	K	0.00194076	0.00194076	-0.155
6	2010	0.00862716	-4.55178	-6.7577	22.7073	0.698577	0.0507463	0.585791	0	0.333333	0.1876	14.4188	0.176629	0	K	-0.00862716	0.00862716	0.2057
6	2020	0.00122146	-4.58185	-5.49103	23.4798	0.544612	-0.0123374	0.876418	0.000962399	0.4286	0.219283	15.2771	0.641725	0	K	0.00122146	0.00122146	0.303777
6	2021	0.00161435	-4.81207	-6.07687	23.4599	0.492185	-0.0108525	0.955156	0.000992142	0.3333	0.219283	15.2471	0.686955	0	K	-0.00161435	0.00161435	0.351611
6	2022	0.00236734	-4.68188	-5.54721	23.8846	0.65322	-0.15266	0.373655	0.000801049	0.375	0.219283	15.2875	0.686955	0	K	0.00236734	0.00236734	0.377008
8	2019	0.00368794	-3.38705	-4.94043	23.0714	0.29251	-0.0564255	1.78246	0.294764	0.3333	0.2	16.1478	0.620925	0	C	-0.00368794	0.00368794	0.075354
8	2020	0.00159778	-3.16699	-4.09365	23.2119	0.370962	0.000441634	1.40476	0.300334	0.3333	0.22923	16.3444	0.549058	0	C	-0.00159778	0.00159778	-0.023943
8	2021	0.0098979	-3.52523	-4.62847	23.2749	0.480167	0.0405384	1.11098	0.232047	0.3333	0.256192	15.9495	0.49128	0	C	0.0098979	0.0098979	-0.092365
8	2022	0.0146141	-3.70216	-4.79704	23.2393	0.568954	0.0370591	0.901543	0.225272	0.3333	0.256192	15.4068	0.49128	1	C	-0.0146141	0.0146141	-0.09223
9	2019	0.00608015	-3.60935	-3.50313	24.1194	0.649896	0.0912181	0.822524	0.0956461	0.3333	0.119113	15.8623	0.467902	1	S	-0.00608015	0.00608015	0.220714
9	2020	0.0143927	-3.71759	-3.53792	24.1314	0.645559	0.0442812	0.856968	0.0639757	0.375	0.119113	15.905	0.467902	1	S	0.0143927	0.0143927	0.220787
9	2022	0.0297477	-3.38704	-3.73982	24.3362	0.577624	-0.00753301	0.890547	0.0908207	0.375	0.136359	16.5505	0.473149	1	S	0.0297477	0.0297477	0.228515
11	2010	0.0125006	-3.02978	-3.6653	21.7651	0.766335	0.268009	0.579106	0.0236165	0.333333	0.5422	14.46	0.175091	0	S	-0.0125006	0.0125006	-0.6221
11	2011	0.0119507	-3.42084	-4.3176	21.7925	0.699635	-0.034936	0.400267	0.0233193	0.375	0.5422	14.3613	0.175091	0	K	-0.0119507	0.0119507	-0.6241
11	2012	0.00343082	-3.45207	-6.76897	21.9759	0.676791	-0.103288	0.451986	0.0201541	0.333333	0.5431	14.4976	0.174798	0	K	-0.00343082	0.00343082	-0.6211
11	2013	0.00189136	-3.46283	-6.30854	22.0972	0.619304	0.203942	0.390319	0.00521021	0.333333	0.5433	14.6077	0.174755	0	K	-0.00189136	0.00189136	-0.6288
11	2014	0.0012753	-3.58424	-6.21234	22.0774	0.534334	0.0285095	0.575013	0.00573369	0.333333	0.5433	14.7304	0.174749	0	K	-0.0012753	0.0012753	-0.6302
11	2015	0.00750051	-3.61827	-6.36898	22.0799	0.465632	-0.00376667	0.581171	0.00684604	0.333333	0.5433	14.6966	0.174749	0	K	0.00750051	0.00750051	-0.6347
11	2016	0.00709884	-3.63002	-5.81175	22.2003	0.520347	0.070727	0.59963	0.00885257	0.333333	0.5433	14.5822	0.174749	0	K	-0.00709884	0.00709884	-0.4404
11	2017	0.00705332	-3.7843	-6.12901	22.6185	0.637636	0.256771	0.741017	0.00474339	0.333333	0.5433	14.5513	0.174749	0	K	-0.00705332	0.00705332	-0.6226
11	2018	0.00620468	-3.88284	-4.28837	22.4084	0.458117	-0.0642033	1.09889	0.0085796	0.375	0.5433	14.0579	0.174749	0	K	-0.00620468	0.00620468	-0.6226
11	2021	0.00318518	-3.80986	-2.61392	23.2253	0.690259	0.0315791	1.11747	0.0153758	0.3333	0.569571	15.6098	0.0877832	0	K	-0.00318518	0.00318518	0.522335
11	2022	0.00163797	-3.83498	-2.69216	23.403	0.689266	-0.124354	0.536583	0.018621	0.3333	0.505747	15.6041	0.126197	0	K	0.00163797	0.00163797	0.529657
12	2009	0.0473325	-3.2358	-5.48793	23.0628	0.536142	0.0992874	0.337444	0.0228002	0.333333	0.106212	14.6668	0.980296	1	C	-0.0473325	0.0473325	0.0578
12	2010	0.0737145	-3.20709	-6.51437	23.1133	0.485852	0.153045	0.306523	0.0263817	0.333333	0.106212	14.8611	0.985902	0	C	0.0737145	0.0737145	-0.0167
12	2011	0.0539406	-2.9764	-5.0987	23.2466	0.457945	0.189766	0.568461	0.0194233	0.333333	0.106212	15.1143	0.980392	0	C	0.0539406	0.0539406	0.0356
12	2012	0.0298879	-3.014	-5.48839	23.4499	0.521906	0.110496	0.543207	0.0206267	0.333333	0.106212	15.0854	0.901144	1	C	-0.0298879	0.0298879	0.0286
12	2013	0.0687833	-3.36736	-5.4905	23.386	0.493004	0.120384	0.333689	0.0193093	0.333333	0.106212	14.6348	0.901144	1	C	0.0687833	0.0687833	0.0067
12	2014	0.0242493	-3.06127	-4.87582	23.4366	0.442868	0.112665	0.496306	0.00904781	0.333333	0.106212	14.8966	0.825491	0	C	0.0242493	0.0242493	0.0006
14	2009	0.000398203	-3.03062	-4.64931	21.2344	0.743529	-0.0572416	0.300553	0.0029173	0.363636	0.3202	14.149	0.137788	0	K	-0.000398203	0.000398203	-0.3615
14	2010	0.00926197	-3.37142	-4.32474	21.2783	0.719721	0.245638	0.367425	0.00286872	0.307692	0.3202	14.3911	0.0748621	0	K	-0.00926197	0.00926197	0.2344
14	2011	0.0112225	-3.23339	-4.28207	21.1868	0.647874	0.0423921	0.462567	0.00350483	0.444444	0.3202	14.4653	0.0696689	0	K	-0.0112225	0.0112225	0.3002
14	2012	0.000280595	-3.18043	-4.7924	21.3096	0.663812	-0.145974	0.412952	0.00334929	0.333333	0.3202	14.4713	0.0596737	0	K	-0.000280595	0.000280595	0.3143
14	2013	0.0036747	-3.28379	-5.1706	21.4266	0.686526	0.0457373	0.247303	0.00218524	0.333333	0.3202	14.4899	0.0596737	0	K	-0.0036747	0.0036747	0.3407
14	2014	0.000747113	-3.38118	-5.24249	21.3613	0.649425	0.0392027	0.367197	0.0027192	0.333333	0.3202	14.4834	0.195473	0	K	-0.000747113	0.000747113	0.3868
14	2016	0.000231051	-3.55656	-5.27092	21.4982	0.643892	0.0183802	0.236043	0.00214034	0.333333	0.3202	14.5538	0.359492	0	K	3.38751e-05	3.38751e-05	0.4482
14	2017	0.000231051	-3.68815	-5.29407	21.3512	0.575952	0.237114	0.411903	0.000566427	0.333333	0.3287	14.7523	0.350214	0	K	0.000181398	0.000181398	0.4439
16	2009	0.00310106	-3.06573	-4.73726	23.0794	0.617391	0.0343729	0.982395	0.125709	0.428571	0.1668	14.2075	0.289343	1	C	0.00310106	0.00310106	-0.0561
16	2010	0.012217	-3.14164	-6.28978	23.331	0.697358	0.0216761	0.859704	0.0959654	0.428571	0.19	14.0556	0.177286	0	C	-0.012217	0.012217	-0.1739
16	2011	0.0165216	-3.2239	-4.99221	23.5246	0.743477	-0.026283	0.900698	0.119703	0.428571	0.19	14.8235	0.232083	0	C	-0.0165216	0.0165216	-0.1041
16	2012	0.0124786	-3.34348	-4.80878	23.551	0.749408	-0.0810629	0.9354	0.111971	0.428571	0.19	14.7016	0.250219	0	C	-0.0124786	0.0124786	-0.1221
16	2013	0.00191626	-3.24982	-3.97784	23.5304	0.743593	-0.0216897	0.78627	0.119279	0.428571	0.19	14.5391	0.257175	0	C	-0.00191626	0.00191626	-0.1049
16	2014	0.0230415	-3.20112	-4.01532	23.4797	0.728132	0.14503	0.78991	0.15632	0.428571	0.19	14.6484	0.257513	0	C	0.0230415	0.0230415	-0.0974
16	2015	0.0187762	-3.13194	-3.96381	23.5434	0.743884	-0.0381651	0.79222	0.134647	0.428571	0.2175	14.9572	0.177696	0	C	-0.0187762	0.0187762	-0.1241
16	2016	0.0135559	-3.18294	-4.6517	23.38	0.784184	0.0904959	0.702668	0.143773	0.571429	0.2175	15.4512	0.343678	1	C	-0.0135559	0.0135559	-0.0742
19	2009	0.0403731	-2.64808	-2.4509	20.1272	0.279769	0.000971894	0.752798	0.0686128	0.333333	0.2954	13.7473	0.872905	0	C	-0.0403731	0.0403731	0.0652
19	2010	0.0804976	-2.61667	-3.30016	20.2506	0.413914	0.00275189	0.803895	0.0530661	0.333333	0.2784	13.2567	0.820412	0	C	0.0804976	0.0804976	-0.2086
19	2011	0.0786544	-2.76755	-2.39988	20.3054	0.433623	0.00793206	0.715232	0.0925252	0.333333	0.2633	13.8556	0.838153	0	C	-0.0786544	0.0786544	0.0551
19	2012	0.0726625	-2.62925	-2.9076	20.7834	0.162047	-0.0176938	3.39983	0.0675818	0.333333	0.1909	14.2207	0.838153	0	C	0.0726625	0.0726625	0.2298
19	2013	0.0256165	-2.81537	-3.86548	20.9246	0.177289	-0.0396032	2.55266	0.0861842	0.333333	0.1909	14.3842	0.838153	0	C	0.0256165	0.0256165	0.1912
19	2014	0.040867	-3.00433	-3.99537	21.0134	0.243113	-0.00891628	1.32997	0.0798003	0.333333	0.1909	14.4026	0.838153	0	C	-0.040867	0.040867	0.1655
19	2015	0.00836142	-2.87161	-3.99155	20.867	0.139418	0.0220361	2.8118	0.0893356	0.333333	0.1909	14.3497	0.838153	0	C	-0.00836142	0.00836142	0.1464
19	2016	0.010026	-2.66307	-3.95958	20.782	0.09743	-0.0433426	3.04477	0.0716181	0.333333	0.1909	14.3223	0.838153	0	C	-0.010026	0.010026	0.0851
19	2017	0.0294627	-2.51071	-3.84659	20.8875	0.109292	0.0523872	4.04703	0.0531019	0.333333	0.1909	14.4039	0.838153	0	C	-0.0294627	0.0294627	0.0466
19	2021	0.0118002	-3.16822	-5.70168	22.7124	0.34396	0.0392	0.468349	0.027131	0.3333	0.63793	15.433	0.128982	0	F	-0.0118002	0.0118002	0.720165
21	2009	0.0107609	-3.60885	-4.11885	22.1892	0.2002	0.0781483	2.82411	0.18351	0.333333	0.4964	14.6127	0.16811	1	C	-0.0107609	0.0107609	-0.4051
21	2010	0.00663827	-3.09292	-4.61962	22.4149	0.271815	0.0909478	2.06852	0.183843	0.333333	0.4964	14.679	0.163092	1	C	0.00663827	0.00663827	0.5898
21	2011	0.0420815	-3.11991	-5.43671	22.6204	0.328237	0.0171654	1.59651	0.221167	0.333333	0.4964	14.4171	0.163092	0	C	-0.0420815	0.0420815	0.5948
21	2012	0.0052921	-3.10557	-4.3907	23.059	0.582013	0.0164534	1.13066	0.144152	0.333333	0.4964	16.4459	0.162864	0	C	-0.0052921	0.0052921	0.5704
21	2013	0.018851	-3.52067	-4.8262	23.0438	0.59178	0.028272	1.12188	0.137228	0.333333	0.4964	16.0233	0.162864	0	C	-0.018851	0.018851	0.569
21	2015	0.0155451	-3.7152	-5.61867	23.394	0.649905	-0.00685736	1.16393	0.153276	0.333333	0.4451	16.0448	0.162864	0	C	0.0155451	0.0155451	0.5426
21	2016	0.0345179	-3.58024	-5.13228	23.3861	0.636919	0.0342082	1.07303	0.113205	0.333333	0.4451	15.9866	0.162864	0	C	0.0345179	0.0345179	0.5434
21	2018	0.014438	-3.13507	-5.07816	23.5326	0.642835	0.0433551	0.919559	0.0979516	0.333333	0.4451	16.0707	0.162864	0	C	-0.014438	0.014438	-0.351
21	2019	0.0130282	-3.6924	-4.71593	23.4957	0.576803	0.0263034	0.875781	0.0963752	0.3333	0.445088	16.2017	0.162864	0	C	0.0130282	0.0130282	-0.376954
21	2020	0.0410972	-3.59556	-3.60984	23.6385	0.615132	-0.0541997	0.87451	0.0993578	0.3333	0.435088	16.3373	0.166606	0	C	0.0410972	0.0410972	-0.34695
21	2021	0.0315067	-3.66228	-4.78862	23.7976	0.629761	0.144328	1.02821	0.135283	0.375	0.366053	16.3331	0.198028	0	C	0.0315067	0.0315067	-0.27154
21	2022	0.00923233	-3.53929	-3.21753	24.0209	0.575808	0.0320754	0.909609	0.102484	0.3333	0.3451	16.3815	0.198028	0	C	-0.00923233	0.00923233	-0.286154
25	2009	0.00223107	-2.77505	-3.86611	20.2364	0.695731	0.0577307	0.243902	0.0210982	0.333333	0.6622	13.9928	0.00618557	0	S	0.00223107	0.00223107	-0.651
25	2010	0.0128385	-2.49855	-3.31746	20.2314	0.680975	0.0432964	0.557058	0.0144136	0.333333	0.6622	13.7309	0.00881163	0	S	-0.0128385	0.0128385	-0.6488
25	2011	0.0124094	-2.58257	-3.79535	20.2117	0.666757	0.0119155	0.477189	0.0147309	0.375	0.6622	13.7683	0.00664983	0	F	-0.0124094	0.0124094	-0.6541
25	2012	0.0401363	-2.59738	-3.99435	20.1624	0.647128	-0.0258259	0.319831	0.0121365	0.333333	0.6622	13.9753	0.00843463	0	F	0.0401363	0.0401363	-0.6437
25	2013	0.00781054	-2.53055	-3.83774	20.2846	0.688234	-0.0120271	0.311207	0.00896152	0.333333	0.6622	14.1524	0.00624518	0	F	0.00781054	0.00781054	-0.6525
25	2014	0.0953687	-2.67976	-4.38613	20.368	0.709393	-0.00375127	0.319665	0.00715656	0.333333	0.6622	14.3631	0.0154134	0	F	0.0953687	0.0953687	-0.6326
25	2015	0.0458239	-2.77953	-4.48501	20.508	0.749071	0.00770745	0.285688	0.00170311	0.333333	0.6622	14.4311	0.0108497	0	F	0.0458239	0.0458239	-0.6563
25	2016	0.0402308	-3.19957	-4.28302	20.8791	0.248214	0.0690381	1.3083	0.000480933	0.333333	0.5109	14.3595	0.467508	0	F	-0.0402308	0.0402308	-0.2636
25	2017	0.020366	-3.31537	-4.25504	20.8964	0.235883	0.0486753	1.34173	0.000251163	0.333333	0.4909	14.549	0.486547	0	F	-0.020366	0.020366	-0.2331
25	2018	0.00190311	-3.47713	-4.38495	21.0621	0.28881	-0.00149152	1.27824	0.0315077	0.333333	0.4909	14.6273	0.486547	0	F	-0.00190311	0.00190311	-0.2436
25	2019	0.0565872	-3.45716	-4.5736	21.2291	0.337101	-0.0039649	1.34508	0.0519236	0.375	0.490865	14.8118	0.445454	0	F	0.0565872	0.0565872	0.713526
25	2020	0.0460132	-3.63692	-3.60892	21.2215	0.186276	0.0479476	2.20773	0.0684253	0.3333	0.490865	14.9096	0.364365	0	F	0.0460132	0.0460132	0.674104
25	2021	0.00206105	-3.71749	-4.02942	21.2588	0.189527	0.0638624	1.99992	0.0116062	0.3333	0.490865	14.8608	0.300842	0	F	0.00206105	0.00206105	0.63763
25	2022	0.0127362	-3.58998	-5.81941	21.3437	0.216415	0.0680838	2.37429	0.00972985	0.3333	0.490865	15.0655	0.262509	0	F	0.0127362	0.0127362	0.62383
26	2009	0.0494508	-2.35757	-3.97939	21.0887	0.528519	-0.0539313	0.371692	0.0697624	0.333333	0.4469	14.8906	0.0350217	0	C	-0.0494508	0.0494508	-0.4528
26	2010	0.0186073	-2.57675	-4.39464	21.1446	0.517553	0.0544777	0.360562	0.0800441	0.333333	0.4469	15.1582	0.0538689	0	C	-0.0186073	0.0186073	-0.4745
26	2011	0.0127752	-2.34766	-4.01885	21.6138	0.471559	-0.0404203	0.888427	0.072191	0.333333	0.4149	15.5226	0.0622781	0	F	0.0127752	0.0127752	-0.404
26	2013	0.00655998	-2.70622	-4.46384	21.9253	0.564416	0.0137812	0.334477	0.0929183	0.333333	0.4149	15.4693	0.0670035	0	F	0.00655998	0.00655998	-0.4365
26	2016	0.00532346	-2.91595	-4.51955	22.1694	0.457733	0.0933053	0.728505	0.0717564	0.333333	0.4149	15.4033	0.0255115	0	F	0.00532346	0.00532346	0.4199
26	2017	0.00201681	-3.04922	-4.84554	22.1108	0.406989	0.1138	0.550541	0.076574	0.333333	0.3715	15.4217	0.0557945	0	F	0.00201681	0.00201681	0.4108
26	2021	0.018938	-2.68506	-4.26396	22.1142	0.303269	0.0941124	0.845786	0.118346	0.3333	0.380706	15.6353	0.0458495	0	F	0.018938	0.018938	0.355876
27	2009	0.0522951	-4.22092	-5.1378	24.1037	0.534477	0.0585985	0.626252	0.0368063	0.333333	0.6374	14.8176	0.142462	0	D	-0.0522951	0.0522951	-0.7089
27	2010	0.0185103	-4.40336	-6.01112	24.1328	0.481501	0.100793	0.708173	0.0580531	0.333333	0.6374	14.6518	0.142462	0	D	-0.0185103	0.0185103	-0.7172
27	2011	0.0232929	-4.21658	-5.90536	24.093	0.435322	0.0877614	0.958911	0.0635228	0.333333	0.6374	14.6922	0.142462	0	D	0.0232929	0.0232929	-0.7181
27	2013	0.00534531	-4.1664	-5.70346	24.2002	0.457686	0.0815396	0.850812	0.0427915	0.333333	0.6374	14.7561	0.142462	0	D	-0.00534531	0.00534531	0.7325
27	2014	0.00209553	-4.08521	-5.95255	24.2316	0.435835	0.0687104	0.759179	0.0590716	0.333333	0.4782	14.753	0.523067	0	D	-0.00209553	0.00209553	-0.7299
27	2015	0.0307829	-4.1964	-5.10964	24.3724	0.470503	0.082987	0.780677	0.065439	0.333333	0.4782	14.7949	0.523067	0	D	0.0307829	0.0307829	-0.7182
27	2016	0.0345041	-4.09407	-5.18063	24.7849	0.571741	0.0660505	0.808726	0.0480346	0.333333	0.4782	14.9887	0.523067	0	D	0.0345041	0.0345041	-0.7456
27	2018	0.00592874	-4.34359	-3.74409	25.0701	0.679887	0.0366028	0.661678	0.0604682	0.333333	0.4782	14.8883	0.523067	0	D	-0.00592874	0.00592874	0.7127
27	2019	0.0345047	-4.59356	-3.83457	25.1668	0.676944	0.0491227	0.873026	0.0679286	0.3333	0.478246	15.0373	0.523067	0	D	0.0345047	0.0345047	0.706291
27	2020	0.0382171	-4.45172	-4.16981	25.2888	0.650566	0.0541036	0.559453	0.069557	0.3333	0.478246	15.088	0.523067	0	D	0.0382171	0.0382171	0.706291
27	2021	0.0108856	-4.18613	-4.76486	25.46	0.633063	0.05429	0.898397	0.0595899	0.3333	0.439076	15.1778	0.569736	0	D	-0.0108856	0.0108856	0.717463
27	2022	0.0031265	-4.32663	-4.56362	25.6023	0.622932	0.0327543	0.912406	0.0780996	0.3333	0.439076	15.1172	0.569736	0	D	-0.0031265	0.0031265	0.722219
28	2010	0.000535147	-2.70686	-4.3369	22.3783	0.832209	0.0517523	0.827779	0.378181	0.333333	0.3833	14.6378	0.0678979	0	C	0.000535147	0.000535147	0.3343
28	2011	0.00935341	-2.85614	-4.79906	22.5649	0.820599	0.0678886	0.811716	0.375463	0.333333	0.3833	14.9522	0.0819692	0	F	-0.00935341	0.00935341	0.334
28	2012	0.00119993	-2.89249	-5.40132	22.76	0.813874	0.0296534	0.856159	0.403843	0.333333	0.3833	15.0945	0.110726	0	F	-0.00119993	0.00119993	0.3039
28	2013	0.00897696	-2.97266	-5.44845	22.9528	0.802164	0.0348495	0.859593	0.419382	0.375	0.3833	15.2312	0.0755835	0	F	-0.00897696	0.00897696	0.3816
28	2015	0.00215731	-3.14902	-5.95837	23.275	0.621854	-0.0621015	1.12774	0.490694	0.333333	0.51	15.4129	0.0419324	0	F	-0.00215731	0.00215731	-0.4623
28	2017	0.00595753	-2.73275	-3.32649	23.7826	0.581754	0.0690922	1.12358	0.359138	0.375	0.51	15.3841	0.0446359	0	F	-0.00595753	0.00595753	-0.4739
28	2019	0.00645927	-3.35073	-3.54739	24.0882	0.519335	0.045717	1.3624	0.322736	0.3333	0.560581	15.6197	0.0477902	0	F	-0.00645927	0.00645927	0.605402
28	2020	0.00292501	-3.53685	-4.10306	24.2354	0.541779	0.0596753	1.29734	0.31676	0.3636	0.560581	15.7965	0.0914695	0	F	-0.00292501	0.00292501	0.559753
28	2021	0.00323679	-3.51906	-4.15227	24.402	0.573461	0.0379534	1.13425	0.348532	0.3636	0.560581	15.7251	0.0524194	0	F	-0.00323679	0.00323679	0.561454
28	2022	0.00373935	-3.63407	-4.00985	24.4794	0.57876	0.0386872	1.08257	0.373147	0.4	0.560581	15.6873	0.0450104	0	F	-0.00373935	0.00373935	0.562144
29	2009	0.00110578	-3.40194	-3.95756	21.5411	0.47162	-0.0364263	0.565376	0.0065929	0.333333	0.6482	13.8491	0.00586544	0	K	-0.00110578	0.00110578	-0.6452
30	2014	0.00389834	-1.68884	-1.78626	22.6848	0.402571	-0.0105348	1.18051	0.157002	0.375	0.2431	14.504	0.830772	0	C	-0.00389834	0.00389834	0.0353
30	2015	0.00500513	-2.65861	-4.25538	22.7072	0.345046	0.0494923	1.38469	0.141737	0.375	0.2431	14.3096	0.628575	0	C	-0.00500513	0.00500513	-0.0071
30	2016	0.0224357	-2.68269	-4.21766	22.8133	0.343888	0.041266	1.63272	0.148138	0.333333	0.2441	14.5856	0.628575	0	C	0.0224357	0.0224357	-0.0139
30	2017	0.00511379	-2.65021	-4.1499	22.9286	0.3635	0.0662157	1.49117	0.145713	0.333333	0.2441	14.5669	0.628575	0	C	-0.00511379	0.00511379	0.1464
30	2019	0.00029102	-2.95521	-3.27876	23.1813	0.389844	0.0292828	1.38728	0.147208	0.3333	0.244122	14.5856	0.73416	0	C	0.00029102	0.00029102	0.639647
30	2020	0.00338448	-3.1395	-3.35944	23.2821	0.423117	0.0283393	1.29137	0.143279	0.3333	0.244122	14.5856	0.750019	0	C	0.00338448	0.00338448	0.643514
30	2022	0.00346737	-3.02599	-4.5534	23.422	0.427218	0.121686	1.2474	0.131262	0.3333	0.244122	15.556	0.750019	0	C	-0.00346737	0.00346737	0.648166
31	2010	0.0116431	-3.94106	-3.11322	23.3101	0.513593	0.00592624	0.459908	0.00909796	0.333333	0.5065	14.942	0.0132115	0	K	-0.0116431	0.0116431	0.4845
31	2011	0.0086409	-4.02917	-3.11109	23.7276	0.696077	-0.178107	0.418468	0.00342483	0.333333	0.5065	15.2124	0.0665495	0	K	-0.0086409	0.0086409	0.4551
31	2012	0.00567016	-4.24389	-2.9753	24.2077	0.781679	-0.074023	0.277187	0.00803829	0.333333	0.5065	15.2567	0.0818136	0	K	0.00567016	0.00567016	0.4363
31	2013	0.00624548	-4.6776	-3.79704	24.274	0.782565	0.0758739	0.348824	0.0109784	0.333333	0.5065	15.0565	0.0446299	0	K	-0.00624548	0.00624548	0.4957
31	2014	0.00433839	-4.73104	-4.1243	24.4271	0.779069	-0.0808296	0.316157	0.00480693	0.375	0.5065	15.0925	0.0261942	0	K	0.00433839	0.00433839	0.5263
31	2015	0.00138328	-4.78949	-4.55283	24.5587	0.769711	-0.0445208	0.337731	0.00489804	0.333333	0.5065	15.1781	0.0228592	0	K	-0.00138328	0.00138328	0.5122
31	2016	0.000231051	-4.85749	-3.09582	24.7364	0.79961	-0.0328302	0.438996	0.00289695	0.333333	0.4567	15.3081	0.079521	0	K	-0.000224835	0.000224835	0.4514
31	2017	0.00136858	-4.8472	-2.1025	24.8387	0.815795	0.111585	0.689158	0.00347832	0.428571	0.4567	15.3941	0.079521	0	K	-0.00136858	0.00136858	0.4575
31	2020	0.000705506	-4.61206	-1.88179	25.9337	0.767767	0.0221909	0.683798	0.00176412	0.375	0.538005	15.8938	0.40591	0	K	-0.000705506	0.000705506	0.741385
31	2021	0.00914677	-4.85118	-2.04845	26.0209	0.771622	0.0491021	0.630916	0.00159658	0.3636	0.492763	15.3537	0.40591	0	K	0.00914677	0.00914677	0.725443
31	2022	0.000314072	-4.83961	-2.10679	26.0833	0.755127	-0.0397887	0.537828	0.0014172	0.3636	0.492763	15.9278	0.40591	0	K	0.000314072	0.000314072	0.734935
32	2009	0.0308747	-2.85486	-4.64881	21.0309	0.413141	-0.0556851	0.752617	0.105414	0.333333	0.4223	14.6149	0.0957313	0	C	-0.0308747	0.0308747	-0.3683
32	2010	0.0140921	-2.66467	-4.53156	21.0867	0.448143	0.142464	0.822075	0.0716437	0.375	0.4223	14.4936	0.0957313	0	C	-0.0140921	0.0140921	0.4786
32	2017	0.00591191	-2.56178	-3.92879	21.3939	0.20752	0.0401932	2.87259	0.119751	0.333333	0.4918	14.5231	0.184877	0	F	-0.00591191	0.00591191	-0.5448
32	2019	0.00353559	-2.84642	-3.77716	21.4903	0.295935	0.0957075	2.16237	0.076745	0.3333	0.490418	14.6939	0.189444	0	F	-0.00353559	0.00353559	-0.548164
32	2020	0.0151281	-2.99743	-4.06009	21.5744	0.292026	0.0314582	2.06931	0.0740488	0.3333	0.490418	14.7424	0.189444	0	F	-0.0151281	0.0151281	-0.549048
32	2021	0.0014834	-3.2341	-3.87334	21.6733	0.300958	-0.0484453	2.27697	0.0999991	0.3333	0.490418	14.8303	0.189444	0	E	0.0014834	0.0014834	-0.526625
37	2009	0.00351265	-4.02321	-5.83845	22.3299	0.611732	0.0664871	0.308914	0.0681703	0.333333	0.2168	14.3444	0.70497	0	D	-0.00351265	0.00351265	0.0301
39	2013	0.0624449	-2.85061	-3.41573	24.8663	0.648892	0.0356062	0.816745	0.130778	0.375	0.5373	16.5505	0.302115	0	C	0.0624449	0.0624449	0.7002
39	2014	0.0753087	-2.74639	-3.11159	25.0083	0.662616	0.0378747	0.792293	0.138645	0.428571	0.5373	16.5505	0.302115	0	C	0.0753087	0.0753087	0.714
39	2016	0.022374	-3.05241	-3.29501	25.3939	0.667536	-0.0338152	0.601914	0.0999132	0.428571	0.4803	16.4752	0.347669	0	C	-0.022374	0.022374	0.6945
39	2017	0.0321449	-3.23348	-2.43546	25.5485	0.685954	0.0187909	0.791654	0.0924937	0.375	0.5544	16.2485	0.301141	0	C	-0.0321449	0.0321449	0.6922
39	2018	0.00822341	-3.12375	-2.71383	25.5954	0.668943	0.0327353	0.791597	0.125545	0.375	0.5802	16.0511	0.249732	0	C	0.00822341	0.00822341	0.7024
39	2019	0.00824313	-3.23143	-2.44948	25.7914	0.670181	0.000885753	0.753146	0.112635	0.375	0.579989	16.5492	0.249626	0	C	0.00824313	0.00824313	-0.474821
39	2020	0.0111434	-3.41869	-3.04115	25.8714	0.680212	0.0205599	0.705401	0.106881	0.375	0.581175	16.5505	0.248942	0	C	-0.0111434	0.0111434	-0.469827
39	2021	0.0134171	-3.55963	-3.23894	25.7083	0.631672	0.0876161	0.868364	0.127458	0.3333	0.581998	16.5505	0.16728	0	C	0.0134171	0.0134171	-0.471384
39	2022	0.0170692	-3.22705	-3.42069	25.7623	0.630773	0.133322	0.906209	0.165181	0.3333	0.593102	16.5505	0.16415	0	C	-0.0170692	0.0170692	-0.447508
42	2009	0.000231051	-3.78648	-4.71614	22.4368	0.686198	-0.0574442	0.226339	0.0167917	0.333333	0.2975	14.1788	0.628812	0	K	4.25971e-05	4.25971e-05	0.0623
42	2010	0.0171322	-3.88315	-5.62877	22.5921	0.680323	0.146151	0.612223	0.00518974	0.333333	0.2975	14.3671	0.628812	0	K	-0.0171322	0.0171322	0.638
45	2009	0.0232035	-2.54607	-3.06125	20.1537	0.262577	0.0548104	0.943556	0.0104758	0.428571	0.6067	14.0916	0.00630977	0	C	0.0232035	0.0232035	-0.5947
45	2011	0.109006	-2.40516	-3.28611	21.2273	0.186933	0.0343681	6.41265	0.0290852	0.333333	0.5427	14.3379	0.0883244	0	C	0.11102	0.11102	-0.5787
45	2012	0.0834258	-3.08789	-4.37992	21.3156	0.242557	0.0153471	3.0814	0.0315056	0.333333	0.5426	14.4022	0.0883244	0	S	-0.0834258	0.0834258	-0.5565
45	2013	0.0138505	-2.67378	-3.56692	21.3549	0.307152	-0.0824984	1.35332	0.0536733	0.333333	0.5426	14.4574	0.0883244	0	F	-0.0138505	0.0138505	-0.5808
45	2014	0.0194713	-2.57585	-2.59581	21.7712	0.194236	-0.0654775	5.67679	0.0485392	0.333333	0.4621	14.5003	0.0901786	0	F	-0.0194713	0.0194713	-0.4549
45	2015	0.0140024	-3.17241	-4.22176	21.761	0.221956	-0.017253	3.25719	0.0553084	0.375	0.4621	14.5207	0.0689071	0	F	-0.0140024	0.0140024	-0.4142
45	2016	0.00928484	-3.31032	-4.13585	21.8116	0.267673	0.0133308	2.74739	0.06155	0.375	0.4621	14.2844	0.087089	1	C	0.00928484	0.00928484	-0.3763
49	2009	0.0171595	-2.33237	-3.15393	20.2319	0.653792	0.218492	0.843352	0.28268	0.333333	0.5315	13.323	0.022106	0	C	0.0171595	0.0171595	-0.508
49	2010	0.00174492	-2.17614	-3.39275	20.2996	0.734349	0.0210922	0.899437	0.378181	0.333333	0.5045	13.2606	0.00971143	0	C	0.00174492	0.00174492	-0.4908
49	2012	0.00360102	-1.68884	-4.84194	21.0734	0.698867	-0.00659655	1.07045	0.403843	0.333333	0.4865	14.7207	0.0281846	0	C	-0.00360102	0.00360102	0.4701
49	2013	0.0187957	-1.86557	-5.59912	21.3445	0.750595	0.18382	1.0743	0.419382	0.375	0.4731	14.5343	0.0909637	0	C	-0.0187957	0.0187957	0.3636
49	2014	0.000724362	-2.14528	-5.27961	21.9385	0.806481	0.0163429	1.01279	0.455093	0.333333	0.4568	15.7193	0.104996	0	C	0.000724362	0.000724362	0.4259
49	2016	0.0198053	-2.89202	-5.02365	21.9478	0.647971	0.188048	1.07721	0.431015	0.333333	0.4523	14.9443	0.0757094	0	C	0.0198053	0.0198053	0.457
49	2017	0.007701	-2.33438	-4.23332	22.3614	0.708479	0.0166277	0.975102	0.482124	0.333333	0.4523	14.9883	0.0757094	0	C	0.007701	0.007701	0.4787
49	2019	0.0373866	-3.70699	-3.73682	22.9005	0.743297	0.0138481	0.807055	0.470596	0.3333	0.452277	15.7278	0.0757094	0	C	0.0373866	0.0373866	0.413057
49	2020	0.0212749	-3.70904	-4.01205	22.8946	0.673751	0.181818	0.966055	0.44753	0.3333	0.448012	15.881	0.0757094	0	C	0.0212749	0.0212749	0.391179
49	2021	0.00435028	-3.66658	-4.09548	22.9248	0.687771	0.141843	0.907695	0.440098	0.3333	0.448012	15.8671	0.0757094	0	C	0.00435028	0.00435028	0.335177
49	2022	0.0627256	-3.5161	-4.3228	23.1007	0.681789	0.0445776	0.872248	0.456264	0.3333	0.228591	15.7321	0.960799	0	C	0.0627256	0.0627256	0.476961
50	2009	0.0290024	-3.42195	-4.47928	22.3373	0.602524	0.0444926	0.749744	0.0484495	0.333333	0.4562	14.4782	0.212789	0	C	0.0290024	0.0290024	-0.48
50	2010	0.0283087	-3.37866	-6.29969	22.5914	0.675933	0.0673368	0.962921	0.0387432	0.333333	0.4562	14.4797	0.212789	0	C	0.0283087	0.0283087	-0.2924
50	2011	0.0528182	-3.2478	-5.57036	22.7991	0.687552	0.0445896	0.84246	0.0935116	0.375	0.4562	14.9427	0.193723	0	C	-0.0528182	0.0528182	-0.3924
50	2012	0.00165678	-3.14898	-5.25431	22.8092	0.6375	0.0661881	0.883676	0.127757	0.428571	0.4562	15.5235	0.184182	0	C	0.00165678	0.00165678	0.5025
50	2013	0.026747	-3.09154	-5.10893	22.7778	0.608351	0.104694	0.662008	0.120921	0.428571	0.4562	15.3965	0.184182	0	C	-0.026747	0.026747	0.5319
50	2014	0.00762244	-2.85445	-4.67291	22.7998	0.588088	0.178229	0.806098	0.118321	0.333333	0.4562	15.6417	0.184182	0	C	0.00762244	0.00762244	0.5301
50	2015	0.0467127	-2.07577	-4.54675	23.4764	0.454445	0.0883023	0.761271	0.152758	0.333333	0.2576	15.7265	0.455063	0	C	0.0467127	0.0467127	-0.4726
50	2016	0.0765598	-2.51379	-6.37721	23.7973	0.387465	0.206165	1.60525	0.094754	0.375	0.2576	15.7643	0.455063	0	C	0.0765598	0.0765598	-0.2382
50	2018	0.0631103	-2.62983	-4.12237	24.1128	0.511848	0.0647911	0.946889	0.112312	0.333333	0.2081	15.8048	0.431034	0	C	-0.0631103	0.0631103	0.2156
50	2022	0.0253012	-4.28756	-6.26746	25.1107	0.566435	0.062823	0.647404	0.0833775	0.3636	0.158523	15.7607	0.748335	0	C	-0.0253012	0.0253012	0.214218
58	2019	0.0207998	-4.04877	-4.10272	22.6873	0.656307	0.0235233	0.808781	0.00763554	0.375	0.567009	14.3783	0.0148845	0	L	-0.0207998	0.0207998	0.575937
58	2020	0.0156022	-3.97499	-4.8828	22.5463	0.594452	0.0695408	0.862245	0.0075506	0.375	0.567001	14.2478	0.0139256	0	L	-0.0156022	0.0156022	0.576096
59	2009	0.0503642	-2.97514	-5.75403	23.5424	0.640793	0.0488449	3.08332	0.000146606	0.333333	0.5114	13.0815	0.0732982	0	C	0.0503642	0.0503642	-0.3681
59	2010	0.109006	-3.52775	-6.77589	23.8168	0.702672	0.0178247	1.01103	0.00013563	0.333333	0.5114	13.0815	0.0570096	0	C	-0.147175	0.147175	-0.5123
59	2011	0.0130299	-3.06345	-7.63624	24.0018	0.750634	0.0558229	0.304141	0.0021392	0.333333	0.5114	12.9518	0.043979	0	C	0.0130299	0.0130299	-0.5095
59	2012	0.00332192	-2.94044	-8.06494	24.0744	0.735552	0.112025	0.306379	0.00662753	0.333333	0.5114	14.6059	0.0217025	0	C	-0.00332192	0.00332192	0.5154
59	2013	0.0116744	-3.11804	-7.90398	24.2123	0.774421	-0.0642221	0.316069	0.00504384	0.333333	0.5114	14.6189	0.0279001	0	C	0.0116744	0.0116744	0.5049
59	2014	0.0183066	-3.06287	-8.63392	24.0712	0.745773	0.0640062	0.252898	0.000435641	0.375	0.5114	14.5149	0.0273919	0	C	-0.0183066	0.0183066	0.5358
59	2015	0.00846487	-3.0473	-7.87208	24.2671	0.725987	0.00368519	0.33039	0.00530064	0.333333	0.5086	14.1181	0.0490456	0	C	0.00846487	0.00846487	-0.4743
59	2017	0.016416	-2.93075	-8.63392	24.1691	0.646672	0.134643	0.451025	0.00551933	0.307692	0.3216	14.649	0.478011	1	C	-0.016416	0.016416	-0.1556
59	2018	0.0124726	-2.9618	-8.11995	24.1562	0.591054	0.0957436	0.519155	0.0120672	0.333333	0.3216	14.904	0.400657	1	C	-0.0124726	0.0124726	-0.1548
59	2021	0.0096756	-3.10589	-7.42437	24.0519	0.494189	0.100884	1.34122	0.00682695	0.3333	0.271623	14.9136	0.396762	0	C	-0.0096756	0.0096756	0.478722
59	2022	0.0153282	-2.82485	-8.63392	24.1926	0.53655	0.0873325	1.9212	0.00513641	0.3333	0.271623	14.991	0.366609	0	C	-0.0153282	0.0153282	0.465771
60	2009	0.0410541	-2.70511	-4.67814	22.7927	0.498024	0.205782	0.716366	0.021285	0.363636	0.3173	14.9007	0.142215	0	C	0.0410541	0.0410541	-0.3144
60	2012	0.0262675	-3.04032	-5.53876	23.3653	0.525585	0.0763546	0.532953	0.044761	0.363636	0.3173	15.5649	0.205166	0	C	0.0262675	0.0262675	0.3748
60	2013	0.0171741	-3.01284	-4.87007	23.3675	0.495988	0.105663	0.488692	0.0271177	0.363636	0.3173	15.5674	0.215773	0	C	0.0171741	0.0171741	0.3855
60	2014	0.00378729	-3.15857	-4.77257	23.3939	0.561427	0.0672007	0.489978	0.0292327	0.363636	0.3173	15.6257	0.215773	0	C	0.00378729	0.00378729	0.3691
60	2015	0.00382301	-3.24527	-4.99438	23.3776	0.540798	0.060455	0.410855	0.0217363	0.363636	0.3173	15.5577	0.215773	0	C	0.00382301	0.00382301	0.3821
60	2016	0.00207673	-3.3247	-4.84518	23.4885	0.503239	0.0210929	0.57675	0.0225263	0.4	0.2958	15.4332	0.187326	0	C	0.00207673	0.00207673	0.3533
60	2017	0.0412876	-3.40556	-4.96541	23.5547	0.515829	0.0828783	0.620554	0.0311373	0.4	0.2958	15.4898	0.162206	0	C	0.0412876	0.0412876	0.35
60	2018	0.00882845	-3.13	-5.04912	23.6608	0.448532	0.130864	0.894671	0.0259315	0.444444	0.2751	16.2929	0.142292	1	C	0.00882845	0.00882845	0.2989
60	2019	0.0378868	-3.68987	-4.90824	23.694	0.450591	0.101084	0.775169	0.0281719	0.3333	0.275064	15.9798	0.142292	1	C	0.0378868	0.0378868	0.3021
60	2020	0.0335898	-3.59912	-4.95936	23.7349	0.440773	0.109314	0.791226	0.0267261	0.3333	0.275064	16.0535	0.142292	0	C	0.0335898	0.0335898	0.298704
60	2021	0.0847688	-3.68914	-4.92312	23.9157	0.47259	0.0658068	1.42963	0.0252735	0.3333	0.275064	15.9872	0.142292	0	C	0.0847688	0.0847688	0.343507
60	2022	0.016692	-3.82211	-4.59092	24.0412	0.501386	0.0640309	0.882574	0.0212805	0.3333	0.328806	16.1896	0.0548549	0	C	-0.016692	0.016692	0.351442
61	2009	0.00531596	-2.8972	-3.04005	22.5405	0.446161	0.045304	0.969508	0.0101077	0.384615	0.2152	14.3489	0.242677	0	F	-0.00531596	0.00531596	-0.1665
61	2011	0.058409	-3.0413	-3.43238	22.9329	0.585435	0.0727858	0.863135	0.00427266	0.384615	0.2152	14.4176	0.242677	0	F	0.058409	0.058409	0.1909
61	2012	0.0149796	-3.16395	-2.85263	22.9713	0.564772	-0.028817	0.631821	0.00643978	0.384615	0.2152	14.4966	0.242677	0	F	0.0149796	0.0149796	0.309
61	2014	0.0641435	-3.30356	-2.71839	23.2266	0.499835	0.0155606	0.683332	0.00369907	0.384615	0.2431	14.49	0.414542	0	L	0.0641435	0.0641435	-0.1297
61	2015	0.00956851	-3.40601	-2.68403	23.3483	0.554065	0.0523291	0.452875	0.00528599	0.384615	0.2476	14.554	0.526316	0	L	0.00956851	0.00956851	-0.01
61	2016	0.00592744	-3.48505	-2.9892	23.504	0.622803	0.0720724	0.355373	0.00442255	0.384615	0.2676	14.5931	0.487021	0	L	-0.00592744	0.00592744	-0.0201
65	2009	0.00676498	-3.47193	-4.04647	21.5153	0.796744	-0.0167101	0.728471	0.120174	0.333333	0.5805	14.0962	0.122734	0	E	-0.00676498	0.00676498	-0.4652
65	2010	0.0275583	-3.88532	-3.97769	21.5728	0.77056	0.282517	0.99829	0.149447	0.333333	0.5555	14.6175	0.128259	0	E	-0.0275583	0.0275583	-0.4349
65	2012	0.0243463	-3.80949	-4.63713	21.5692	0.723701	0.0489076	1.1463	0.315435	0.333333	0.5441	14.6432	0.130929	0	E	0.0243463	0.0243463	-0.458
65	2013	0.032655	-3.84693	-4.60939	21.8832	0.756321	-0.00193261	0.988008	0.235342	0.333333	0.5441	14.7885	0.130929	0	E	-0.032655	0.032655	-0.4397
65	2014	0.0174282	-4.02456	-3.60988	22.1052	0.757927	0.190324	1.04893	0.176304	0.333333	0.5441	14.7872	0.130929	0	E	-0.0174282	0.0174282	-0.4281
65	2015	0.0228512	-4.20006	-3.52662	22.3162	0.75983	0.0345603	1.07473	0.123444	0.333333	0.5441	14.7131	0.130929	0	E	0.0228512	0.0228512	-0.4893
65	2017	0.0253732	-3.59009	-3.02332	23.2204	0.698646	0.0118587	1.12665	0.199141	0.333333	0.4317	14.9203	0.29025	0	E	0.0253732	0.0253732	-0.5797
65	2018	0.029799	-4.24085	-4.10112	23.1625	0.640241	0.115388	1.36267	0.187318	0.333333	0.4317	14.933	0.29025	0	E	-0.029799	0.029799	-0.5672
65	2019	0.00330671	-4.10952	-4.28905	23.1611	0.597413	0.0159314	1.44082	0.207597	0.3333	0.431718	15.0091	0.317007	0	E	0.00330671	0.00330671	-0.187098
65	2020	0.0183661	-4.02957	-4.18654	23.4142	0.630137	-0.107046	1.27722	0.293179	0.375	0.431718	15.1004	0.294777	0	E	0.0183661	0.0183661	-0.196707
65	2021	0.000740309	-4.18172	-4.27151	23.6181	0.655597	-0.0704415	1.63713	0.174405	0.3333	0.431712	15.1553	0.29025	0	E	0.000740309	0.000740309	-0.204043
65	2022	0.0198294	-4.20358	-4.27689	23.6856	0.6463	0.0774115	1.36169	0.196394	0.3333	0.428943	14.9684	0.29025	0	E	-0.0198294	0.0198294	-0.202672
66	2009	0.0125899	-3.45802	-5.00637	21.6598	0.539303	0.0673352	0.628242	0.0976602	0.333333	0.4782	14.5221	0.0112997	0	C	-0.0125899	0.0125899	-0.4642
66	2010	0.0139417	-1.68884	-1.82615	24.0355	0.700102	0.0285643	0.878267	0.378181	0.333333	0.4782	14.5925	0.0343807	0	C	0.0139417	0.0139417	0.4489
66	2011	0.0115055	-2.67751	-3.30815	24.2175	0.674447	-0.0429204	0.852799	0.375463	0.333333	0.5392	14.7026	0.0500448	0	C	-0.0115055	0.0115055	-0.5742
66	2012	0.00330062	-2.60388	-3.2972	24.2137	0.68834	0.0194225	0.922395	0.403843	0.333333	0.5392	14.8222	0.0500448	0	C	0.00330062	0.00330062	-0.5729
66	2013	0.0108781	-2.28748	-2.92328	24.3915	0.738523	0.116448	0.817687	0.334259	0.333333	0.5392	14.7533	0.00624518	0	C	0.0108781	0.0108781	-0.5404
66	2015	0.000231051	-2.4921	-3.00894	24.4258	0.791154	0.0642049	0.764448	0.303982	0.333333	0.5392	14.959	0.0367542	0	C	3.00219e-05	3.00219e-05	0.5272
66	2017	0.0244854	-2.60131	-6.9284	24.4334	0.767378	0.0507719	1.27416	0.0160862	0.333333	0.5392	14.9137	0.01575	0	C	0.0244854	0.0244854	0.5337
66	2019	0.0101444	-3.22176	-5.47052	23.496	0.584406	0.00280336	1.04279	0.185425	0.3333	0.407493	15.2427	0.0221457	0	C	-0.0101444	0.0101444	0.405901
66	2020	0.0132431	-3.35807	-5.22476	23.7992	0.600809	0.00503693	1.08047	0.139008	0.3333	0.405877	15.5719	0.0495111	0	C	0.0132431	0.0132431	0.414017
66	2021	0.0153578	-3.39344	-5.27523	24.0386	0.660481	0.00607496	1.10591	0.134766	0.3333	0.415097	15.6291	0.0437757	0	C	-0.0153578	0.0153578	-0.413682
66	2022	0.00203895	-3.24047	-4.96571	24.211	0.670954	-0.00883101	0.839352	0.145075	0.3333	0.413659	15.5357	0.0474577	0	C	0.00203895	0.00203895	-0.41289
68	2009	0.0119677	-2.67306	-5.44175	21.8728	0.397693	0.157527	0.985446	0.068693	0.333333	0.2339	14.3081	0.82122	0	C	-0.0119677	0.0119677	0.4477
68	2010	0.0234489	-2.04015	-5.97112	20.3687	0.748636	0.282517	0.311152	0.0235022	0.333333	0.2245	13.544	0.775314	0	C	-0.0234489	0.0234489	-0.073
69	2009	0.00292253	-3.24277	-4.66932	23.3585	0.504461	0.0806895	0.209824	0.00250783	0.357143	0.4826	14.5297	0.0422133	0	L	-0.00292253	0.00292253	-0.4259
69	2010	0.00199471	-2.63527	-2.80062	24.149	0.627589	0.236018	0.337406	0.00581796	0.357143	0.5636	14.4926	0.0234088	0	L	0.00199471	0.00199471	-0.528
69	2011	0.0188132	-3.19736	-4.80035	24.6056	0.696934	-0.110461	0.464801	0.00389872	0.5	0.5636	14.5007	0.0334935	0	L	-0.0188132	0.0188132	-0.5246
69	2012	0.0130258	-3.50282	-4.71365	24.8626	0.711698	-0.0277423	0.34053	0.0041087	0.545455	0.5652	15.0174	0.0159127	0	L	-0.0130258	0.0130258	-0.5346
69	2013	0.0145236	-3.67134	-5.56803	25.0137	0.699528	0.0979199	0.347309	0.00516221	0.545455	0.5662	15.0686	0.0296332	0	N	-0.0145236	0.0145236	-0.539
69	2014	0.00679391	-3.73356	-3.60634	25.1992	0.685297	0.081908	0.285008	0.00441938	0.555556	0.5663	15.2291	0.0377368	0	N	-0.00679391	0.00679391	-0.5703
69	2015	0.00443461	-3.84766	-3.94213	25.2758	0.660105	-0.0272826	0.499327	0.00552564	0.571429	0.569	15.1863	0.0430017	0	N	-0.00443461	0.00443461	-0.5389
69	2016	0.00242973	-3.78064	-3.97399	25.4705	0.634098	-0.0162433	0.706165	0.00420772	0.571429	0.5766	15.3145	0.05127	0	N	0.00242973	0.00242973	-0.5956
69	2017	0.000377549	-4.0604	-3.86902	25.7092	0.671215	0.0300923	0.532342	0.00263656	0.571429	0.5347	15.4376	0.158153	0	N	0.000377549	0.000377549	-0.4467
69	2018	0.0184736	-4.18405	-2.5783	26.1053	0.698911	-0.0354089	0.595395	0.00222691	0.571429	0.5347	15.5654	0.141203	0	N	-0.0184736	0.0184736	-0.4595
69	2019	0.0115145	-4.50827	-1.94107	26.2497	0.737692	-0.0339406	0.511024	0.00117786	0.5	0.469972	16.0625	0.1603	0	K	0.0115145	0.0115145	0.580466
69	2020	0.00219281	-4.66813	-2.06912	26.3951	0.749767	-0.0136657	0.56337	0.000753749	0.5	0.470062	16.4829	0.1603	0	K	0.00219281	0.00219281	0.519924
69	2021	0.00197059	-4.90095	-2.31412	26.3978	0.75826	0.0464721	0.529402	0.00250629	0.5714	0.470103	16.5505	0.1603	0	K	0.00197059	0.00197059	0.508307
69	2022	0.000910386	-5.03315	-2.34255	26.4523	0.748394	0.0400739	0.573365	0.00639473	0.5714	0.470103	16.5505	0.155147	0	K	0.000910386	0.000910386	0.502044
70	2009	0.0536882	-3.12497	-3.9218	20.8429	0.386032	0.117572	1.94932	0.21871	0.363636	0.4914	13.9609	0.129104	0	C	0.0536882	0.0536882	-0.4524
70	2010	0.015562	-3.10651	-3.99234	20.9285	0.401516	0.0198733	1.53125	0.208586	0.363636	0.4914	14.4892	0.129104	0	C	0.015562	0.015562	-0.4163
70	2011	0.021522	-2.45749	-3.14721	21.191	0.454388	0.0420158	1.50192	0.182177	0.363636	0.4914	14.3688	0.129104	0	C	-0.021522	0.021522	-0.4084
70	2012	0.00413669	-2.80404	-3.75206	21.3223	0.495641	-0.0265586	1.1954	0.195222	0.363636	0.4914	14.4453	0.109527	0	C	0.00413669	0.00413669	-0.419
70	2013	0.011818	-2.69451	-3.80587	21.4122	0.509238	0.0409053	1.04856	0.222802	0.333333	0.4914	14.1991	0.109527	0	C	0.011818	0.011818	-0.419
70	2014	0.00210848	-2.7951	-3.86808	21.5357	0.482769	0.0063912	1.066	0.256193	0.333333	0.4533	14.4171	0.109527	0	C	-0.00210848	0.00210848	-0.3774
70	2016	0.0124202	-2.64998	-3.89723	22.1206	0.552956	0.0451214	0.710522	0.24956	0.333333	0.3918	14.6431	0.11871	0	C	-0.0124202	0.0124202	-0.2528
88	2010	0.0284095	-4.69184	-5.84615	22.305	0.08226	0.0425204	15.0241	0.00282154	0.333333	0.6737	14.2275	0.0283433	0	G	-0.0284095	0.0284095	-0.6894
88	2011	0.0289791	-4.46748	-7.41886	22.3277	0.08226	0.0445464	18.843	0.00364997	0.333333	0.6737	14.2338	0.00664983	0	G	-0.0289791	0.0289791	-0.667
88	2012	0.0106371	-4.47113	-6.39498	22.4123	0.08226	0.0239007	8.68386	0.00473348	0.333333	0.6737	14.1145	0.0146307	0	G	-0.0106371	0.0106371	0.6904
88	2013	0.00344218	-4.50446	-6.52672	22.3896	0.08226	0.0186657	6.70848	0.0038998	0.333333	0.6737	14.1011	0.0160416	0	G	-0.00344218	0.00344218	0.6776
88	2015	0.042499	-4.63875	-7.53487	22.644	0.188218	0.017278	12.4091	0.00386598	0.333333	0.6737	14.2587	0.019327	0	G	-0.042499	0.042499	0.6752
88	2016	0.0473847	-4.60939	-7.34253	22.7874	0.229364	0.00202248	3.22688	0.00385941	0.333333	0.6737	14.2644	0.0476111	0	G	0.0473847	0.0473847	0.6929
88	2018	0.0219704	-4.47126	-4.21594	22.9529	0.238875	0.0106516	2.91081	0.00297279	0.333333	0.6737	14.5091	0.0476111	0	G	0.0219704	0.0219704	0.6928
88	2019	0.0201767	-4.50839	-4.29129	23.0564	0.248857	0.00976986	2.2432	0.00309001	0.3333	0.673695	14.633	0.0476111	0	G	-0.0201767	0.0201767	0.670109
88	2020	0.00336314	-4.60181	-4.41367	23.1227	0.257485	0.0235562	1.58771	0.0035616	0.3333	0.673695	14.7073	0.0476111	0	G	0.00336314	0.00336314	0.670109
89	2009	0.00233841	-4.21259	-6.41656	22.4154	0.139359	0.126282	3.41978	0.0492509	0.4	0.6136	14.1038	0.0270671	0	G	-0.00233841	0.00233841	-0.615
89	2011	0.0267043	-4.42871	-6.46111	22.6006	0.104214	0.139592	1.69341	0.0377017	0.333333	0.6136	14.291	0.0320444	0	G	0.0267043	0.0267043	-0.6309
89	2012	0.0452182	-4.47918	-6.43882	22.9386	0.251293	0.0818508	2.96944	0.0260079	0.333333	0.6136	14.4637	0.0320444	0	G	0.0452182	0.0452182	-0.6256
89	2013	0.0634863	-4.74144	-6.6018	23.0653	0.293495	0.0803405	2.0035	0.0280017	0.333333	0.6136	14.4833	0.0192853	0	G	-0.0634863	0.0634863	0.6313
89	2014	0.0347246	-4.81964	-5.58058	23.1965	0.341296	0.0781861	0.791722	0.0284454	0.333333	0.613	14.4704	0.0243944	0	G	-0.0347246	0.0347246	0.6234
89	2015	0.017771	-4.91725	-6.9532	23.2647	0.376038	0.0711118	0.865746	0.0309647	0.333333	0.613	14.5574	0.0144673	0	G	-0.017771	0.017771	0.6302
89	2016	0.00470746	-5.38826	-7.54518	23.2044	0.142207	0.0989468	1.27362	0.0261568	0.333333	0.5697	14.6046	0.0195201	0	G	-0.00470746	0.00470746	0.5889
89	2017	0.0132412	-4.95294	-7.50619	23.2474	0.141008	0.0913975	1.67153	0.0249101	0.333333	0.5697	14.6206	0.0414717	0	G	-0.0132412	0.0132412	0.6119
89	2019	0.0738189	-4.84007	-5.6462	23.3225	0.13351	0.0783914	2.22645	0.0284534	0.3333	0.569686	14.7406	0.053615	0	G	0.0738189	0.0738189	0.554326
89	2020	0.0897101	-4.75772	-6.10387	23.3639	0.138555	0.0687165	1.69916	0.037144	0.3333	0.569686	14.8036	0.114512	0	G	0.0897101	0.0897101	0.504909
89	2021	0.0776476	-4.63541	-6.27771	23.4391	0.210235	0.0331599	0.684953	0.03013	0.3333	0.569686	14.8565	0.0849625	0	G	-0.0776476	0.0776476	0.550465
89	2022	0.0207216	-4.68385	-6.03387	23.994	0.547947	0.0376177	1.10655	0.0207097	0.3333	0.569686	14.8366	0.0529908	0	G	-0.0207216	0.0207216	0.552479
90	2009	0.00456635	-4.04764	-3.20163	22.4081	0.613565	-0.174371	0.443225	0.0505545	0.4	0.3635	14.3083	0.0408614	0	E	-0.00456635	0.00456635	-0.311
90	2010	0.0264704	-3.37813	-3.55383	22.4965	0.552343	-0.00148413	0.335967	0.0485264	0.428571	0.3635	13.3614	0.130185	0	E	-0.0264704	0.0264704	-0.3994
90	2011	0.00431663	-3.90842	-3.82325	23.0417	0.539683	-0.0125087	0.349846	0.0336131	0.428571	0.3635	13.9031	0.0734155	0	E	0.00431663	0.00431663	-0.3877
90	2012	0.0241013	-4.30903	-4.5298	22.7382	0.590704	0.0192811	0.286961	0.0336397	0.5	0.3635	14.676	0.0602464	1	E	-0.0241013	0.0241013	0.3516
90	2013	0.00944361	-4.01396	-4.09757	22.8725	0.624482	0.0758563	0.400603	0.0317237	0.428571	0.3635	14.7022	0.0357729	0	E	-0.00944361	0.00944361	0.3681
90	2015	0.00941311	-4.22838	-3.76726	23.1236	0.664769	0.0318501	0.501787	0.0354427	0.428571	0.3635	14.85	0.133131	0	E	-0.00941311	0.00941311	0.3648
90	2016	0.00373959	-4.27162	-3.79364	23.5299	0.625577	-0.132486	0.613133	0.0291338	0.428571	0.2347	14.8869	0.685824	0	E	-0.00373959	0.00373959	0.122
90	2017	0.00178534	-4.61382	-4.42351	23.6829	0.671569	-0.0378982	0.493272	0.0330618	0.428571	0.2347	15.1798	0.685824	0	E	-0.00178534	0.00178534	0.122
90	2018	0.0155979	-4.45707	-3.34822	23.9734	0.74455	-0.0610349	0.375752	0.0546156	0.428571	0.2347	15.2433	0.685824	0	E	-0.0155979	0.0155979	0.122
90	2020	0.00120328	-4.48977	-4.8842	24.4199	0.760364	0.00725362	0.353632	0.0540068	0.4286	0.234748	15.3371	0.685824	0	E	0.00120328	0.00120328	0.434769
90	2021	0.00729428	-4.7525	-4.34459	24.6151	0.774743	-0.00321608	0.583804	0.0552157	0.5	0.234748	15.453	0.685824	0	E	-0.00729428	0.00729428	0.429565
90	2022	0.00587697	-4.71371	-4.52012	24.8147	0.785596	0.0179191	0.606783	0.0563017	0.375	0.234748	15.4628	0.685824	0	E	-0.00587697	0.00587697	0.422081
96	2009	0.0191449	-3.46313	-6.11291	21.2426	0.08226	0.0574221	8.4282	0.0080713	0.384615	0.3875	14.6571	0.478721	0	F	-0.0191449	0.0191449	-0.4617
96	2010	0.018325	-3.66986	-5.49443	21.3312	0.102706	0.0127893	4.0516	0.00500064	0.363636	0.5761	14.6868	0.0654952	0	F	-0.018325	0.018325	-0.5059
96	2011	0.0260243	-3.73152	-6.06205	21.3513	0.08226	-0.0154782	5.98241	0.00548793	0.363636	0.5761	14.8282	0.0478897	0	F	-0.0260243	0.0260243	-0.535
96	2012	0.0143043	-3.10594	-6.93404	21.4113	0.088711	-0.0211741	5.03672	0.00146164	0.363636	0.5761	14.9343	0.0478897	0	F	-0.0143043	0.0143043	-0.529
96	2013	0.0136943	-3.98199	-7.48046	21.4114	0.09312	0.0120488	4.45006	0.00163138	0.4	0.5761	14.8098	0.0478897	0	F	-0.0136943	0.0136943	-0.5277
96	2014	0.00192463	-3.88121	-7.35046	21.4403	0.085742	0.0182061	5.79623	0.000858292	0.363636	0.5761	14.9815	0.031399	0	F	-0.00192463	0.00192463	-0.5364
96	2015	0.0212839	-3.7381	-5.81557	21.4328	0.08226	0.0111827	8.40297	0.00127976	0.363636	0.5761	14.9705	0.0835848	0	F	-0.0212839	0.0212839	-0.5084
96	2016	0.019676	-3.70915	-6.4955	21.5194	0.089219	0.0259897	7.5092	0.00104495	0.363636	0.5541	14.948	0.0316922	0	F	-0.019676	0.019676	-0.5257
96	2017	0.0158066	-3.85045	-6.34405	21.6111	0.08226	-0.018717	13.1447	0.00143796	0.363636	0.5554	15.023	0.0333693	0	F	-0.0158066	0.0158066	-0.4929
96	2018	0.00268524	-3.93741	-6.33303	21.6606	0.08226	0.0320053	11.3326	0.00268246	0.363636	0.5554	14.9917	0.0420338	0	F	-0.00268524	0.00268524	-0.4774
96	2019	0.015197	-3.99429	-6.58512	21.6967	0.08226	0.0295086	11.1271	0.00212665	0.3636	0.555436	15.1398	0.0523582	0	F	-0.015197	0.015197	0.609343
96	2020	0.0101285	-4.04199	-6.44708	21.804	0.08226	0.0354279	10.7348	0.00101428	0.3636	0.555436	15.1773	0.0778252	0	F	-0.0101285	0.0101285	0.638118
99	2009	0.00882418	-3.65608	-3.23526	21.5603	0.378659	0.0607444	1.91953	0.0543087	0.333333	0.4665	14.6244	0.0961881	0	G	0.00882418	0.00882418	-0.5023
99	2010	0.00999873	-3.48844	-3.69111	21.6412	0.391922	0.05616	1.69478	0.0785887	0.333333	0.4665	15.0722	0.0121595	0	G	0.00999873	0.00999873	-0.4689
99	2011	0.0046456	-3.50822	-4.19139	21.6461	0.356164	0.11931	1.98706	0.0607226	0.333333	0.4665	15.2653	0.0127633	0	G	-0.0046456	0.0046456	-0.469
99	2012	0.00825214	-3.39757	-4.44391	21.7206	0.3603	0.0733519	1.69708	0.0885205	0.333333	0.4665	15.2992	0.0596438	0	G	0.00825214	0.00825214	-0.5003
99	2013	0.109006	-3.38921	-3.94666	21.9849	0.435512	0.0579936	2.80662	0.0650151	0.333333	0.4665	15.267	0.0121595	0	G	0.141177	0.141177	-0.467
99	2014	0.0792748	-3.41212	-3.46095	22.0687	0.360138	0.0790772	1.22272	0.0653417	0.333333	0.4218	15.2194	0.0254778	0	G	-0.0792748	0.0792748	-0.4383
99	2015	0.0285005	-3.43762	-4.41174	22.2172	0.388661	0.0596978	1.56669	0.0654156	0.333333	0.3953	15.442	0.0580933	0	G	-0.0285005	0.0285005	-0.3258
99	2016	0.00828253	-3.60013	-4.58051	22.325	0.432835	0.0661342	1.35329	0.0810285	0.333333	0.3863	15.3255	0.0651254	0	G	-0.00828253	0.00828253	-0.3918
99	2017	0.0043172	-3.89422	-4.50003	22.3111	0.412218	0.0593834	1.25584	0.0904034	0.384615	0.3863	15.4961	0.0651254	0	G	-0.0043172	0.0043172	-0.3494
99	2018	0.00135154	-3.65346	-4.52305	22.4499	0.455037	-0.013247	1.69007	0.075959	0.333333	0.3863	15.5011	0.0651254	0	G	-0.00135154	0.00135154	-0.3474
99	2019	0.00635183	-3.68117	-3.4445	22.4573	0.434482	0.0412475	1.93785	0.112529	0.3333	0.386291	15.7196	0.0651254	0	G	0.00635183	0.00635183	-0.39017
99	2020	0.021271	-3.81754	-5.15659	22.4917	0.421481	0.130639	1.40753	0.115489	0.3333	0.386291	15.708	0.0651254	0	G	-0.021271	0.021271	-0.381912
99	2021	0.0138828	-3.73374	-4.93153	22.4303	0.347693	0.0853004	2.85692	0.160473	0.3333	0.386291	15.6203	0.0651254	0	G	0.0138828	0.0138828	-0.392849
99	2022	0.0387242	-4.41391	-5.00859	22.6129	0.251649	0.110162	4.39663	0.125626	0.3125	0.30179	16.0325	0.28001	0	G	0.0387242	0.0387242	-0.142307
100	2009	0.0156388	-2.43646	-3.14642	23.8671	0.732179	0.0217448	0.822027	0.138585	0.4	0.127	16.5342	0.495663	0	C	0.0156388	0.0156388	-0.0223
100	2011	0.109006	-2.63828	-2.96527	24.7025	0.661685	0.0148762	1.20711	0.103129	0.363636	0.106212	15.8	0.58099	0	C	0.142242	0.142242	0.0901
100	2020	0.0351908	-4.6222	-4.24985	25.8283	0.612465	0.0697025	0.986524	0.0505952	0.4444	0.106212	16.5505	0.719011	1	C	0.0351908	0.0351908	0.140447
100	2021	0.00187579	-4.24196	-4.07766	26.2759	0.650817	0.064745	0.800567	0.0486902	0.4	0.106212	16.5505	0.641396	1	C	0.00187579	0.00187579	0.10807
100	2022	0.0362609	-4.07252	-4.05776	26.4523	0.612464	0.106495	0.904938	0.0590762	0.3636	0.106212	16.5505	0.641396	1	C	0.0362609	0.0362609	0.116872
151	2009	0.0105759	-3.22994	-3.23943	20.8678	0.224753	0.0239513	1.99485	0.0305883	0.333333	0.4978	13.9341	0.0194167	0	O	0.0105759	0.0105759	-0.5013
151	2010	0.0545926	-3.23137	-4.3468	20.8358	0.197865	0.0077259	2.36762	0.0145505	0.333333	0.4978	14.0563	0.0210625	0	O	-0.0545926	0.0545926	-0.4875
151	2011	0.0195126	-3.15532	-3.27617	20.8078	0.190006	-0.120088	2.50673	0.00175702	0.333333	0.4809	14.0492	0.0084304	0	F	-0.0195126	0.0195126	-0.4696
151	2012	0.0130457	-3.18786	-3.10763	20.8932	0.272902	0.131296	1.95723	0.000824815	0.333333	0.4809	14.0676	0.00662874	0	F	-0.0130457	0.0130457	-0.4738
151	2013	0.0146141	-3.27289	-3.14081	21.2336	0.45525	0.233491	1.52025	0.0137723	0.333333	0.5009	14.0483	0.00624518	0	F	-0.0146141	0.0146141	-0.4927
151	2014	0.0129263	-3.27362	-4.31063	21.6355	0.606677	0.227007	1.44108	0.00234765	0.333333	0.5009	14.3221	0.0104045	0	F	-0.0129263	0.0129263	-0.487
151	2015	0.0139111	-3.4075	-4.03788	21.7947	0.656582	0.222895	1.33977	0.0363262	0.333333	0.4772	14.8811	0.0198188	0	F	-0.0139111	0.0139111	-0.4843
151	2016	0.0103546	-3.79262	-2.81561	21.6052	0.579701	-0.144142	1.50389	0.020404	0.333333	0.4536	14.7794	0.011173	0	F	-0.0103546	0.0103546	-0.459
151	2017	0.00305747	-3.44885	-4.40337	21.4502	0.517535	-0.162253	1.58519	0.017937	0.375	0.4536	14.9217	0.0129301	0	F	0.00305747	0.00305747	-0.4448
151	2018	0.0239559	-3.06844	-4.32916	21.4919	0.54077	0.0503046	1.33198	0.0415503	0.333333	0.4536	15.1336	0.0128964	0	F	-0.0239559	0.0239559	-0.4447
153	2009	0.0333025	-2.73864	-2.98019	20.8765	0.438817	0.0427457	0.829944	0.19012	0.333333	0.1475	12.6571	0.75092	0	C	0.0333025	0.0333025	-0.1954
153	2010	0.0104642	-2.72333	-2.93599	20.9101	0.436987	0.0268817	0.974939	0.194561	0.333333	0.1475	12.9831	0.75092	0	C	0.0104642	0.0104642	-0.1956
155	2009	0.0654304	-2.28187	-5.80012	21.8071	0.352525	0.11103	0.479038	0.0123368	0.4	0.6349	12.6808	0.0120641	0	C	0.0654304	0.0654304	-0.6154
155	2010	0.0507821	-2.43846	-5.7471	21.8916	0.396789	0.111347	0.661079	0.0112104	0.4	0.6349	12.7855	0.0130049	0	C	-0.0507821	0.0507821	0.639
156	2013	0.0286956	-1.68884	-4.14312	21.9422	0.74873	0.201368	0.433353	0.0665007	0.333333	0.543	14.7352	0.284018	1	R	-0.0286956	0.0286956	-0.4025
156	2014	0.071163	-2.71159	-3.38353	22.3495	0.643314	0.171649	0.55889	0.0559407	0.333333	0.5231	14.8279	0.165194	1	R	0.071163	0.071163	-0.3389
156	2015	0.0272618	-2.90842	-4.92187	22.4385	0.602917	0.222895	0.640847	0.0579801	0.333333	0.5231	15.1362	0.165194	1	R	-0.0272618	0.0272618	-0.3389
156	2016	0.019729	-2.80644	-4.97171	23.2629	0.269583	0.0952103	3.43303	0.0371685	0.384615	0.4185	15.2482	0.477943	0	R	0.019729	0.019729	-0.0478
156	2017	0.00499723	-3.55553	-5.62419	23.3647	0.279278	0.105844	3.2246	0.0365608	0.416667	0.4185	15.2948	0.477943	0	R	0.00499723	0.00499723	-0.0792
156	2019	0.0238584	-3.91336	-5.41047	23.4139	0.277813	0.0810591	3.22826	0.0464803	0.4	0.418468	15.0321	0.477943	0	R	0.0238584	0.0238584	0.651664
156	2020	0.0103731	-3.88332	-5.78219	23.4784	0.300245	0.104448	2.9045	0.0452106	0.3333	0.418468	15.0198	0.477943	0	R	0.0103731	0.0103731	0.605668
156	2021	0.0265086	-3.4386	-5.12203	23.8777	0.40751	0.0819972	1.41401	0.0543435	0.3333	0.362966	15.0198	0.426239	0	R	0.0265086	0.0265086	0.536643
157	2009	0.00815757	-2.59339	-3.50696	23.8601	0.771943	0.0135741	0.680446	0.160256	0.571429	0.4186	14.5233	0.238039	1	C	-0.00815757	0.00815757	-0.3686
157	2019	0.00333597	-4.0427	-4.66111	25.2608	0.585172	0.0541868	1.53472	0.245506	0.5714	0.177443	15.6873	0.904568	1	C	-0.00333597	0.00333597	0.024489
157	2020	0.0152001	-4.05532	-4.46373	25.2458	0.570609	0.0675517	1.48657	0.275926	0.5714	0.176033	15.6873	0.904814	1	C	-0.0152001	0.0152001	0.003405
157	2021	0.00225319	-3.85204	-4.50019	25.4792	0.588158	0.0638293	1.41844	0.281363	0.5714	0.174547	15.6873	0.904568	1	C	0.00225319	0.00225319	0.036369
157	2022	0.0138748	-4.24105	-4.5378	25.5274	0.522225	0.0215109	1.52504	0.352625	0.5714	0.181958	15.7176	0.793714	1	C	-0.0138748	0.0138748	0.057159
158	2009	0.0952804	-3.62533	-5.63677	22.1945	0.484158	0.018466	0.759692	0.0273265	0.333333	0.5015	12.4212	0.0436321	0	C	0.0952804	0.0952804	-0.4637
158	2010	0.0969811	-3.7818	-5.56248	22.1753	0.455477	0.00579496	0.749431	0.0314595	0.333333	0.5015	12.4212	0.00693429	0	C	-0.0969811	0.0969811	0.5083
158	2015	0.0169365	-3.29467	-4.33672	22.4376	0.554528	0.0215005	0.445108	0.00742968	0.333333	0.4806	12.978	0.0196802	0	C	-0.0169365	0.0169365	0.4789
158	2021	0.00456683	-3.89686	-4.58984	23.4243	0.594665	0.0676033	1.04444	0.120479	0.3636	0.284806	14.8199	0.431183	0	I	-0.00456683	0.00456683	0.434397
301	2009	0.0470368	-3.87164	-6.74674	22.0618	0.353383	-0.0797705	0.492229	0.0110744	0.333333	0.3669	13.7529	0.0268448	0	C	-0.0470368	0.0470368	-0.376
301	2010	0.0386206	-4.00302	-7.42023	22.0777	0.359717	0.0514714	0.724658	0.0183438	0.333333	0.3669	13.6353	0.036016	0	C	-0.0386206	0.0386206	0.3455
301	2011	0.0207275	-3.94373	-6.8436	22.043	0.319968	-0.00481214	1.27098	0.104659	0.571429	0.3669	13.5361	0.0264422	0	S	0.0207275	0.0207275	0.3515
301	2012	0.0221688	-4.04706	-6.33786	21.971	0.265155	0.0849705	1.01949	0.0222073	0.444444	0.3669	13.6357	0.0264422	0	S	0.0221688	0.0221688	0.3638
301	2013	0.0547871	-3.80756	-7.02791	21.9994	0.247966	0.136162	0.909353	0.0102319	0.444444	0.3669	14.0624	0.0264422	0	D	-0.0547871	0.0547871	0.3646
301	2014	0.0289434	-3.56216	-2.42381	22.0226	0.191626	0.0440524	1.84573	0.0103065	0.375	0.3669	14.0987	0.0194625	0	D	0.0289434	0.0289434	0.3772
301	2015	0.0134293	-3.81996	-2.78402	22.1063	0.215455	-0.0313402	1.97294	0.0104586	0.428571	0.3669	14.2916	0.00952101	1	D	0.0134293	0.0134293	0.3729
301	2016	0.0351338	-3.95696	-3.66662	22.2066	0.264025	0.0503356	1.51641	0.00912126	0.428571	0.3745	14.3303	0.0115232	1	D	0.0351338	0.0351338	0.3652
301	2017	0.0432767	-3.79051	-6.56018	22.3262	0.302185	0.172226	0.91336	0.00809362	0.428571	0.2651	14.3414	0.415213	1	D	-0.0432767	0.0432767	0.3706
338	2010	0.0177292	-2.82262	-4.08187	24.3128	0.567584	0.0673501	1.09303	0.0916889	0.333333	0.2423	15.3025	0.615953	1	C	-0.0177292	0.0177292	0.0518
338	2011	0.00364032	-2.64012	-5.09823	24.6776	0.551952	0.166846	1.13945	0.0877592	0.333333	0.2415	15.4642	0.696816	1	C	0.00364032	0.00364032	0.113
338	2012	0.0185277	-2.8483	-5.37874	24.843	0.530377	0.0967215	1.09988	0.0769769	0.333333	0.2416	15.42	0.696476	1	C	-0.0185277	0.0185277	0.1004
338	2013	0.0198929	-2.94645	-4.93145	24.9178	0.526552	0.0415584	1.32296	0.0628544	0.333333	0.243	15.4157	0.692665	1	C	-0.0198929	0.0198929	0.1018
338	2014	0.00244554	-2.84479	-5.15558	25.0866	0.562831	0.0734625	1.34741	0.0565516	0.333333	0.2422	15.3999	0.694879	1	C	0.00244554	0.00244554	0.101
338	2015	0.00978632	-2.50626	-4.50075	25.5142	0.660711	0.0927794	1.07693	0.080225	0.333333	0.2422	15.4062	0.69483	1	C	0.00978632	0.00978632	0.092
338	2016	0.00705829	-2.82048	-5.22823	25.4671	0.636761	0.0589684	1.15153	0.0781436	0.384615	0.2423	15.408	0.694686	1	C	-0.00705829	0.00705829	0.027
338	2017	0.0168872	-2.70891	-4.94106	25.8231	0.728267	0.0503104	1.02263	0.0691271	0.384615	0.2422	15.4975	0.69483	1	C	-0.0168872	0.0168872	0.0308
338	2018	0.00898793	-2.83788	-5.25339	25.9684	0.702829	0.0857334	1.02569	0.0715707	0.357143	0.2423	15.6185	0.694637	1	C	-0.00898793	0.00898793	0.0266
338	2019	0.00460169	-3.41102	-5.16156	26.0476	0.696705	0.108447	0.986619	0.0640861	0.3333	0.242328	15.7532	0.725584	1	C	-0.00460169	0.00460169	-0.091093
338	2020	0.0100461	-3.39281	-5.70767	26.1906	0.705383	0.10064	0.958354	0.0603182	0.3333	0.24432	15.7304	0.725374	1	C	-0.0100461	0.0100461	-0.101174
338	2021	0.00542907	-3.42484	-5.12386	26.3245	0.702924	0.0846838	0.980407	0.0569598	0.3333	0.244331	15.8722	0.725374	1	C	-0.00542907	0.00542907	-0.153058
338	2022	0.00493283	-3.51593	-5.53354	26.3474	0.628357	0.0529069	1.11848	0.0656602	0.3333	0.222169	16.0487	0.73373	1	C	-0.00493283	0.00493283	-0.091635
400	2009	0.00378444	-2.92731	-3.84807	22.2793	0.50229	0.0581964	1.12766	0.301916	0.333333	0.299	13.1022	0.117525	0	C	-0.00378444	0.00378444	-0.3598
400	2010	0.0237701	-2.7141	-3.69989	22.2504	0.449573	0.0428423	1.29663	0.378181	0.333333	0.299	13.3535	0.117872	0	C	0.0237701	0.0237701	-0.2276
400	2011	0.0374631	-2.47219	-3.2025	22.4733	0.520769	0.0297669	1.41498	0.375463	0.333333	0.299	13.7642	0.0698514	0	C	-0.0374631	0.0374631	-0.3143
400	2012	0.0171271	-2.34082	-3.38323	22.6794	0.580492	0.0668262	1.37631	0.376583	0.333333	0.1938	14.0387	0.271341	0	C	-0.0171271	0.0171271	-0.1528
400	2013	0.00832955	-2.38584	-4.28814	22.6585	0.539772	0.0718601	1.39387	0.419382	0.333333	0.1938	14.3921	0.271341	0	C	-0.00832955	0.00832955	-0.1637
400	2014	0.0102394	-2.48499	-4.08901	22.8384	0.539619	0.0979266	1.40235	0.444726	0.375	0.1938	14.3808	0.257805	0	C	-0.0102394	0.0102394	-0.2199
400	2015	0.00397534	-2.35652	-3.92232	23.1021	0.422345	-0.0193018	1.9755	0.490694	0.333333	0.4102	14.4524	0.0274437	0	C	0.00397534	0.00397534	-0.4238
400	2016	0.00657576	-2.95085	-4.27056	23.248	0.449712	0.0403054	1.85104	0.471588	0.333333	0.4095	14.4986	0.0658458	0	C	-0.00657576	0.00657576	-0.4228
400	2017	0.00984779	-3.0092	-4.52547	23.3836	0.472021	0.0871988	1.72298	0.482124	0.333333	0.4128	14.4558	0.0653215	0	C	-0.00984779	0.00984779	-0.4284
400	2018	0.011187	-3.02636	-4.8221	23.4517	0.469273	-0.0022825	1.59018	0.478261	0.333333	0.4128	14.2953	0.0653215	0	C	-0.011187	0.011187	0.4139
400	2019	0.0123801	-3.62314	-4.70476	23.4027	0.426969	0.0317791	1.69773	0.505988	0.3333	0.41276	14.4211	0.0649861	0	C	-0.0123801	0.0123801	0.360739
400	2020	0.0103796	-3.51368	-4.6612	23.4373	0.42498	0.00503863	1.82086	0.505625	0.3333	0.432561	14.464	0.0620113	0	C	-0.0103796	0.0103796	0.381989
400	2021	0.0086407	-3.5088	-5.07068	23.545	0.452629	0.0466179	1.70446	0.440098	0.3333	0.432561	14.4914	0.146994	0	C	-0.0086407	0.0086407	0.336678
400	2022	0.0166772	-3.57679	-5.02342	23.595	0.425149	0.0738249	1.75874	0.344763	0.3333	0.384727	14.4562	0.0935699	0	C	-0.0166772	0.0166772	0.370885
401	2009	0.0658422	-2.83805	-4.07521	23.2678	0.504574	0.0493993	1.06612	0.0100389	0.333333	0.4078	14.2582	0.201524	0	C	0.0658422	0.0658422	-0.4068
401	2010	0.0257555	-2.70966	-3.32644	23.7968	0.643191	0.0911378	0.836395	0.0172063	0.333333	0.4078	14.2408	0.205922	0	C	0.0257555	0.0257555	-0.4022
401	2011	0.0165684	-3.01336	-5.18492	24.1328	0.692911	0.0561596	0.7027	0.0190021	0.333333	0.4142	14.4149	0.272316	0	C	-0.0165684	0.0165684	0.474
401	2012	0.0380953	-2.88771	-5.8469	24.3628	0.654412	0.0371482	0.474429	0.016171	0.333333	0.3728	14.6439	0.36929	0	C	-0.0380953	0.0380953	0.5741
401	2013	0.00182209	-2.99239	-4.33225	24.4491	0.677956	0.0230358	0.577425	0.0226371	0.333333	0.3863	14.6583	0.398232	0	C	-0.00182209	0.00182209	0.6392
401	2014	0.014951	-3.04463	-4.6197	24.4867	0.677456	0.0281982	0.545418	0.0270034	0.333333	0.3863	14.4827	0.414422	0	C	-0.014951	0.014951	-0.1017
401	2015	0.00278008	-2.99238	-4.69536	24.5087	0.694987	0.0511522	0.420365	0.0382392	0.333333	0.3863	14.5403	0.513611	0	C	-0.00278008	0.00278008	0.6805
401	2016	0.00101278	-2.95245	-4.22923	24.4437	0.725467	0.0222205	0.3515	0.0378389	0.375	0.3748	14.1233	0.371623	0	C	-0.00101278	0.00101278	-0.1416
401	2017	0.00764802	-3.20511	-3.11288	24.4485	0.730765	0.0648816	0.440921	0.0333986	0.333333	0.3	14.8051	0.464317	0	C	-0.00764802	0.00764802	0.6141
401	2020	0.0149807	-2.8549	-4.62871	24.8298	0.525172	0.135331	0.648607	0.0333579	0.375	0.3	15.2692	0.233334	0	C	0.0149807	0.0149807	0.317053
401	2021	0.00143475	-2.76347	-4.83367	24.7999	0.454608	0.148068	0.963513	0.0334577	0.4286	0.3	15.3544	0.233334	0	C	-0.00143475	0.00143475	0.396077
402	2009	0.0083273	-3.8333	-2.93547	24.0374	0.461092	-0.186443	1.46824	0.0219432	0.333333	0.2655	15.5239	0.115104	0	K	-0.0083273	0.0083273	-0.211
402	2010	0.0110787	-4.4354	-3.81056	24.4693	0.623564	-0.0370831	1.20096	0.0127412	0.333333	0.2655	15.5802	0.078819	0	K	-0.0110787	0.0110787	-0.1963
402	2011	0.0144166	-4.65546	-6.21383	24.7154	0.681675	-0.0458035	0.780963	0.00570584	0.333333	0.2655	15.5751	0.0433935	0	K	-0.0144166	0.0144166	0.2668
402	2012	0.00455659	-4.67777	-6.17614	24.813	0.690309	-0.0372635	0.482649	0.00352619	0.333333	0.2655	15.5785	0.110687	0	K	-0.00455659	0.00455659	0.2462
402	2013	0.00372669	-4.67182	-6.35212	24.9722	0.699479	-0.027501	0.538548	0.00344546	0.333333	0.2655	15.784	0.110487	0	K	-0.00372669	0.00372669	0.2518
402	2014	0.00251278	-4.95512	-5.2244	25.0549	0.678514	-0.0382007	0.641643	0.00510329	0.333333	0.2655	15.7614	0.108232	0	K	0.00251278	0.00251278	0.2665
402	2016	0.00249083	-4.9569	-4.07856	25.3837	0.72555	-0.121515	0.667716	0.00783507	0.333333	0.2789	15.8874	0.569314	0	K	0.00249083	0.00249083	0.5219
402	2017	0.000231051	-5.1499	-4.34022	25.4492	0.724098	0.151423	0.820774	0.00851151	0.5	0.2965	14.6298	0.535447	0	K	-0.000169734	0.000169734	0.5969
402	2018	0.00222726	-5.32383	-4.66928	25.5533	0.730814	-0.0579347	0.661536	0.00264454	0.333333	0.3009	16.4036	0.527593	0	K	-0.00222726	0.00222726	0.5904
402	2019	0.000504885	-5.51852	-3.92969	25.724	0.749551	-0.0607913	0.59688	0.00207151	0.3333	0.311385	16.3189	0.509866	0	K	0.000504885	0.000504885	0.604175
402	2020	0.000231051	-5.50256	-2.79807	25.8108	0.759361	0.0164226	0.608949	0.0150524	0.3333	0.311385	16.0756	0.509866	0	K	0.000122063	0.000122063	0.629601
402	2021	0.000462796	-5.72323	-2.62079	25.8544	0.764757	0.0584481	0.662598	0.00255004	0.3333	0.311385	16.1621	0.509866	0	K	-0.000462796	0.000462796	0.635462
402	2022	0.000339667	-5.72323	-3.00467	25.8279	0.7415	0.0236254	0.59525	0.00438038	0.3333	0.311385	14.5532	0.503499	0	K	0.000339667	0.000339667	0.60033
403	2019	0.00229047	-2.13228	-3.85615	20.999	0.529828	0.0885235	0.543502	0.0987621	0.3333	0.274859	15.6676	0.749738	0	C	0.00229047	0.00229047	0.507223
403	2020	0.00882464	-2.46745	-4.39236	20.9636	0.369631	0.150076	0.850504	0.16103	0.4286	0.274859	15.8675	0.680226	0	C	-0.00882464	0.00882464	0.467437
404	2009	0.0165584	-2.67499	-4.4013	21.455	0.673729	0.0353214	0.767622	0.173415	0.333333	0.2992	12.9966	0.610501	0	C	0.0165584	0.0165584	0.4652
404	2010	0.00469945	-2.13584	-4.60284	21.7149	0.688138	0.0374845	0.712788	0.183197	0.333333	0.2992	13.2394	0.610501	0	C	0.00469945	0.00469945	0.1707
404	2014	0.0102224	-2.17234	-4.73781	22.5741	0.609224	0.00150007	0.938365	0.144994	0.333333	0.2881	14.2823	0.186102	0	C	0.0102224	0.0102224	0.3612
404	2016	0.00205578	-2.48224	-6.12663	22.665	0.574696	0.104088	1.13939	0.195798	0.333333	0.2881	15.3122	0.142678	0	C	-0.00205578	0.00205578	0.3424
404	2017	0.0113223	-2.65873	-5.47674	22.8154	0.598875	0.0241237	1.13973	0.149977	0.333333	0.2881	15.4449	0.142678	0	C	-0.0113223	0.0113223	0.3495
411	2009	0.0126047	-3.12651	-6.12641	21.1096	0.808319	0.0830149	0.821391	0.357973	0.333333	0.2135	13.6106	0.54407	0	F	0.0126047	0.0126047	-0.1515
415	2012	0.0460689	-3.12721	-6.52724	23.6473	0.541802	0.043113	2.61815	0.00501007	0.333333	0.449	12.666	0.271592	0	L	0.0460689	0.0460689	0.6018
415	2016	0.0513153	-4.342	-7.04074	25.6053	0.753311	0.0531774	1.34165	0.00889638	0.333333	0.4464	14.5487	0.195416	0	L	0.0513153	0.0513153	0.5865
415	2017	0.0122289	-4.6783	-3.61334	26.1015	0.825802	0.0643699	0.982764	0.00694158	0.333333	0.3456	15.3378	0.246676	1	L	-0.0122289	0.0122289	0.4809
415	2018	0.0382324	-4.69681	-7.7047	26.4284	0.882109	0.0699854	0.743577	0.00647159	0.333333	0.3491	14.8282	0.2442	1	L	-0.0382324	0.0382324	0.4844
417	2009	0.000338198	-1.93284	-3.74658	21.9295	0.644616	0.196291	0.743346	0.00541563	0.363636	0.2393	13.9333	0.66011	0	F	0.000338198	0.000338198	-0.3895
417	2010	0.0136248	-2.10605	-3.89687	22.0299	0.645623	0.183904	0.805392	0.00574279	0.307692	0.2393	13.5664	0.66011	0	F	-0.0136248	0.0136248	0.3815
417	2011	0.00376173	-2.07451	-4.09795	22.2214	0.630959	0.189261	0.898086	0.00511598	0.363636	0.2399	13.6383	0.658588	1	F	-0.00376173	0.00376173	0.3229
417	2012	0.00614975	-2.10719	-3.50386	22.5432	0.565579	0.133726	1.188	0.00255456	0.363636	0.2213	13.6383	0.658588	1	F	0.00614975	0.00614975	0.2968
417	2013	0.0302235	-2.26509	-3.70957	22.6201	0.539711	0.0998631	1.1637	0.00277187	0.4	0.2213	13.699	0.658588	1	F	0.0302235	0.0302235	0.3325
417	2014	0.00489017	-2.18003	-3.95495	22.7405	0.540901	0.049935	1.0899	0.00348689	0.363636	0.2213	13.9967	0.434953	0	F	-0.00489017	0.00489017	0.3195
417	2015	0.0129605	-2.16719	-4.02512	22.7964	0.532677	0.0566303	1.00178	0.00529864	0.363636	0.2214	13.9887	0.658371	0	F	0.0129605	0.0129605	0.4081
417	2022	0.0116251	-2.3696	-4.91523	23.28	0.609406	0.0750719	0.627928	0.0103111	0.4444	0.380044	14.2191	0.120071	0	F	0.0116251	0.0116251	0.446442
419	2009	0.0138068	-2.27445	-5.26112	21.5596	0.609326	0.0770058	0.44115	0.003011	0.333333	0.4543	13.7212	0.0303568	0	F	-0.0138068	0.0138068	-0.4006
419	2011	0.0264563	-2.12644	-4.24454	21.8825	0.718966	0.102726	0.471297	0.0148655	0.375	0.4478	13.7212	0.0297892	1	F	-0.0264563	0.0264563	0.4749
419	2012	0.0153253	-2.08909	-3.39822	21.9957	0.532363	0.0806551	0.731937	0.00763385	0.375	0.4511	13.7212	0.0411049	1	F	-0.0153253	0.0153253	0.4833
420	2009	0.0272772	-3.22289	-4.61093	21.5775	0.588252	0.0575686	0.259543	0.0256022	0.363636	0.2074	12.4212	0.0649937	0	C	-0.0272772	0.0272772	-0.1862
420	2010	0.0174017	-2.9657	-4.51797	21.7279	0.63713	0.0257668	0.264313	0.036573	0.363636	0.2074	12.4212	0.0649937	0	C	-0.0174017	0.0174017	-0.2061
420	2012	0.0192989	-2.79995	-4.40382	21.8338	0.801884	0.00173037	0.309211	0.035673	0.363636	0.2126	12.4212	0.097601	0	C	0.0192989	0.0192989	-0.1979
420	2014	0.00434461	-3.26366	-5.15226	22.1092	0.886921	-0.0350189	0.278146	0.0244679	0.363636	0.2126	12.4212	0.0569178	0	C	0.00434461	0.00434461	-0.1782
420	2015	0.0522948	-3.69069	-3.76639	21.9198	0.692103	-0.0184515	0.470451	0.0282484	0.4	0.1122	12.4212	0.678012	0	C	0.0522948	0.0522948	0.1343
420	2016	0.109006	-3.68366	-2.33836	21.6979	0.632747	-0.0620724	0.527846	0.034539	0.363636	0.1122	12.654	0.678012	0	C	0.113467	0.113467	0.1343
420	2017	0.0717266	-3.74239	-2.70405	22.2538	0.417175	-0.0248242	0.912573	0.0257126	0.363636	0.145	12.7099	0.381461	0	C	0.0717266	0.0717266	0.057
420	2018	0.109006	-4.37205	-5.77504	22.5446	0.550183	0.00512354	0.292464	0.0218099	0.363636	0.1559	12.7714	0.354761	0	C	-0.113415	0.113415	0.0347
421	2009	0.0106086	-3.112	-3.82083	21.8138	0.66825	0.116337	0.4319	0.0278876	0.333333	0.3006	13.3439	0.238442	0	O	-0.0106086	0.0106086	-0.3318
421	2010	0.0222797	-3.59525	-4.52392	21.7127	0.635898	0.124779	0.53622	0.0322886	0.333333	0.3006	13.487	0.238442	0	O	0.0222797	0.0222797	-0.1916
421	2016	0.00407226	-2.64727	-2.4024	22.6228	0.474536	-0.0154273	0.720655	0.0272594	0.375	0.4953	13.8936	0.0949406	1	D	-0.00407226	0.00407226	-0.4994
421	2017	0.0173645	-3.58109	-3.62775	22.6752	0.491874	-0.0194627	0.342818	0.0300772	0.375	0.4953	13.9201	0.0949406	0	D	-0.0173645	0.0173645	-0.5359
421	2018	0.0132938	-3.80194	-5.65308	23.1139	0.686656	0.219185	0.455111	0.0354274	0.333333	0.4953	13.8547	0.0949406	0	D	-0.0132938	0.0132938	-0.5068
423	2010	0.0154448	-2.3886	-4.76398	21.86	0.210992	0.260756	3.65861	0.0395241	0.333333	0.2314	13.5135	0.15725	0	C	-0.0154448	0.0154448	-0.2484
423	2011	0.00412533	-2.71057	-4.83856	22.0036	0.2169	0.176714	3.21081	0.0359153	0.333333	0.2314	13.848	0.115062	0	C	-0.00412533	0.00412533	0.1491
423	2012	0.000235719	-2.74572	-5.22896	22.1646	0.177752	0.16793	4.33407	0.0132172	0.333333	0.2314	13.8738	0.0564608	0	C	-0.000235719	0.000235719	0.1946
423	2013	0.0249976	-2.53821	-3.07216	22.3958	0.190484	0.161115	4.04033	0.0194672	0.333333	0.2314	14.1591	0.0588457	0	C	0.0249976	0.0249976	0.2047
423	2014	0.0314864	-2.69783	-4.35767	22.5116	0.149746	0.147012	4.42352	0.0300899	0.333333	0.2314	14.3574	0.087875	0	C	-0.0314864	0.0314864	0.2203
423	2015	0.00239925	-2.77855	-4.91328	22.7328	0.192	0.0880848	2.92027	0.015623	0.333333	0.2314	14.8835	0.0810123	0	C	-0.00239925	0.00239925	0.2058
423	2016	0.000231051	-2.8695	-5.2629	22.8761	0.177256	0.113557	3.23541	0.0357373	0.333333	0.2314	14.9788	0.126339	0	C	-3.29303e-05	3.29303e-05	0.1714
423	2017	0.0114228	-2.86038	-4.89119	23.0208	0.157136	0.0627739	3.06511	0.0388249	0.333333	0.2314	15.0331	0.201361	0	C	-0.0114228	0.0114228	0.2581
423	2019	0.00183487	-3.53045	-5.45182	23.353	0.183198	0.0727507	3.00141	0.0650527	0.3333	0.231417	15.7216	0.35068	0	C	0.00183487	0.00183487	0.185197
423	2020	0.0190626	-3.85327	-5.80831	23.1789	0.139923	-0.0961065	2.96839	0.108379	0.3333	0.231417	15.4851	0.38279	0	C	-0.0190626	0.0190626	0.269728
423	2021	0.0197832	-3.39291	-5.98135	23.1166	0.107124	0.0731354	5.08351	0.0428336	0.3333	0.231417	15.2996	0.38279	0	C	-0.0197832	0.0197832	0.185187
423	2022	0.0167754	-3.3791	-5.80714	23.1767	0.140407	0.240875	4.86732	0.0280158	0.375	0.231417	15.5749	0.38279	0	C	-0.0167754	0.0167754	0.255861
425	2011	0.026906	-2.64387	-4.20142	23.9342	0.513903	0.0191822	1.1819	0.157134	0.333333	0.492	15.4574	0.0993522	1	C	0.026906	0.026906	-0.3415
425	2012	0.00892021	-2.9371	-3.71093	24.2704	0.563431	-0.0584716	1.2968	0.281494	0.444444	0.492	15.6245	0.0697666	1	C	-0.00892021	0.00892021	-0.3662
425	2015	0.0122201	-3.26528	-4.60944	24.612	0.581602	0.0151005	1.45853	0.410119	0.444444	0.4693	15.3877	0.0682431	1	C	-0.0122201	0.0122201	-0.3971
425	2016	0.00313039	-3.50247	-3.4919	24.4777	0.517557	0.00252276	1.4039	0.422151	0.444444	0.4213	15.3364	0.0659322	1	C	-0.00313039	0.00313039	-0.3751
425	2017	0.00494557	-3.34725	-4.48552	24.5069	0.534267	0.0510571	1.22116	0.350503	0.375	0.426	15.2979	0.0659287	1	C	-0.00494557	0.00494557	-0.3793
425	2019	0.00185399	-4.15237	-4.47278	24.8382	0.504644	0.0540199	1.31296	0.294777	0.5	0.381053	15.7017	0.123267	0	C	-0.00185399	0.00185399	0.425976
425	2020	0.0108894	-4.2396	-4.64826	25.0709	0.564685	0.0664444	1.35303	0.337514	0.4444	0.381109	15.753	0.152472	0	C	-0.0108894	0.0108894	0.390457
425	2021	0.00379322	-4.32328	-4.60632	25.2428	0.627759	0.0303843	1.12263	0.280836	0.4444	0.381109	15.9116	0.133426	0	C	0.00379322	0.00379322	0.397798
425	2022	0.0141849	-4.31998	-4.46494	25.424	0.662188	0.0733683	1.08255	0.284361	0.4444	0.381117	16.3403	0.123247	0	C	0.0141849	0.0141849	0.38102
426	2009	0.00234318	-3.78235	-3.74665	21.5908	0.488947	0.0120659	1.06398	0.0578204	0.333333	0.451	12.4212	0.0475242	1	D	0.00234318	0.00234318	-0.429
426	2010	0.0395207	-3.89753	-3.04031	21.2336	0.287939	0.0236291	1.3152	0.0823729	0.333333	0.451	12.4212	0.0475242	1	D	-0.0395207	0.0395207	-0.4509
428	2009	0.00660607	-2.11862	-3.21786	21.8661	0.589695	0.0815483	0.549939	0.025465	0.333333	0.4795	12.948	0.0575566	0	H	0.00660607	0.00660607	-0.5145
428	2010	0.0273087	-2.13474	-3.22511	22.0874	0.626921	0.148225	0.577105	0.0167503	0.333333	0.4543	13.1315	0.0254717	0	H	0.0273087	0.0273087	-0.4355
428	2011	0.0849917	-2.23344	-3.55965	22.2406	0.65925	0.0945249	0.614196	0.00862197	0.333333	0.4543	13.4545	0.0304041	0	H	0.0849917	0.0849917	-0.4252
428	2015	0.0122265	-2.54102	-3.6623	22.9458	0.80305	0.0125288	0.182778	0.00856379	0.5	0.4603	13.3792	0.0177057	0	H	-0.0122265	0.0122265	0.4482
428	2017	0.0155636	-2.77287	-3.85816	22.9103	0.666576	0.011545	0.227238	0.0055156	0.555556	0.3248	13.4315	0.906618	0	H	-0.0155636	0.0155636	0.6229
429	2009	0.00400992	-4.05659	-5.32232	22.7062	0.475639	0.0802134	0.487924	0.00177965	0.363636	0.406	13.79	0.0328662	0	G	0.00400992	0.00400992	-0.4024
429	2011	0.0133317	-4.30359	-5.64986	23.0772	0.544009	0.0560771	0.409154	0.00171411	0.363636	0.4083	14.0612	0.0381505	0	G	-0.0133317	0.0133317	-0.4008
429	2012	0.026919	-4.25978	-5.6245	23.1916	0.597053	0.0525577	0.720991	0.0015019	0.363636	0.4083	14.1332	0.0381497	0	G	0.026919	0.026919	-0.3946
429	2013	0.0350836	-4.13528	-5.76229	23.3	0.611355	0.0472213	0.346858	0.00167676	0.4	0.4083	14.1318	0.0381476	1	G	-0.0350836	0.0350836	-0.3936
429	2014	0.0153448	-4.27587	-6.15849	23.2644	0.601973	0.0596678	0.693643	0.00219768	0.363636	0.4083	14.0711	0.0420789	0	G	-0.0153448	0.0153448	-0.3865
429	2015	0.0150711	-4.32612	-6.10797	23.2501	0.530826	0.0772958	0.58221	0.00188772	0.363636	0.4084	14.2045	0.0381455	0	G	-0.0150711	0.0150711	-0.3911
429	2016	0.0118113	-4.32132	-6.63505	23.2171	0.493845	0.0823433	0.609141	0.00397657	0.363636	0.4084	14.1114	0.0382955	0	G	0.0118113	0.0118113	-0.3861
429	2017	0.00928723	-4.15568	-6.17603	23.5004	0.449772	0.119724	1.72874	0.00253111	0.357143	0.2455	14.2106	0.908348	0	G	-0.00928723	0.00928723	-0.3486
430	2015	0.0531108	-2.54299	-4.12363	20.3446	0.272118	0.159689	0.651461	0.00154664	0.333333	0.3002	13.717	0.313962	0	N	0.0531108	0.0531108	-0.4491
430	2016	0.0835882	-2.36986	-4.18074	20.5872	0.29778	0.239532	0.694108	0.00515411	0.333333	0.3002	14.2114	0.313962	0	N	0.0835882	0.0835882	-0.4491
430	2017	0.0562285	-2.4311	-3.9875	21.4383	0.667676	0.0648062	0.194367	0.00176722	0.333333	0.3002	14.1258	0.313962	0	N	0.0562285	0.0562285	-0.4491
430	2018	0.0520831	-3.03283	-4.55126	21.5718	0.331729	0.0523613	0.408264	0.00177001	0.333333	0.2783	14.1166	0.268435	0	N	0.0520831	0.0520831	-0.1379
488	2009	0.0302835	-3.66923	-5.08746	23.9928	0.466842	0.0735429	0.772432	0.0666328	0.333333	0.1889	14.5157	0.75171	0	C	0.0302835	0.0302835	0.0012
488	2010	0.109006	-3.58927	-5.78026	24.0631	0.477652	0.0580948	1.17687	0.0541944	0.333333	0.1891	15.0964	0.751258	0	C	0.116353	0.116353	0.0614
488	2011	0.0294447	-3.47774	-5.47996	24.2808	0.564953	0.0242417	0.674249	0.0605118	0.333333	0.1891	15.9034	0.751484	1	C	-0.0294447	0.0294447	0.0934
488	2012	0.0233383	-3.54316	-4.67979	24.5438	0.671543	-0.00958701	0.584854	0.0632563	0.333333	0.1889	16.0984	0.752049	1	C	-0.0233383	0.0233383	0.0904
488	2016	0.0105215	-3.71447	-3.65495	25.0795	0.778623	-0.124694	0.615883	0.0506824	0.333333	0.1513	15.9886	0.996016	1	C	-0.0105215	0.0105215	0.3543
488	2017	0.00996336	-3.99056	-3.87737	25.1335	0.725773	0.0261656	0.661637	0.0482961	0.4	0.1513	15.9796	0.857192	1	C	-0.00996336	0.00996336	0.3856
488	2018	0.00417783	-3.76342	-5.02873	25.3832	0.713381	0.000225004	0.758008	0.0347064	0.4	0.1513	16.0245	0.849401	0	C	0.00417783	0.00417783	0.4113
488	2019	0.0235328	-4.69258	-3.90232	25.3803	0.754349	0.133876	0.670785	0.0323256	0.3636	0.152911	16.0324	0.840477	0	C	-0.0235328	0.0235328	0.392538
488	2020	0.0149188	-4.5306	-3.86099	25.3078	0.731114	0.124876	0.762409	0.025777	0.375	0.153341	16.3819	0.837802	0	C	-0.0149188	0.0149188	0.381948
488	2021	0.00877323	-4.55944	-3.70192	25.2404	0.718262	0.122957	0.602335	0.0216754	0.3333	0.153248	16.3916	0.816393	0	C	-0.00877323	0.00877323	0.368804
498	2014	0.010781	-3.37589	-3.47635	22.9661	0.755201	0.0781726	0.737927	0.227713	0.375	0.6066	13.8597	0.127354	0	E	-0.010781	0.010781	-0.6374
498	2017	0.00097062	-3.28528	-2.51358	23.4342	0.769289	0.0541276	0.77323	0.23783	0.333333	0.6066	13.8641	0.127354	0	E	0.00097062	0.00097062	-0.6832
498	2018	0.00366833	-3.5465	-3.28104	23.5927	0.769372	0.0131866	0.765216	0.274534	0.333333	0.6066	14.3288	0.094551	0	E	0.00366833	0.00366833	-0.5383
498	2019	0.0111281	-3.79035	-3.58484	23.8968	0.733793	0.0347447	0.699004	0.195241	0.4286	0.606567	14.3776	0.0822558	0	E	-0.0111281	0.0111281	0.67574
498	2022	0.00927125	-3.68689	-3.10403	25.1468	0.759996	-0.0282596	1.06546	0.103468	0.3636	0.498415	14.9273	0.218103	0	E	-0.00927125	0.00927125	0.667489
501	2009	0.0164145	-3.54259	-3.36583	22.3677	0.70319	0.160463	0.727937	0.0031516	0.363636	0.1842	13.9303	0.781922	0	F	0.0164145	0.0164145	0.0468
501	2010	0.0146956	-3.46521	-3.35982	22.4895	0.734018	0.160068	0.444107	0.00367831	0.363636	0.1842	14.4062	0.781922	0	F	-0.0146956	0.0146956	0.4095
501	2011	0.0669805	-3.45987	-3.72272	22.7325	0.751975	0.217679	0.430339	0.00227087	0.363636	0.1842	14.7981	0.781922	0	F	0.0669805	0.0669805	0.3322
501	2012	0.051355	-3.49167	-3.81926	22.9949	0.769568	0.190094	0.411547	0.00123543	0.363636	0.2017	14.9948	0.714286	0	F	0.051355	0.051355	0.4152
501	2016	0.0617822	-3.96223	-4.48877	23.5998	0.767476	0.0480719	0.252811	0.000520851	0.363636	0.2409	15.274	0.48216	0	F	-0.0617822	0.0617822	0.4628
501	2021	0.0930053	-4.64943	-5.06843	23.8501	0.565163	0.0539363	0.267955	0.000970332	0.3636	0.215481	16.1885	0.48216	0	F	0.0930053	0.0930053	0.380641
503	2019	0.00235216	-2.4892	-4.5348	20.9704	0.08226	-0.0181053	11.1271	0.00590699	0.3333	0.262235	15.136	0.041207	0	I	-0.00235216	0.00235216	0.281508
503	2020	0.0106232	-2.40506	-3.18478	20.9896	0.08226	0.0506003	11.6686	0.0158469	0.3333	0.262235	14.8269	0.0382733	0	I	-0.0106232	0.0106232	0.272244
505	2009	0.000231051	-2.94749	-3.32387	20.6981	0.866267	-0.0677199	0.149944	0.00423471	0.333333	0.2608	13.1285	0.058387	1	K	-6.32087e-05	6.32087e-05	-0.2108
505	2018	0.00580168	-1.7685	-2.94245	22.5287	0.572467	-0.172921	0.744674	0.0123578	0.428571	0.4206	14.3981	0.168183	0	K	0.00580168	0.00580168	-0.4583
507	2009	0.0084106	-3.72855	-4.96408	21.2793	0.328355	-0.0220205	0.610493	0.0272604	0.363636	0.164	13.9681	0.413787	0	S	0.0084106	0.0084106	-0.2351
507	2010	0.0766327	-3.67609	-5.65397	21.2684	0.269815	0.00997279	0.808249	0.0458876	0.363636	0.164	13.5962	0.413787	0	S	0.0766327	0.0766327	-0.2426
507	2011	0.0164744	-3.21899	-4.13487	21.3206	0.218068	0.0194042	2.29931	0.0210813	0.363636	0.164	13.8686	0.413787	0	S	0.0164744	0.0164744	0.0558
507	2012	0.0166963	-3.20912	-4.3183	21.9517	0.476831	0.0709853	1.4846	0.0277854	0.4	0.164	14.8624	0.413787	0	S	-0.0166963	0.0166963	0.1246
507	2013	0.0153391	-3.53031	-5.38498	21.9869	0.4375	0.000269336	1.7984	0.0303308	0.444444	0.2506	14.4571	0.0916212	0	G	-0.0153391	0.0153391	0.2671
507	2014	0.0236704	-3.59249	-4.26503	22.0922	0.354787	0.00326648	2.59616	0.030719	0.5	0.2562	14.284	0.0704776	0	G	0.0236704	0.0236704	0.2791
507	2021	0.0095731	-3.81843	-5.23348	23.325	0.56503	0.0228679	0.873109	0.0426247	0.375	0.296367	14.7069	0.15027	0	G	-0.0095731	0.0095731	0.346397
507	2022	0.000231051	-3.71495	-5.04814	23.5989	0.583037	0.0391539	0.965269	0.0803846	0.4444	0.299812	14.9152	0.117632	0	G	-0.000199589	0.000199589	0.350729
514	2009	0.00269875	-4.57039	-3.66335	21.8491	0.316078	-0.0316006	1.71848	0.000600404	0.571429	0.7498	13.1712	0.0095641	0	K	-0.00269875	0.00269875	-0.8237
514	2010	0.0115525	-5.02529	-5.99691	21.9734	0.364112	-0.0517195	1.19151	0.00221853	0.571429	0.6384	13.4408	0.0270671	0	K	-0.0115525	0.0115525	-0.6705
514	2011	0.0114023	-4.65003	-5.81565	22.2505	0.467011	-0.0305642	1.25608	0.0161865	0.571429	0.6384	13.1975	0.034956	0	K	-0.0114023	0.0114023	0.6303
514	2012	0.00239916	-4.66645	-1.78626	22.3822	0.456428	-0.13331	1.16445	0.056369	0.571429	0.6384	13.2213	0.034956	0	K	-0.00239916	0.00239916	0.6364
514	2013	0.00511486	-4.10887	-2.08001	22.6352	0.551443	-0.0775968	0.877955	0.0170801	0.571429	0.6383	13.4758	0.0349654	0	K	-0.00511486	0.00511486	0.6387
514	2016	0.000693207	-4.67748	-5.92379	22.7191	0.547649	0.00634125	0.379395	0.00334685	0.4	0.6319	13.7577	0.0100771	0	K	-0.000693207	0.000693207	0.6272
514	2018	0.000652652	-5.19707	-6.20475	22.5649	0.451933	0.0955586	0.931614	0.00150279	0.571429	0.6319	14.4888	0.0128964	0	K	-0.000652652	0.000652652	0.6395
514	2019	0.00373976	-5.18348	-5.84952	22.6059	0.472779	0.080573	0.632408	0.0017362	0.5714	0.631865	14.2359	0.01768	0	K	-0.00373976	0.00373976	0.651082
514	2022	0.00195629	-5.05255	-5.65368	22.85	0.521048	0.0549563	0.482698	0.0140387	0.5714	0.631865	14.8481	0.0161662	0	K	-0.00195629	0.00195629	0.633658
519	2009	0.0204518	-2.57084	-4.15039	20.1272	0.252087	-0.0893815	1.29791	0.114913	0.428571	0.206	12.9358	0.648214	0	C	-0.0204518	0.0204518	-0.3086
519	2010	0.0245448	-2.50227	-3.7067	20.1272	0.316073	-0.0407378	1.24016	0.131327	0.428571	0.206	13.1993	0.648214	0	C	-0.0245448	0.0245448	-0.3379
519	2011	0.017295	-2.28082	-4.88318	20.1272	0.245625	-0.0305658	1.15406	0.132593	0.428571	0.2158	13.1993	0.230298	0	C	-0.017295	0.017295	-0.18
519	2012	0.00280479	-2.53995	-4.26464	20.1272	0.256212	-0.039842	1.29515	0.137036	0.428571	0.2158	13.1993	0.230298	0	C	0.00280479	0.00280479	-0.1853
519	2013	0.016311	-2.60444	-4.05483	20.1272	0.252177	0.0108831	1.34585	0.158839	0.428571	0.2158	13.1993	0.230298	0	C	-0.016311	0.016311	0.2463
519	2014	0.0199914	-1.68884	-3.57075	22.3163	0.266653	-0.0252813	1.59256	0.0576652	0.333333	0.3604	14.4295	0.211739	0	C	-0.0199914	0.0199914	-0.372
519	2015	0.015024	-3.3061	-5.27652	24.6168	0.08226	-0.0404727	1.60443	0.084745	0.333333	0.3604	14.5708	0.211739	0	C	0.015024	0.015024	-0.3939
519	2016	0.00136379	-5.55377	-6.69301	22.3634	0.192024	-0.027406	1.28726	0.111565	0.333333	0.3604	14.4331	0.211739	0	C	-0.00136379	0.00136379	-0.3973
519	2017	0.0102069	-2.3723	-4.48105	23.0516	0.282296	0.0153208	1.64624	0.0988817	0.333333	0.3368	14.3903	0.216048	0	C	-0.0102069	0.0102069	-0.3765
519	2018	0.00511905	-2.91406	-5.414	22.9983	0.226262	0.0551965	2.44492	0.094835	0.375	0.233	14.2232	0.642137	0	C	0.00511905	0.00511905	-0.4517
519	2022	0.0146168	-3.14672	-6.58385	23.3645	0.357772	0.112138	1.87551	0.0568453	0.4444	0.159707	14.8871	0.790201	0	C	-0.0146168	0.0146168	0.349968
520	2009	0.00561947	-4.29068	-5.3759	22.4719	0.72901	0.0128031	0.659746	0.0278394	0.333333	0.2727	13.4173	0.0303122	0	C	0.00561947	0.00561947	-0.2906
520	2010	0.0904174	-4.52689	-3.58769	22.5689	0.821311	-0.021981	0.746657	0.0254889	0.333333	0.2727	13.4023	0.0303122	0	C	0.0904174	0.0904174	-0.2662
520	2011	0.0416587	-4.55325	-3.45774	22.7744	0.853835	-0.0220593	0.629026	0.0252141	0.333333	0.2727	14.153	0.0303122	0	G	-0.0416587	0.0416587	-0.2671
520	2012	0.0626942	-4.04832	-3.57004	22.9007	0.886921	0.00642177	0.307487	0.024951	0.333333	0.2672	13.9247	0.0309387	0	G	-0.0626942	0.0626942	-0.2574
521	2009	0.00676772	-3.02238	-4.29241	21.9442	0.682342	0.0560186	0.428338	0.0832602	0.333333	0.106212	13.9304	0.756315	0	C	0.00676772	0.00676772	0.0997
521	2010	0.0338125	-2.91061	-5.22038	22.2892	0.718073	-0.00154374	0.64174	0.0662458	0.333333	0.1801	14.0635	0.372273	0	C	-0.0338125	0.0338125	-0.07284
521	2011	0.00781237	-3.02679	-4.3559	22.6856	0.614091	0.0525659	0.929144	0.0523545	0.333333	0.2138	14.2479	0.29286	0	C	-0.00781237	0.00781237	0.2226
521	2012	0.00949941	-3.09789	-5.14423	22.7518	0.624569	-0.0546104	0.869137	0.0751349	0.444444	0.2138	14.2534	0.29286	0	C	-0.00949941	0.00949941	0.2592
521	2013	0.0181659	-3.08428	-5.493	22.7884	0.621935	0.0532027	0.999604	0.0955806	0.444444	0.2158	14.1174	0.290141	0	C	-0.0181659	0.0181659	0.2454
521	2018	0.00466495	-3.22564	-5.26961	23.4934	0.676899	-0.034552	1.01692	0.111544	0.333333	0.2247	14.0713	0.203757	0	C	0.00466495	0.00466495	-0.1267
523	2009	0.0114071	-2.51842	-6.16423	20.325	0.321461	0.0457963	1.29895	0.19377	0.428571	0.45425	13.5723	0.0145417	0	C	-0.0114071	0.0114071	-0.43875
523	2010	0.0168586	-2.46749	-5.79211	20.4468	0.38723	0.0966568	1.31537	0.161036	0.428571	0.45425	13.6631	0.0382683	0	C	0.0168586	0.0168586	-0.42365
523	2011	0.0129931	-2.50636	-6.45329	20.6529	0.489093	0.0606696	1.01501	0.156571	0.428571	0.45425	14.416	0.0331334	0	C	0.0129931	0.0129931	-0.44455
523	2012	0.023435	-2.52718	-5.01531	21.1407	0.345721	-0.0580638	1.72286	0.135668	0.428571	0.3522	14.2703	0.24236	0	C	0.023435	0.023435	0.478
523	2016	0.00134125	-3.53161	-4.15763	21.9845	0.68796	-0.0116355	0.892287	0.370536	0.428571	0.3523	14.5555	0.0590824	0	C	-0.00134125	0.00134125	0.393
523	2017	0.00701611	-3.76435	-4.63928	22.1512	0.571952	-0.162253	1.20083	0.421163	0.428571	0.3004	14.3241	0.473485	0	C	-0.00701611	0.00701611	0.2225
524	2009	0.0152397	-1.95175	-4.35796	20.5203	0.246785	0.0412683	0.732201	0.024334	0.333333	0.3719	13.8745	0.385951	0	H	-0.0152397	0.0152397	-0.5033
524	2010	0.0172151	-2.48954	-5.59002	20.5106	0.242701	0.00652051	0.575236	0.0151069	0.333333	0.3719	14.032	0.385951	0	H	-0.0172151	0.0172151	-0.5249
524	2015	0.00390303	-2.52962	-5.83466	20.4761	0.29115	0.0634364	1.37496	0.0182849	0.333333	0.3719	13.9311	0.385951	0	H	-0.00390303	0.00390303	0.5052
524	2016	0.0117807	-2.52375	-5.65487	20.553	0.269534	0.0647634	3.12133	0.0175528	0.333333	0.3719	13.9801	0.385951	0	H	-0.0117807	0.0117807	0.5105
524	2017	0.0052413	-2.452	-5.04341	20.5642	0.269299	0.0496956	1.54839	0.0225044	0.333333	0.3719	14.1878	0.385951	0	H	-0.0052413	0.0052413	0.5388
524	2018	0.00748016	-1.68884	-2.59852	22.2135	0.419242	0.114941	1.27074	0.027895	0.333333	0.4441	14.3408	0.337018	0	H	-0.00748016	0.00748016	-0.4776
525	2009	0.0246144	-3.51262	-4.63536	21.8686	0.756393	-0.0444239	0.672718	0.0466398	0.555556	0.2851	13.5476	0.106805	0	C	-0.0246144	0.0246144	-0.2532
525	2010	0.00172251	-3.60299	-4.34804	22.0418	0.800544	0.0587401	0.626403	0.0161366	0.555556	0.2851	13.8392	0.157831	0	C	0.00172251	0.00172251	0.3073
528	2009	0.00950264	-2.39307	-4.72722	22.5594	0.577239	-0.0929463	0.689789	0.125675	0.333333	0.4437	15.597	0.0515278	0	C	-0.00950264	0.00950264	-0.4349
528	2010	0.00697984	-2.66894	-4.48334	22.9814	0.570544	0.160831	0.921284	0.105812	0.333333	0.3869	15.0826	0.0649549	0	C	-0.00697984	0.00697984	0.3277
528	2011	0.0179811	-2.65403	-4.18354	23.6462	0.544765	0.0369208	1.05294	0.0754745	0.333333	0.3869	15.8735	0.0894598	0	C	-0.0179811	0.0179811	0.2959
528	2012	0.0164346	-3.1022	-4.73142	23.8479	0.589365	-0.0887755	1.15064	0.0995439	0.333333	0.3498	15.9866	0.0800865	0	C	-0.0164346	0.0164346	-0.3342
528	2013	0.0182986	-3.29459	-4.86967	23.8405	0.586932	0.0255697	1.19868	0.0956487	0.333333	0.3498	14.5498	0.0631046	0	C	-0.0182986	0.0182986	-0.2819
528	2014	0.00425983	-3.28451	-4.60351	23.8225	0.577607	0.0488481	1.52027	0.12565	0.333333	0.3498	14.4222	0.0444656	0	C	-0.00425983	0.00425983	-0.3185
528	2016	0.0106734	-3.35087	-4.17386	23.738	0.563075	0.00713261	1.48317	0.154568	0.363636	0.3498	14.5959	0.0663618	0	C	-0.0106734	0.0106734	0.3005
528	2017	0.00768126	-3.39745	-4.28307	23.7478	0.570183	0.0669539	1.13943	0.127235	0.363636	0.3498	15.121	0.0663618	0	C	-0.00768126	0.00768126	0.3274
528	2018	0.0110131	-3.2052	-4.14686	23.7986	0.579048	0.0439838	0.965133	0.129519	0.363636	0.3498	15.4952	0.0663618	0	C	-0.0110131	0.0110131	0.3728
528	2019	0.00269565	-3.48987	-4.12821	23.9895	0.614775	0.0241831	1.05411	0.134775	0.3636	0.349758	15.6288	0.0885834	0	C	-0.00269565	0.00269565	0.315495
528	2020	0.0107612	-3.62887	-4.17151	24.1198	0.637307	0.0622062	1.0828	0.132388	0.3636	0.346652	15.5912	0.111694	0	C	-0.0107612	0.0107612	0.284225
528	2021	0.00460788	-3.74636	-4.33678	24.2499	0.649732	0.0590355	0.854555	0.136412	0.3636	0.346652	15.3486	0.0932027	0	C	0.00460788	0.00460788	0.304332
528	2022	0.00874932	-3.84081	-4.26608	24.4229	0.600767	0.0209355	1.0386	0.154996	0.3636	0.346812	15.648	0.143	0	C	-0.00874932	0.00874932	0.315496
529	2011	0.0164213	-2.72117	-3.98422	20.7162	0.27863	0.05748	1.72046	0.033132	0.375	0.5018	14.4854	0.0360112	0	C	-0.0164213	0.0164213	-0.4671
529	2012	0.0684707	-2.688	-4.58764	20.8252	0.291967	0.107419	1.70076	0.0145572	0.333333	0.5018	14.5286	0.0360112	0	C	0.0684707	0.0684707	-0.4446
529	2013	0.0544734	-2.71059	-4.02206	20.9102	0.298454	0.0460994	1.45783	0.0245778	0.333333	0.5119	14.6497	0.0379786	0	C	-0.0544734	0.0544734	0.5415
529	2015	0.0115237	-3.03254	-4.62979	21.1105	0.270361	0.100622	2.08551	0.0152977	0.375	0.5126	14.5301	0.0379227	0	C	-0.0115237	0.0115237	0.5441
529	2016	0.000445405	-3.08352	-3.81647	21.0955	0.208073	0.0367839	2.48224	0.0130104	0.333333	0.5126	14.2242	0.0379227	0	C	-0.000445405	0.000445405	0.5475
529	2017	0.0135056	-2.91674	-4.36064	21.1858	0.214726	0.117378	2.58592	0.0126352	0.333333	0.515	14.4778	0.037745	0	C	-0.0135056	0.0135056	-0.4662
529	2018	0.0186115	-2.92707	-5.16443	21.4377	0.291799	0.142214	2.18307	0.0601668	0.375	0.515	14.807	0.037745	0	C	-0.0186115	0.0186115	-0.4618
530	2009	0.0130338	-2.92354	-4.6942	21.7238	0.360596	0.0261809	0.936549	0.160713	0.333333	0.2196	14.0592	0.455415	1	C	-0.0130338	0.0130338	-0.0819
530	2010	0.015346	-2.98607	-4.9615	21.7188	0.343341	0.0731996	1.07256	0.157188	0.333333	0.2196	14.0592	0.455415	1	C	0.015346	0.015346	-0.0645
530	2011	0.0423868	-2.82364	-4.97472	21.7922	0.375602	0.0590291	1.00097	0.134246	0.333333	0.2196	14.1361	0.455415	1	C	-0.0423868	0.0423868	-0.0361
530	2012	0.00712922	-2.7586	-5.2464	21.8396	0.395404	0.0551349	1.03776	0.115361	0.333333	0.2196	14.2761	0.455415	1	C	-0.00712922	0.00712922	-0.0157
530	2013	0.00656562	-2.80756	-5.08156	21.8007	0.349769	-0.0227636	1.03	0.119932	0.333333	0.2196	14.3437	0.455415	1	C	-0.00656562	0.00656562	-0.1025
530	2014	0.0100198	-2.8011	-4.78593	21.8109	0.322938	0.00257144	1.09641	0.124592	0.333333	0.2196	14.3051	0.455415	0	C	-0.0100198	0.0100198	-0.1087
530	2015	0.00366025	-2.7713	-4.46127	21.8397	0.324261	0.00933085	1.0911	0.14371	0.333333	0.2196	14.3051	0.455415	0	C	-0.00366025	0.00366025	-0.0906
530	2016	0.0469499	-2.79283	-4.89939	22.13	0.335244	-0.0123866	0.881364	0.164464	0.333333	0.2134	14.3728	0.455415	0	C	0.0469499	0.0469499	-0.0608
530	2017	0.0338245	-3.01135	-4.3445	22.3294	0.334328	-0.00154636	1.28077	0.152313	0.333333	0.1996	14.6013	0.430052	0	C	-0.0338245	0.0338245	0.3182
531	2009	0.00616473	-3.73346	-2.977	22.3845	0.702541	0.0265413	0.551232	0.0928419	0.363636	0.3356	14.2105	0.519454	0	D	0.00616473	0.00616473	-0.4685
531	2010	0.0278627	-3.66795	-8.23082	22.5589	0.657278	0.085337	0.444726	0.0393852	0.363636	0.3356	14.465	0.519454	0	D	-0.0278627	0.0278627	0.5549
531	2011	0.0445236	-3.93517	-8.63153	22.5704	0.618082	0.0392127	0.413481	0.0600473	0.363636	0.3356	14.102	0.519454	0	D	-0.0445236	0.0445236	0.5546
531	2012	0.00904696	-3.89693	-8.62828	22.5941	0.657995	0.113798	0.307138	0.0513998	0.363636	0.2612	14.1016	0.702593	0	D	-0.00904696	0.00904696	-0.0479
531	2013	0.022839	-3.78017	-6.72965	22.7897	0.6875	0.21369	0.399013	0.0405018	0.363636	0.2612	14.0878	0.702593	0	D	-0.022839	0.022839	0.3521
531	2014	0.00555508	-3.94749	-7.18195	22.8501	0.67673	0.166787	0.4999	0.0362762	0.363636	0.2612	14.0616	0.702593	0	D	-0.00555508	0.00555508	0.3521
532	2009	0.0187266	-2.97002	-4.77738	20.6115	0.192692	0.00974842	1.74096	0.0808418	0.333333	0.112	14.0151	0.897666	0	D	-0.0187266	0.0187266	-0.2007
532	2010	0.0340089	-3.25169	-5.50442	20.7386	0.189438	0.0170804	2.08338	0.0606887	0.333333	0.106212	13.6933	0.825832	0	D	-0.0340089	0.0340089	0.0105
532	2011	0.0205504	-3.2682	-6.00612	20.9358	0.205617	0.0185496	2.16455	0.0648819	0.333333	0.106212	14.4157	0.826515	0	D	-0.0205504	0.0205504	0.1997
532	2014	0.0112296	-3.08294	-5.67007	20.8039	0.187312	0.0338104	2.74238	0.0707257	0.363636	0.1491	14.6802	0.992162	0	S	0.0112296	0.0112296	0.2917
533	2016	0.0327961	-2.66562	-3.36093	22.1501	0.49158	0.120728	1.58308	0.306166	0.363636	0.2497	14.9365	0.55497	1	C	0.0327961	0.0327961	0.3972
536	2022	0.00312776	-4.20478	-4.67557	23.1655	0.533911	0.0539878	0.437458	0.0307504	0.5714	0.137333	15.7305	0.996016	0	C	-0.00312776	0.00312776	0.462
537	2009	0.000609203	-4.67884	-3.68418	21.7312	0.758998	-0.0477252	0.279527	0.0278551	0.333333	0.1919	12.6968	0.254084	0	S	0.000609203	0.000609203	-0.1904
537	2010	0.0144904	-4.50682	-4.31377	21.7819	0.726146	0.155653	0.180057	0.0579612	0.333333	0.1919	12.7246	0.182942	0	S	-0.0144904	0.0144904	0.1941
537	2011	0.0118708	-3.97278	-5.26461	21.7222	0.646478	-0.00899408	0.416726	0.00966657	0.333333	0.2002	12.8052	0.0876901	0	K	-0.0118708	0.0118708	0.1959
537	2012	0.00358021	-4.27923	-5.1885	21.8135	0.543696	0.122839	0.469869	0.00112351	0.333333	0.2002	13.4652	0.228399	0	K	-0.00358021	0.00358021	0.1255
537	2013	0.00885089	-4.33865	-6.29307	21.9123	0.538781	0.233491	0.662912	0.000167181	0.333333	0.2002	13.5023	0.170509	0	K	-0.00885089	0.00885089	0.181
537	2014	0.00514493	-4.48886	-5.26839	22.1467	0.5022	0.208599	0.906279	2.51515e-05	0.333333	0.2082	13.4788	0.116524	0	K	-0.00514493	0.00514493	0.2553
537	2015	0.00128151	-4.60042	-4.62838	22.2949	0.480995	-0.0973908	0.32627	2.26081e-05	0.333333	0.2082	14.4357	0.0688601	0	K	0.00128151	0.00128151	0.2328
537	2017	0.00768028	-4.683	-2.11493	23.6333	0.821369	-0.162253	0.238227	0.000251163	0.333333	0.2082	14.2957	0.0817134	0	K	0.00768028	0.00768028	0.2349
537	2019	0.00100991	-5.56777	-5.79307	25.0534	0.859335	0.0785281	0.22841	0.000538433	0.3333	0.731856	14.4256	0.0272692	0	K	-0.00100991	0.00100991	0.772178
537	2020	0.00413375	-5.28827	-5.79286	24.9705	0.80533	-0.0255759	0.220252	0.000511795	0.3333	0.721146	14.3696	0.0272692	0	K	0.00413375	0.00413375	0.79218
537	2021	0.00417162	-5.08811	-3.77635	25.0386	0.794792	-0.0853169	0.367557	0.000631232	0.3333	0.728824	14.7153	0.0272692	0	K	0.00417162	0.00417162	0.772489
538	2009	0.0219925	-2.7236	-2.98033	22.3201	0.354562	0.163433	1.84365	0.0326675	0.363636	0.4152	13.7973	0.29678	1	C	0.0219925	0.0219925	-0.6268
538	2010	0.000599267	-3.02912	-4.77741	22.5159	0.39556	0.0766898	1.53416	0.0392147	0.363636	0.4152	14.0352	0.29678	0	C	-0.000599267	0.000599267	0.4943
538	2011	0.035616	-3.16819	-4.2525	22.7558	0.421651	0.0566069	1.20039	0.0603564	0.363636	0.4152	14.3906	0.29678	0	C	-0.035616	0.035616	0.5292
538	2012	0.0284298	-3.1788	-4.61951	22.9305	0.38892	-0.0492566	1.14941	0.0454708	0.363636	0.4152	14.4159	0.29678	0	C	-0.0284298	0.0284298	0.5314
538	2013	0.0173202	-3.24186	-4.91943	23.0901	0.341024	0.0745453	1.28856	0.04324	0.363636	0.4152	14.6356	0.29678	0	C	-0.0173202	0.0173202	0.4227
538	2014	0.00712672	-3.13929	-3.1396	23.279	0.299057	0.0265231	1.67692	0.0416482	0.363636	0.4152	14.7765	0.29678	0	C	-0.00712672	0.00712672	0.4238
538	2015	0.00664576	-3.1506	-1.84735	23.517	0.308801	0.0971073	2.30462	0.0339556	0.363636	0.4152	14.8661	0.267874	0	C	-0.00664576	0.00664576	0.4335
538	2016	0.00971849	-3.50052	-5.48139	23.6829	0.298748	0.112981	2.41196	0.0548307	0.307692	0.4152	14.8924	0.265569	0	C	-0.00971849	0.00971849	0.4359
538	2017	0.00948172	-3.68625	-5.8055	23.9255	0.355604	0.121398	2.24952	0.041162	0.363636	0.4152	14.9061	0.265569	0	C	-0.00948172	0.00948172	0.4373
538	2018	0.00182512	-4.15215	-5.17586	24.0448	0.345081	0.0417178	2.18494	0.0445378	0.363636	0.4152	15.6148	0.243067	0	C	-0.00182512	0.00182512	0.5215
538	2019	0.0103383	-4.48606	-4.45008	24.137	0.344171	0.0865706	1.69732	0.0610114	0.3636	0.415236	15.629	0.24147	0	C	-0.0103383	0.0103383	0.38058
538	2020	0.0141794	-4.0315	-4.90646	24.6284	0.232755	0.0423848	3.42756	0.0410401	0.3333	0.251416	15.6289	0.969086	1	C	-0.0141794	0.0141794	0.443039
538	2021	0.0111246	-4.05546	-5.15102	24.7346	0.305607	0.0693398	2.4475	0.0643643	0.3077	0.251416	16.5505	0.969086	1	C	-0.0111246	0.0111246	0.558019
538	2022	0.0124962	-3.93485	-5.81336	24.6801	0.265026	0.0998853	2.91899	0.137389	0.4444	0.250375	16.5505	0.969086	0	C	-0.0124962	0.0124962	0.57475
539	2009	0.0212032	-3.68279	-4.03271	23.9272	0.54836	-0.024124	0.657735	0.0660063	0.333333	0.4634	14.2427	0.0825941	0	D	0.0212032	0.0212032	-0.4013
539	2010	0.040819	-3.77776	-3.78189	24.1299	0.600351	0.188705	0.505685	0.0440358	0.333333	0.4634	14.4261	0.0825873	0	D	0.040819	0.040819	-0.4254
539	2011	0.000838301	-3.8079	-3.96475	24.267	0.621799	0.0183689	0.393232	0.0532149	0.333333	0.4899	14.4758	0.0742655	0	D	-0.000838301	0.000838301	-0.4115
539	2012	0.0435807	-4.0587	-5.8669	24.3991	0.664351	0.05139	0.348584	0.0419787	0.333333	0.4899	14.4315	0.0742644	0	D	-0.0435807	0.0435807	-0.4099
539	2013	0.0155211	-3.81631	-4.01728	24.9085	0.665573	0.119494	0.383403	0.0465623	0.333333	0.6739	14.4581	0.0345206	0	D	0.0155211	0.0155211	-0.6445
539	2014	0.0377893	-4.23829	-5.30104	24.9416	0.623187	0.142963	0.486336	0.0480935	0.333333	0.6739	14.5883	0.0345206	0	D	0.0377893	0.0377893	-0.6356
539	2015	0.00430734	-4.32079	-5.75847	24.9586	0.597825	0.121485	0.576716	0.037356	0.333333	0.67392	14.4289	0.0345201	0	D	-0.00430734	0.00430734	-0.62172
539	2016	0.0183159	-4.31683	-5.90188	24.9988	0.57978	0.145195	0.588388	0.0345479	0.375	0.6739	14.6011	0.0411953	0	D	-0.0183159	0.0183159	-0.6553
539	2017	0.000333472	-4.52931	-6.28921	24.9814	0.584921	0.123163	0.581968	0.0392781	0.352941	0.6739	14.5818	0.0411953	0	D	-0.000333472	0.000333472	-0.6574
539	2018	0.000941947	-4.68124	-5.82398	24.9861	0.581694	0.0517697	0.521506	0.039802	0.333333	0.6739	14.3217	0.0411953	0	D	-0.000941947	0.000941947	-0.6535
539	2019	0.00773298	-4.63624	-5.76347	25.0182	0.57019	0.0818214	0.55231	0.0457977	0.3333	0.673869	14.4376	0.0420753	0	D	0.00773298	0.00773298	0.69163
539	2020	0.0324766	-4.42891	-5.59398	25.047	0.546989	0.109613	0.482184	0.0423692	0.3333	0.673869	14.6904	0.0420753	0	D	0.0324766	0.0324766	0.691646
539	2021	0.0131659	-4.50298	-5.10189	25.1773	0.584238	0.0730571	0.471112	0.0503909	0.3333	0.673869	14.7307	0.0369935	0	D	0.0131659	0.0131659	0.700754
539	2022	0.0289875	-4.50362	-3.71228	25.4618	0.713438	-0.000352704	0.52663	0.0615262	0.4	0.673869	14.8223	0.0329828	0	D	0.0289875	0.0289875	0.695696
541	2016	0.00783585	-2.73874	-5.37447	22.523	0.163774	0.0311369	2.75347	0.0605792	0.333333	0.1347	15.1312	0.779484	0	C	-0.00783585	0.00783585	0.3182
541	2017	0.015264	-3.35372	-6.22449	22.5316	0.179453	0.0475362	2.9753	0.0975806	0.333333	0.1347	15.1421	0.779484	0	C	0.015264	0.015264	0.3383
541	2018	0.00963105	-3.35206	-5.66135	22.4595	0.15437	0.0380247	3.34434	0.133248	0.333333	0.1347	15.1606	0.779484	0	C	-0.00963105	0.00963105	0.3383
541	2019	0.0260211	-3.48565	-5.56455	22.4439	0.223124	0.110589	2.293	0.149319	0.3333	0.134703	15.1852	0.779484	0	C	-0.0260211	0.0260211	0.314198
541	2020	0.00970398	-3.65112	-5.52349	22.5438	0.205303	0.0822783	2.59241	0.115328	0.3333	0.134703	14.9197	0.779484	0	C	0.00970398	0.00970398	0.314198
541	2021	0.000946589	-3.73038	-5.77073	22.8656	0.259076	0.046345	1.603	0.133136	0.3333	0.134703	14.9022	0.779484	0	C	0.000946589	0.000946589	0.354431
543	2009	0.0300606	-5.72323	-4.35294	22.9305	0.541113	0.0527673	0.613112	0.029694	0.333333	0.5454	13.3843	0.0880011	0	D	-0.0300606	0.0300606	-0.4642
543	2013	0.00494151	-5.72323	-5.4636	23.5704	0.670248	0.0858637	0.355381	0.0538772	0.333333	0.5454	14.2227	0.0736741	0	D	-0.00494151	0.00494151	0.6196
543	2014	0.0443071	-5.72323	-5.33349	23.8066	0.543037	0.151534	0.652577	0.0638928	0.333333	0.4269	14.3875	0.1397	0	D	-0.0443071	0.0443071	-0.3769
543	2015	0.0103434	-5.72323	-5.49578	23.858	0.455475	0.15384	0.611516	0.0522991	0.375	0.4269	14.2635	0.117036	0	D	-0.0103434	0.0103434	-0.3174
543	2016	0.0159039	-5.72323	-5.7533	23.8491	0.424879	0.13983	0.373703	0.0499681	0.333333	0.4269	14.0477	0.0700442	0	D	0.0159039	0.0159039	-0.4391
543	2017	0.0112028	-5.72323	-6.24692	24.0223	0.450682	0.071645	0.426247	0.05109	0.333333	0.4269	13.6993	0.0700442	0	D	0.0112028	0.0112028	0.4113
543	2019	0.0225191	-5.72323	-4.08526	24.0871	0.501899	0.0473133	0.502116	0.0516822	0.3333	0.428116	14.2481	0.0698456	0	D	-0.0225191	0.0225191	0.41883
543	2020	0.000231051	-5.72323	-6.5336	24.2167	0.4456	0.081078	0.424552	0.0476873	0.3333	0.549309	14.1725	0.0429941	0	D	0.000113224	0.000113224	0.550941
543	2021	0.0236764	-5.72323	-4.35237	24.2405	0.425592	0.0875501	0.463001	0.0507913	0.3333	0.541016	14.3138	0.0370813	0	D	0.0236764	0.0236764	0.521802
543	2022	0.0397224	-5.72323	-5.54722	24.4264	0.589031	-0.0260353	0.431595	0.0427767	0.3333	0.549309	14.1504	0.0417206	0	D	0.0397224	0.0397224	0.542513
544	2009	0.0172277	-3.39095	-8.63392	20.4175	0.381446	0.110862	0.938873	0.153015	0.333333	0.3318	12.6986	0.736811	0	C	0.0172277	0.0172277	-0.5672
544	2010	0.0301588	-4.09159	-8.63392	20.429	0.309714	0.0371493	1.18317	0.205823	0.428571	0.3318	13.5313	0.736811	1	C	0.0301588	0.0301588	-0.568
544	2011	0.0393185	-3.47105	-7.67617	20.7203	0.410177	0.138697	1.5012	0.164461	0.333333	0.3318	13.1675	0.736811	1	C	0.0393185	0.0393185	-0.5652
544	2016	0.0145949	-3.54848	-2.92355	21.6065	0.588091	0.18147	0.678168	0.0253608	0.428571	0.292	13.8274	0.837311	1	D	-0.0145949	0.0145949	0.4957
544	2017	0.00866021	-3.3628	-2.84671	22.5484	0.152379	0.0383573	3.76129	0.0354222	0.428571	0.5662	13.8274	0.213844	1	D	-0.00866021	0.00866021	-0.4283
544	2018	0.016352	-4.50824	-5.51463	22.6344	0.175362	0.0524756	2.52336	0.081521	0.428571	0.6873	14.077	0.0368355	1	D	0.016352	0.016352	-0.6258
544	2021	0.109006	-4.49423	-5.65584	23.5075	0.576077	0.0375746	0.927545	0.0283052	0.4444	0.687253	14.3152	0.0720259	1	D	-0.112638	0.112638	0.758471
546	2009	0.00129383	-4.1709	-4.11372	20.1539	0.744049	-0.0789799	0.162369	0.000775402	0.428571	0.1365	13.5483	0.867905	0	K	0.00129383	0.00129383	0.0816
546	2010	0.00542161	-4.01491	-3.96885	20.1272	0.628178	0.0814044	0.223063	0.000705322	0.333333	0.1365	13.3918	0.867905	0	K	-0.00542161	0.00542161	0.0699
546	2011	0.011603	-3.95166	-4.81253	20.1272	0.678717	0.00778103	0.431611	0.000583239	0.5	0.1365	13.528	0.867905	0	K	-0.011603	0.011603	-0.0316
547	2015	0.0159112	-2.81117	-3.43847	21.9711	0.300708	0.0380392	4.48081	0.122629	0.428571	0.1905	13.5367	0.354296	1	C	-0.0159112	0.0159112	0.2618
547	2016	0.0106596	-2.62379	-3.47822	22.638	0.189144	0.0252633	3.93971	0.081941	0.333333	0.106212	14.3095	0.894935	0	C	-0.0106596	0.0106596	0.003
548	2009	0.00947739	-3.441	-4.28014	21.4544	0.332116	0.0487565	1.29176	0.00736783	0.333333	0.3031	13.5904	0.00933218	0	N	-0.00947739	0.00947739	-0.2945
548	2010	0.0165595	-3.65823	-4.3291	21.471	0.331394	-0.0142096	1.23032	0.0174171	0.333333	0.3031	13.5326	0.0163889	0	N	-0.0165595	0.0165595	-0.2858
548	2011	0.0210894	-3.60928	-4.44011	21.5138	0.329299	0.00146768	1.85454	0.0488064	0.333333	0.3031	13.5905	0.0125586	0	G	-0.0210894	0.0210894	-0.2898
548	2012	0.0156257	-3.40539	-4.40188	21.4527	0.277067	0.0555067	1.6234	0.028505	0.333333	0.3031	13.7068	0.0127932	0	G	-0.0156257	0.0156257	-0.2924
548	2013	0.0164706	-3.41013	-5.59971	21.4933	0.292067	0.0326611	1.79033	0.0279928	0.333333	0.3031	13.7068	0.0156132	0	G	-0.0164706	0.0164706	-0.2918
548	2014	0.0181466	-3.4985	-5.39378	21.3871	0.228587	0.0520211	2.04382	0.0146463	0.375	0.3031	13.7513	0.0295267	0	G	-0.0181466	0.0181466	-0.2713
548	2015	0.0060694	-3.41848	-5.54843	21.3872	0.219023	0.126838	1.81361	0.0173289	0.375	0.3031	14.4723	0.04084	0	G	-0.0060694	0.0060694	0.3259
550	2009	0.0214805	-2.3424	-6.30289	22.509	0.30395	0.0305306	1.28281	0.028042	0.333333	0.4103	15.6967	0.731155	0	C	-0.0214805	0.0214805	-0.0591
550	2014	0.00648492	-2.04314	-5.91109	23.5256	0.443279	0.190892	1.21484	0.0282904	0.333333	0.4103	15.7411	0.77991	0	C	0.00648492	0.00648492	0.7471
550	2016	0.0150517	-2.07643	-5.81522	23.7702	0.430844	0.091463	1.33759	0.0691861	0.333333	0.4103	15.8041	0.77991	0	C	-0.0150517	0.0150517	0.7294
550	2017	0.00909183	-2.14603	-5.49862	23.9217	0.493372	0.187533	1.21242	0.0478549	0.333333	0.4103	15.774	0.77991	0	C	-0.00909183	0.00909183	0.719
550	2018	0.017728	-2.20345	-5.23129	23.996	0.52348	0.0255769	1.16586	0.0874446	0.333333	0.4103	15.4661	0.77991	0	C	0.017728	0.017728	0.719
550	2019	0.0160153	-3.50002	-5.37231	23.8759	0.556152	-0.00434212	0.971066	0.114318	0.3333	0.410299	15.3151	0.77991	0	C	0.0160153	0.0160153	0.735534
550	2020	0.00341243	-3.19804	-5.3069	23.9137	0.568016	0.112635	0.977897	0.0908794	0.3333	0.410299	15.3372	0.77991	0	C	-0.00341243	0.00341243	0.709882
550	2021	0.00314514	-3.17814	-5.23844	24.0621	0.610204	0.131216	1.02514	0.106435	0.3333	0.410299	15.3416	0.77991	0	C	-0.00314514	0.00314514	0.7138
551	2009	0.0115755	-2.13358	-4.64008	21.3621	0.508555	0.0501028	0.689971	0.0865162	0.363636	0.337	14.3849	0.0960984	0	C	-0.0115755	0.0115755	-0.3305
551	2010	0.0188736	-2.22719	-3.39918	21.44	0.514775	0.0741287	0.8186	0.0963493	0.363636	0.337	14.0928	0.0580403	0	C	-0.0188736	0.0188736	0.3403
551	2011	0.0331467	-2.18647	-4.67429	21.816	0.465396	0.0474945	0.84433	0.106847	0.363636	0.337	14.6229	0.0667561	0	C	0.0331467	0.0331467	-0.379
551	2012	0.00128899	-2.36205	-5.32724	21.875	0.478884	0.0242258	0.865142	0.109143	0.363636	0.341	14.5413	0.076971	0	S	0.00128899	0.00128899	-0.3367
551	2013	0.0142154	-2.44401	-5.59686	21.8964	0.488602	0.0351291	0.791479	0.144061	0.333333	0.341	14.4459	0.0725295	0	S	-0.0142154	0.0142154	-0.2819
552	2010	0.0349239	-2.38823	-7.22357	20.1882	0.302127	0.266786	1.42865	0.204646	0.363636	0.4711	13.5901	0.00866417	0	B	0.0349239	0.0349239	-0.4672
552	2011	0.0503658	-2.18864	-7.83827	20.2519	0.303679	0.236634	1.60227	0.112124	0.4	0.4711	13.6815	0.0578215	0	B	0.0503658	0.0503658	-0.4911
552	2012	0.0120166	-1.89739	-7.63334	20.4133	0.317642	-0.0167955	1.55534	0.241783	0.363636	0.4711	13.728	0.0486933	0	B	-0.0120166	0.0120166	-0.0145
552	2013	0.0302377	-1.68884	-4.00827	22.3492	0.573852	0.0208273	0.661092	0.0972503	0.307692	0.4711	13.5099	0.0109295	0	B	-0.0302377	0.0302377	-0.4719
552	2014	0.0141654	-2.71886	-6.01397	22.4698	0.54552	0.0805243	0.787449	0.0805076	0.357143	0.7383	13.6315	0.00692137	0	B	0.0141654	0.0141654	-0.7331
552	2015	0.039867	-3.05564	-6.28318	22.5641	0.570138	0.00343576	0.614285	0.105467	0.307692	0.7383	13.8443	0.00861406	0	B	0.039867	0.039867	-0.7357
552	2016	0.0524892	-3.40498	-6.89888	22.9487	0.338593	-0.00235052	1.13481	0.093839	0.333333	0.4642	13.1725	0.0866694	0	B	-0.0524892	0.0524892	-0.3058
552	2017	0.014219	-4.01974	-7.01589	22.9251	0.305095	0.0539805	1.37256	0.0774249	0.333333	0.4642	13.797	0.0847853	0	B	-0.014219	0.014219	-0.3462
552	2018	0.0202544	-3.7584	-7.07743	23.0069	0.299799	0.0620861	1.66008	0.0425643	0.384615	0.4642	13.7137	0.0847853	0	B	-0.0202544	0.0202544	-0.379
552	2019	0.00402824	-3.87643	-6.27859	23.0388	0.279271	0.0519266	1.86439	0.0285456	0.3333	0.464153	13.6109	0.0847853	0	B	-0.00402824	0.00402824	0.549255
552	2020	0.0227275	-3.81046	-7.12317	23.1112	0.285366	0.0425161	2.0587	0.0842027	0.3333	0.464153	13.9045	0.0847853	0	B	-0.0227275	0.0227275	0.549255
552	2021	0.0222719	-3.9008	-5.29637	23.3291	0.369849	0.0471544	3.98275	0.0363319	0.3571	0.464153	13.9275	0.0847853	0	B	0.0222719	0.0222719	0.559255
553	2009	0.0412704	-2.56227	-4.69479	21.4409	0.455282	0.172142	1.12883	0.0403403	0.307692	0.2002	13.2357	0.107644	0	C	0.0412704	0.0412704	-0.1649
553	2010	0.0136666	-3.02644	-4.66936	21.4358	0.460366	0.0923282	1.7474	0.0322977	0.307692	0.2002	13.4	0.0388568	0	C	-0.0136666	0.0136666	0.2097
553	2014	0.0340752	-3.0568	-5.80805	21.7196	0.428993	0.227007	0.845133	0.0772325	0.375	0.2015	13.7102	0.525956	0	C	0.0340752	0.0340752	0.2841
554	2009	0.036674	-3.21497	-3.9555	20.6872	0.08226	0.141691	3.92796	0.00011469	0.375	0.2457	13.0524	0.0767572	0	F	-0.036674	0.036674	-0.2194
554	2010	0.0141923	-3.31379	-4.03375	20.6294	0.08226	-0.0099129	8.15516	2.43031e-05	0.375	0.2457	13.1277	0.0767572	0	F	0.0141923	0.0141923	-0.2067
554	2011	0.029582	-3.17967	-5.53614	20.6713	0.08226	0.121225	2.37468	4.90316e-05	0.375	0.2457	13.1277	0.0767572	0	F	0.029582	0.029582	-0.2183
554	2012	0.0905789	-3.24019	-4.99043	20.654	0.08226	0.0537155	3.3085	0.00241468	0.333333	0.2457	13.279	0.157764	0	F	0.0905789	0.0905789	-0.2491
554	2013	0.0329485	-3.23861	-5.1239	20.7205	0.099364	0.131291	0.961035	0.00582757	0.333333	0.2457	13.4278	0.0785509	0	F	0.0329485	0.0329485	-0.2071
554	2014	0.0485616	-2.97385	-3.72823	20.843	0.190248	0.148612	0.57792	0.00266144	0.333333	0.2457	13.5234	0.0817869	0	F	-0.0485616	0.0485616	-0.2056
554	2015	0.0195843	-2.99846	-4.97332	20.8137	0.160959	-0.0131609	0.640644	0.0266252	0.333333	0.2457	13.6564	0.0730674	0	F	0.0195843	0.0195843	-0.2238
554	2016	0.0211138	-2.88698	-6.48054	20.784	0.139825	0.0422047	0.454249	0.0179194	0.333333	0.2457	13.7391	0.0411882	0	F	0.0211138	0.0211138	-0.2113
554	2018	0.0282526	-3.36538	-6.84911	20.8767	0.209542	0.139752	0.465543	0.000298675	0.333333	0.2457	13.6029	0.0541958	0	F	0.0282526	0.0282526	-0.2072
555	2014	0.0248508	-1.68884	-1.78626	22.5205	0.681127	0.0267022	1.08936	0.441901	0.428571	0.4517	15.322	0.305539	0	C	-0.0248508	0.0248508	0.3933
557	2020	0.0209869	-4.51413	-7.21595	22.3876	0.08226	0.0327619	4.15487	0.0233938	0.3333	0.294725	13.7498	0.533163	0	G	-0.0209869	0.0209869	0.284192
557	2021	0.0156263	-4.31511	-6.19419	22.423	0.08226	0.0314664	4.8306	0.020258	0.3333	0.294725	14.3197	0.533163	0	G	-0.0156263	0.0156263	0.284192
557	2022	0.0155957	-4.35584	-8.01759	22.476	0.08226	0.0387055	5.02232	0.0288871	0.3333	0.294725	14.3636	0.506252	0	G	-0.0155957	0.0155957	0.292063
561	2011	0.0168814	-1.68884	-3.66994	20.9723	0.38777	0.0790446	1.83161	0.30577	0.333333	0.4231	13.4362	0.305605	0	C	-0.0168814	0.0168814	-0.5396
561	2012	0.0116951	-1.74091	-4.79617	21.0808	0.37062	0.0357722	1.8295	0.351308	0.333333	0.4231	13.8822	0.305605	0	C	-0.0116951	0.0116951	-0.5474
561	2013	0.0143169	-1.71467	-5.21289	21.2077	0.428241	-0.0302061	1.54305	0.365818	0.375	0.4231	14.109	0.305605	0	C	-0.0143169	0.0143169	-0.5602
561	2014	0.0020472	-1.82007	-4.89828	21.234	0.405321	0.0532838	1.58528	0.303373	0.333333	0.4231	14.1674	0.305605	0	C	-0.0020472	0.0020472	0.5578
561	2015	0.0165481	-1.76222	-4.98687	21.3682	0.45517	0.0213216	1.44546	0.291157	0.333333	0.4231	14.217	0.305605	0	C	0.0165481	0.0165481	0.5539
561	2016	0.0312622	-1.8622	-5.17682	21.5415	0.503268	0.0650761	1.34891	0.261946	0.333333	0.4231	14.2434	0.305605	0	C	0.0312622	0.0312622	0.5271
561	2017	0.0186233	-1.94555	-5.56271	21.5598	0.457936	-0.0123948	1.47329	0.276096	0.333333	0.4231	14.4219	0.305605	0	C	-0.0186233	0.0186233	0.5254
561	2018	0.00959677	-1.77501	-6.24012	21.7443	0.495297	0.0741081	1.29491	0.234102	0.375	0.4173	14.4434	0.305605	0	C	-0.00959677	0.00959677	0.527
561	2019	0.00364409	-2.4511	-5.5541	21.7909	0.483476	0.0302229	1.34353	0.238064	0.3333	0.416829	14.4248	0.305605	0	C	0.00364409	0.00364409	0.536069
561	2020	0.0342231	-2.62381	-4.8271	21.8951	0.496983	0.0738259	1.46042	0.239047	0.3333	0.416883	14.2902	0.305605	0	C	0.0342231	0.0342231	0.528856
561	2021	0.0417301	-2.69349	-4.35173	21.9965	0.522123	0.0255917	1.26044	0.256956	0.3333	0.416883	14.2178	0.305605	0	C	-0.0417301	0.0417301	0.546988
561	2022	0.0100348	-2.65505	-4.71584	22.0814	0.527199	0.00831673	1.10487	0.282187	0.3333	0.406377	14.2397	0.313499	0	C	-0.0100348	0.0100348	0.550945
564	2010	0.00152727	-2.27213	-4.56186	20.9433	0.451204	0.00340818	1.22626	0.0122569	0.428571	0.1916	13.2085	0.154423	0	F	0.00152727	0.00152727	0.0135
564	2011	0.0631895	-1.7253	-2.21922	21.7454	0.710941	0.0387888	0.71445	0.00649007	0.428571	0.2818	13.2824	0.0555614	0	F	0.0631895	0.0631895	0.2826
565	2009	0.0474383	-3.11481	-4.51392	20.9533	0.654727	0.0128631	0.463774	0.0404918	0.333333	0.4053	12.4431	0.0298768	1	C	-0.0474383	0.0474383	-0.3782
565	2010	0.0238133	-3.01677	-6.0151	21.1063	0.541367	-0.0687409	1.22065	0.0343828	0.333333	0.4053	12.7174	0.0995619	1	C	-0.0238133	0.0238133	-0.442
565	2011	0.0132254	-2.63191	-6.70114	21.0758	0.532023	-0.0198216	1.78489	0.0348807	0.333333	0.4053	13.2222	0.0165005	1	C	-0.0132254	0.0132254	-0.3827
565	2015	0.0107731	-2.65978	-5.8874	20.6754	0.331116	0.0315725	1.35834	0.103839	0.333333	0.4054	13.7532	0.0427734	1	C	-0.0107731	0.0107731	0.4107
565	2016	0.00851826	-2.23898	-5.79294	20.7823	0.26697	0.0149994	1.54315	0.0959582	0.375	0.4055	13.9649	0.014556	0	C	-0.00851826	0.00851826	0.4139
565	2017	0.018271	-2.52459	-6.53527	21.0104	0.262776	0.0617062	2.07405	0.0939041	0.333333	0.4055	14.5187	0.0137433	0	C	-0.018271	0.018271	0.3954
568	2009	0.00757843	-2.98374	-5.36626	22.3511	0.3142	0.159821	0.840307	0.00554319	0.363636	0.5352	14.6085	0.0292357	0	C	-0.00757843	0.00757843	-0.479
568	2011	0.0305745	-2.72928	-5.42267	22.806	0.306981	0.168357	1.264	0.00586986	0.454545	0.2152	14.9446	0.939938	0	C	-0.0305745	0.0305745	-0.5299
568	2013	0.00130038	-3.1533	-6.95589	23.4688	0.372576	0.233491	1.70482	0.0051675	0.363636	0.2146	15.0288	0.939938	0	C	0.00130038	0.00130038	0.5018
568	2014	0.0167429	-3.62945	-6.60458	23.3432	0.225484	0.0893086	2.74762	0.000734872	0.363636	0.2139	15.0442	0.939938	0	C	-0.0167429	0.0167429	0.536
568	2015	0.0143512	-3.38435	-3.76673	23.3013	0.256437	0.0992429	2.12771	0.000357272	0.4	0.2572	14.821	0.920387	0	C	-0.0143512	0.0143512	0.5369
568	2016	0.00171736	-3.40157	-4.11479	23.3021	0.213882	0.0115912	2.40041	0.000927525	0.4	0.2661	14.4444	0.88968	0	C	-0.00171736	0.00171736	0.5319
568	2017	0.041785	-3.18785	-4.09506	23.3388	0.186441	0.191976	2.92143	0.000285115	0.363636	0.2811	14.8306	0.928333	0	C	0.041785	0.041785	0.5369
568	2019	0.10091	-3.30855	-4.77605	23.8414	0.242457	0.190132	2.26463	0.000538433	0.3636	0.260173	14.5266	0.960338	0	C	0.10091	0.10091	0.437325
568	2020	0.0588886	-3.30577	-4.95229	24.0878	0.323833	0.167414	1.86715	0.00063257	0.3636	0.260173	14.5561	0.960338	0	C	-0.0588886	0.0588886	0.444845
568	2021	0.0154969	-3.5336	-5.42784	24.2789	0.337835	0.140423	1.96113	0.000631232	0.3636	0.260173	14.7135	0.960338	0	C	-0.0154969	0.0154969	0.443961
568	2022	0.0240997	-3.50101	-7.10942	24.4894	0.348852	0.178161	1.76284	0.000584661	0.3636	0.260173	15.2415	0.960338	0	C	-0.0240997	0.0240997	0.430476
570	2009	0.001773	-2.72563	-4.41075	21.364	0.391279	-0.00386692	1.04644	0.107603	0.333333	0.3143	13.4963	0.0403016	0	C	0.001773	0.001773	-0.2979
570	2011	0.00394969	-2.96302	-4.72161	21.9536	0.389066	0.0185242	1.17541	0.111424	0.333333	0.3002	14.5775	0.0267065	0	C	-0.00394969	0.00394969	-0.0003
570	2013	0.0131131	-3.00862	-5.40543	21.86	0.402746	0.0979771	1.1347	0.0960081	0.333333	0.3002	14.11	0.0197752	0	C	-0.0131131	0.0131131	0.0015
570	2017	0.0073661	-2.74545	-6.6541	22.0383	0.371122	0.0267054	1.31287	0.0964547	0.333333	0.3043	14.1401	0.0819457	0	C	-0.0073661	0.0073661	0.0317
570	2021	0.00672626	-3.6863	-6.33083	22.0977	0.419966	0.0636983	1.19042	0.10047	0.3333	0.304334	14.6704	0.0481907	0	C	-0.00672626	0.00672626	0.302963
576	2009	0.00632493	-2.58598	-3.32242	20.6811	0.597331	-0.0077078	0.261694	0.0326641	0.333333	0.1982	12.6635	0.0618751	1	C	-0.00632493	0.00632493	-0.1928
581	2009	0.011944	-2.65263	-6.65283	22.2489	0.406925	0.17584	0.828678	0.101795	0.333333	0.2011	13.7572	0.161202	0	C	-0.011944	0.011944	-0.0956
581	2010	0.00745564	-2.66787	-6.81693	22.3399	0.385955	0.042871	0.938526	0.148214	0.333333	0.1763	13.9553	0.18383	0	C	-0.00745564	0.00745564	-0.0894
581	2011	0.0188644	-2.39929	-6.59395	22.6345	0.357282	0.0792963	1.07237	0.147864	0.333333	0.1763	14.1871	0.18383	0	C	0.0188644	0.0188644	-0.1249
581	2012	0.0364979	-2.76002	-6.33549	22.7938	0.326492	0.0411477	1.38472	0.147193	0.333333	0.1763	14.3102	0.18383	0	C	-0.0364979	0.0364979	-0.1287
581	2013	0.0015787	-2.88126	-6.66107	23.1262	0.189489	0.105442	2.76163	0.0937405	0.363636	0.2	14.2473	0.699986	0	C	0.0015787	0.0015787	-0.0854
581	2014	0.0175979	-2.98586	-6.86958	23.2939	0.235316	0.0614918	2.36223	0.0866464	0.363636	0.2	14.3102	0.699986	0	C	0.0175979	0.0175979	-0.0607
581	2015	0.00769051	-3.00343	-6.98357	23.3966	0.222622	0.0614207	2.31236	0.0832452	0.363636	0.2	14.4787	0.699986	0	C	-0.00769051	0.00769051	-0.0789
581	2016	0.00999206	-2.90336	-7.40436	23.4772	0.222287	0.0345162	2.65004	0.0803079	0.363636	0.2022	14.4626	0.699986	0	C	-0.00999206	0.00999206	0.3513
581	2017	0.00871109	-2.98029	-7.88539	23.5719	0.223899	0.0305463	2.72131	0.0767331	0.363636	0.2022	14.5431	0.699986	0	C	-0.00871109	0.00871109	0.3588
581	2018	0.000642351	-2.92031	-8.1049	23.7305	0.241196	0.0473381	2.45866	0.0986396	0.363636	0.2022	14.622	0.699986	0	C	-0.000642351	0.000642351	0.3777
581	2019	0.0107661	-3.54335	-5.47725	23.7626	0.212524	0.0418524	2.71044	0.0918911	0.3636	0.202249	14.7437	0.699986	0	C	-0.0107661	0.0107661	0.347966
581	2020	0.0102885	-3.70484	-6.16909	23.8996	0.270206	0.0437705	1.81551	0.0964452	0.3636	0.202249	14.7863	0.699986	0	C	-0.0102885	0.0102885	0.323387
581	2021	0.000276377	-3.42116	-6.09121	24.032	0.312834	0.0285847	1.66983	0.10328	0.3636	0.202249	15.5488	0.699986	0	C	0.000276377	0.000276377	0.282698
581	2022	0.0098956	-3.79997	-7.33125	24.0544	0.286304	0.0224417	1.62958	0.0734264	0.3636	0.202308	16.2665	0.699986	0	C	0.0098956	0.0098956	0.342381
582	2009	0.0109532	-3.28364	-2.02982	20.272	0.617687	0.0689032	0.453347	0.0460443	0.375	0.2849	13.3209	0.606538	0	G	0.0109532	0.0109532	-0.4213
582	2010	0.0523459	-3.21998	-5.18271	20.3458	0.579673	0.0954639	0.819094	0.0374023	0.375	0.4079	13.2882	0.122103	0	G	0.0523459	0.0523459	-0.4869
582	2011	0.0641417	-2.92294	-6.18634	20.5212	0.589494	0.134271	0.545674	0.0164422	0.375	0.4079	13.5986	0.122103	0	G	0.0641417	0.0641417	-0.4563
582	2012	0.0114756	-2.9177	-4.11797	20.6571	0.599658	0.133115	0.499087	0.016507	0.333333	0.4079	13.5087	0.122103	0	G	0.0114756	0.0114756	-0.4457
582	2013	0.0499441	-2.81263	-4.68324	21.1266	0.721864	0.0888116	0.768253	0.0258186	0.375	0.4079	13.3608	0.122103	0	G	-0.0499441	0.0499441	0.3785
582	2014	0.000364265	-2.10823	-4.3521	22.8713	0.549908	0.106553	0.612987	0.0196397	0.375	0.6201	13.3146	0.449519	0	G	0.000364265	0.000364265	0.3354
582	2015	0.0371666	-3.67397	-6.72282	22.8746	0.585073	0.138741	0.397605	0.0356071	0.333333	0.6201	14.134	0.449519	0	G	0.0371666	0.0371666	0.3533
582	2016	0.0059002	-3.6189	-7.10201	23.2374	0.437003	0.0382965	0.838876	0.0424188	0.333333	0.5409	14.1178	0.455726	0	G	-0.0059002	0.0059002	0.3461
582	2017	0.0192201	-3.90537	-7.62955	23.23	0.397495	0.0898449	0.815678	0.0304506	0.333333	0.5409	14.0522	0.456517	0	G	-0.0192201	0.0192201	0.3201
582	2021	0.071284	-3.71654	-4.37056	23.6894	0.380234	0.120511	0.857246	0.0207442	0.3333	0.630648	14.6861	0.168868	0	G	0.071284	0.071284	0.758018
582	2022	0.0499253	-3.76038	-8.15508	24.0148	0.508957	0.0534876	0.859881	0.0158098	0.3333	0.631105	14.6251	0.168868	0	G	0.0499253	0.0499253	0.753655
589	2009	0.0134317	-3.00662	-5.62395	22.114	0.69736	0.062874	0.546303	0.136109	0.375	0.3336	13.5906	0.0101304	0	C	0.0134317	0.0134317	-0.3224
589	2010	0.0192752	-2.92585	-6.48888	22.1901	0.642196	0.0886373	0.584752	0.160174	0.4	0.3336	13.8767	0.0698178	0	C	-0.0192752	0.0192752	-0.2938
589	2013	0.023413	-3.17569	-6.90627	22.6306	0.66665	0.160003	0.790772	0.176477	0.4	0.3384	13.8336	0.0432618	0	C	-0.023413	0.023413	0.3615
589	2015	0.0314459	-2.99204	-5.83836	22.9985	0.612106	0.0998314	0.881668	0.143836	0.4	0.252	13.9998	0.391727	0	C	-0.0314459	0.0314459	0.0015
589	2016	0.0175308	-3.2722	-6.73715	23.137	0.688149	0.0518195	0.948137	0.115109	0.4	0.2533	13.8943	0.0214123	0	C	0.0175308	0.0175308	-0.2446
589	2017	0.0159882	-3.44982	-7.02488	23.0678	0.656792	0.0213271	0.889339	0.112316	0.4	0.2533	13.8955	0.0243051	0	C	-0.0159882	0.0159882	-0.2524
589	2018	0.00377241	-3.27235	-5.90806	22.997	0.656262	0.023293	0.706617	0.117749	0.4	0.2533	13.7028	0.0226765	0	C	-0.00377241	0.00377241	0.264
589	2019	0.00755791	-3.68198	-4.79872	23.0729	0.674158	0.0699535	0.71922	0.0849199	0.4	0.253326	14.0138	0.0241686	0	C	0.00755791	0.00755791	0.265161
589	2020	0.0348689	-3.51119	-5.2112	23.0766	0.646081	0.166513	0.727457	0.0715858	0.5	0.253326	14.0925	0.0249382	0	C	0.0348689	0.0348689	0.265388
589	2021	0.0309822	-3.2804	-4.88253	23.167	0.576066	0.144089	0.787535	0.0632973	0.4444	0.246298	14.4957	0.0251792	0	C	0.0309822	0.0309822	0.258228
590	2009	0.0122411	-2.46409	-2.2679	20.1894	0.455904	0.0594999	0.783323	0.190124	0.428571	0.1801	13.567	0.942951	0	C	0.0122411	0.0122411	-0.3524
590	2010	0.00608422	-2.40701	-2.77869	20.1272	0.552185	0.066127	0.51703	0.121146	0.428571	0.1801	13.487	0.942951	1	C	0.00608422	0.00608422	0.3376
590	2011	0.0151561	-2.13912	-3.12651	20.1589	0.50964	0.149418	0.518853	0.075114	0.428571	0.1801	13.487	0.942951	0	C	-0.0151561	0.0151561	0.2693
590	2012	0.0128732	-2.21718	-4.17366	20.2165	0.4003	0.0512342	0.595119	0.0618008	0.428571	0.1802	13.567	0.942863	0	C	-0.0128732	0.0128732	0.3159
590	2013	0.0033836	-2.19736	-3.66751	20.3723	0.320214	0.0280477	1.4851	0.0421495	0.428571	0.1802	13.567	0.942863	0	C	-0.0033836	0.0033836	0.3177
590	2014	0.109006	-1.79195	-4.40335	20.1301	0.512252	0.00746009	0.792072	0.0505381	0.428571	0.1839	13.6231	0.923873	0	C	0.120645	0.120645	0.3143
590	2017	0.00103268	-2.15692	-4.42574	20.2623	0.581474	-0.0515537	0.855018	0.0059399	0.428571	0.1861	13.7953	0.912742	0	C	0.00103268	0.00103268	0.2845
590	2018	0.00242448	-2.20939	-6.02128	20.5883	0.332371	-0.102026	2.78713	0.017706	0.428571	0.29	14.0134	0.546359	0	C	-0.00242448	0.00242448	0.401
590	2019	0.0129377	-2.58608	-6.42108	20.5207	0.290081	0.000801174	2.9637	0.0205059	0.4286	0.294118	13.8451	0.538619	0	C	0.0129377	0.0129377	0.430065
591	2009	0.00857597	-2.82394	-3.8773	21.4044	0.787047	0.0858925	0.640658	0.112388	0.307692	0.5473	13.2104	0.0109934	0	C	-0.00857597	0.00857597	-0.5362
591	2010	0.0166076	-2.43366	-3.96887	21.4752	0.791552	0.0211925	0.640884	0.111717	0.307692	0.5473	13.0427	0.00681078	0	C	0.0166076	0.0166076	-0.535
591	2013	0.0100461	-2.57496	-3.9276	21.7964	0.817919	0.0649332	0.554656	0.155239	0.333333	0.4984	13.2826	0.015082	0	F	0.0100461	0.0100461	0.5108
591	2014	0.0123945	-2.71426	-4.02819	21.8774	0.823249	-0.00588691	0.594898	0.163977	0.333333	0.4984	13.3224	0.019834	0	F	-0.0123945	0.0123945	0.5061
591	2017	0.0169408	-4.90887	-5.01643	24.1167	0.612976	0.0456547	1.32106	0.1298	0.333333	0.3127	14.932	0.109686	0	D	-0.0169408	0.0169408	-0.3159
591	2018	0.0336136	-5.11738	-6.0162	24.1748	0.611733	0.0528152	1.1534	0.144186	0.333333	0.3127	14.9704	0.109686	0	D	-0.0336136	0.0336136	-0.2631
591	2021	0.0308955	-5.06879	-6.52711	24.3908	0.638227	0.0541409	1.92088	0.215052	0.375	0.312655	15.5418	0.109686	0	D	-0.0308955	0.0308955	0.376223
591	2022	0.0110824	-4.98966	-6.35869	24.4063	0.625136	0.0515267	2.00183	0.24918	0.3333	0.312655	15.3942	0.109686	0	D	0.0110824	0.0110824	0.37343
595	2009	0.0231148	-2.87593	-4.33064	20.6475	0.474603	0.0316865	0.967606	0.33568	0.444444	0.3778	13.5718	0.0395521	0	C	-0.0231148	0.0231148	-0.3301
595	2010	0.0266972	-2.92405	-4.06894	20.5821	0.574357	0.0426837	0.878297	0.286361	0.428571	0.3778	13.6647	0.0382935	0	C	0.0266972	0.0266972	-0.3269
596	2009	0.0286435	-2.27692	-4.65582	21.1417	0.418873	0.136727	0.73759	0.0250154	0.333333	0.6115	13.5099	0.0834049	0	C	-0.0286435	0.0286435	-0.5451
596	2010	0.0515726	-1.99956	-4.25817	21.0176	0.398019	0.260715	0.904124	0.0165885	0.333333	0.6115	14.1918	0.0449236	0	C	0.0515726	0.0515726	0.6633
596	2011	0.0130123	-1.68884	-2.84678	21.3427	0.435138	0.236634	1.0347	0.00689946	0.375	0.5775	14.4427	0.0504762	0	C	-0.0130123	0.0130123	0.6289
596	2016	0.0118201	-2.46754	-6.61232	22.695	0.327075	0.109995	1.4114	0.000688845	0.333333	0.5389	14.8813	0.0450749	0	C	-0.0118201	0.0118201	0.5864
596	2017	0.00570133	-2.5578	-6.50316	22.8907	0.319987	0.13544	1.10799	0.00140648	0.333333	0.5389	14.9172	0.0458594	0	C	-0.00570133	0.00570133	0.6105
596	2019	0.00174243	-2.75627	-5.45637	23.2498	0.35813	0.115179	1.53971	0.00237796	0.3333	0.538928	15.6009	0.0478094	0	C	-0.00174243	0.00174243	0.590338
596	2020	0.000387266	-2.90445	-6.18596	23.3531	0.320024	0.0138738	1.76844	0.00293964	0.3333	0.538928	15.8672	0.0458594	0	C	0.000387266	0.000387266	0.541541
596	2021	0.0219981	-2.85022	-6.02749	23.4437	0.31197	0.238667	1.80559	0.00447326	0.3333	0.538928	15.8372	0.0458594	0	C	-0.0219981	0.0219981	0.577449
596	2022	0.0232969	-2.69848	-5.35494	23.9587	0.321237	0.206715	2.03484	0.00350167	0.3333	0.511226	15.9071	0.0460579	0	C	0.0232969	0.0232969	0.475669
597	2012	0.0262999	-2.12176	-4.77206	22.4935	0.702104	-0.0397321	0.586476	0.0877694	0.333333	0.3247	14.0375	0.591436	1	C	-0.0262999	0.0262999	0.0944
597	2013	0.0290472	-2.33567	-4.74818	22.5139	0.706934	0.0143644	0.531423	0.0859925	0.333333	0.225	13.1224	0.853752	1	C	0.0290472	0.0290472	0.1422
597	2014	0.0132002	-2.29051	-3.56745	22.7454	0.788334	-0.0352613	0.587256	0.0757908	0.333333	0.225	14.0937	0.853752	1	C	0.0132002	0.0132002	-0.3041
597	2015	0.00885747	-2.68934	-3.40538	22.8719	0.677917	0.00548136	0.715912	0.0829858	0.333333	0.2301	13.8873	0.518511	1	C	-0.00885747	0.00885747	-0.2161
597	2016	0.0160182	-2.72391	-3.67854	22.8857	0.723788	0.0114695	0.655704	0.0844074	0.444444	0.2146	14.1288	0.547315	0	C	-0.0160182	0.0160182	-0.1828
597	2017	0.0167708	-2.80938	-3.70137	23.0046	0.751378	0.0392763	0.800146	0.11016	0.444444	0.215	14.1463	0.500425	0	C	0.0167708	0.0167708	-0.2336
598	2009	0.0687275	-2.70243	-3.8376	21.4451	0.630833	0.084273	0.435167	0.07382	0.333333	0.2708	12.6546	0.014648	0	C	-0.0687275	0.0687275	-0.2582
598	2010	0.0925258	-2.51121	-3.86626	21.453	0.691609	0.0352419	0.446719	0.0848931	0.333333	0.2708	12.6761	0.139379	0	C	0.0925258	0.0925258	-0.2401
598	2011	0.0288432	-4.18526	-5.81382	21.6741	0.365283	0.129122	0.582375	0.0223575	0.333333	0.5227	13.7226	0.0331677	1	N	-0.0288432	0.0288432	-0.5578
598	2012	0.106514	-3.03639	-4.90993	22.682	0.474344	0.131271	1.13796	0.0368629	0.333333	0.4187	14.3493	0.0538344	1	N	0.106514	0.106514	-0.4172
598	2013	0.0068589	-3.95386	-5.64296	22.845	0.478082	0.117231	0.776412	0.043186	0.333333	0.4187	14.4813	0.0496931	1	D	0.0068589	0.0068589	-0.383
598	2014	0.00853538	-4.06328	-6.0632	23.0654	0.346266	0.103762	1.08605	0.0383853	0.375	0.4205	14.1492	0.0176141	1	D	-0.00853538	0.00853538	-0.432
598	2015	0.028481	-4.09839	-5.91586	23.2207	0.383473	0.0965585	1.11896	0.0370729	0.333333	0.4205	14.3808	0.0143393	1	D	0.028481	0.028481	-0.4158
598	2018	0.0454566	-4.168	-5.4923	23.6547	0.456978	0.0883658	0.773664	0.0393569	0.333333	0.421	14.5036	0.042898	0	D	0.0454566	0.0454566	0.435
598	2019	0.0261051	-4.1853	-4.94049	23.7641	0.466923	0.0913366	0.57775	0.038908	0.5714	0.421806	14.2869	0.0428128	0	D	0.0261051	0.0261051	0.398381
598	2020	0.0331422	-4.18069	-5.2174	23.9556	0.526595	0.0742553	0.715953	0.0432138	0.5	0.421806	14.5698	0.0763137	0	D	0.0331422	0.0331422	0.421242
598	2021	0.00518929	-4.27446	-4.817	24.1534	0.574368	0.0890981	0.657939	0.0404831	0.3333	0.421806	14.4942	0.192289	0	D	0.00518929	0.00518929	0.487663
598	2022	0.0166318	-4.2542	-5.25305	24.2646	0.584369	0.0790245	0.721266	0.0516479	0.3333	0.421806	14.5981	0.283744	0	D	0.0166318	0.0166318	0.520747
599	2009	0.0131079	-3.39203	-5.34112	22.0988	0.703063	0.00727399	0.436637	0.10123	0.444444	0.2031	13.2626	0.23456	0	C	0.0131079	0.0131079	-0.104
599	2012	0.00806347	-3.41923	-5.30914	22.3157	0.691834	0.0394111	0.394006	0.131321	0.444444	0.2031	13.3168	0.0970883	0	C	-0.00806347	0.00806347	0.2376
599	2013	0.00613182	-3.40323	-5.87501	22.2948	0.680971	0.0568467	0.510147	0.178382	0.444444	0.2031	13.3191	0.0582659	0	C	0.00613182	0.00613182	0.2216
599	2014	0.022475	-3.34479	-5.82076	22.3047	0.679285	0.097895	0.712573	0.172654	0.333333	0.2031	12.8907	0.202028	0	C	0.022475	0.022475	0.2643
599	2015	0.0587376	-2.99206	-5.13068	22.3429	0.504491	0.109811	0.893583	0.146366	0.333333	0.2271	14.0217	0.307901	0	C	0.0587376	0.0587376	-0.0742
599	2016	0.109006	-2.99383	-4.71866	22.499	0.560562	0.0210363	0.953514	0.130485	0.375	0.2338	14.2666	0.298963	0	C	0.112363	0.112363	-0.1298
599	2017	0.0507714	-3.07714	-3.99301	22.704	0.627498	0.00405113	0.856344	0.158521	0.333333	0.2338	14.1753	0.292646	0	C	0.0507714	0.0507714	-0.1224
600	2009	0.0123418	-3.73262	-7.88549	23.0329	0.603695	0.0536199	0.250141	0.0440934	0.333333	0.5501	13.05	0.36551	0	D	0.0123418	0.0123418	-0.3845
600	2010	0.0842109	-3.53635	-7.57269	23.0333	0.596122	0.0849523	0.355052	0.0491498	0.333333	0.5501	13.7875	0.36551	0	D	0.0842109	0.0842109	-0.3431
600	2012	0.00538392	-3.54439	-6.57293	23.4706	0.739262	0.0105492	0.466939	0.0412908	0.333333	0.5501	13.9962	0.36551	0	D	0.00538392	0.00538392	0.7458
600	2013	0.0201117	-3.45867	-7.54995	23.557	0.751395	0.0886102	0.414172	0.0449764	0.333333	0.5501	13.86	0.36519	0	D	-0.0201117	0.0201117	0.7484
600	2015	0.0649148	-3.10494	-7.11215	23.9527	0.566119	0.184408	0.790448	0.0263129	0.333333	0.6721	14.3086	0.0604233	0	D	0.0649148	0.0649148	-0.59
600	2016	0.00747645	-3.51834	-7.41774	23.9754	0.513648	0.134965	0.625688	0.0471433	0.333333	0.6721	14.6017	0.0604233	0	D	-0.00747645	0.00747645	-0.6484
600	2017	0.0127202	-3.83751	-6.80328	24.0988	0.546095	0.0980011	0.491652	0.0372436	0.307692	0.6731	14.6738	0.0444856	1	D	-0.0127202	0.0127202	-0.6628
600	2018	0.000985933	-3.79425	-6.11592	24.1626	0.583054	0.0403579	0.52649	0.0561773	0.333333	0.6563	14.5601	0.0271009	0	D	0.000985933	0.000985933	-0.6537
600	2019	0.0142366	-3.78395	-6.29711	24.1844	0.577559	0.0805509	0.555399	0.0586954	0.3333	0.656334	14.2222	0.0271009	0	D	-0.0142366	0.0142366	0.624636
600	2020	0.0178198	-3.71611	-6.19174	24.2001	0.570936	0.076771	0.599296	0.0538724	0.3333	0.656334	14.4704	0.0327064	0	D	-0.0178198	0.0178198	0.613736
600	2021	0.00251474	-3.55019	-6.43871	24.2462	0.565608	0.0776846	0.626536	0.0608002	0.3333	0.656334	14.5486	0.0342684	0	D	-0.00251474	0.00251474	0.602544
600	2022	0.00411828	-3.65815	-3.91966	24.3746	0.684943	0.00384589	0.904811	0.0540692	0.3333	0.656334	14.5962	0.0250249	0	D	-0.00411828	0.00411828	0.621253
601	2009	0.0457749	-3.95266	-5.05413	22.8324	0.617894	0.0629419	0.717527	0.032304	0.333333	0.106212	13.4805	0.973331	0	D	-0.0457749	0.0457749	0.0767
601	2010	0.0164517	-4.13551	-4.97828	22.8568	0.626987	0.0564043	0.983219	0.032507	0.333333	0.1685	13.4535	0.115473	0	D	-0.0164517	0.0164517	-0.1698
601	2011	0.00745922	-4.05144	-6.2281	22.8521	0.619481	0.0745287	0.537408	0.034568	0.333333	0.1685	13.5154	0.106636	0	D	-0.00745922	0.00745922	-0.1286
601	2012	0.0349661	-4.1401	-4.51393	22.8238	0.602083	0.0649994	0.623202	0.0308424	0.333333	0.1685	13.4745	0.106636	0	D	0.0349661	0.0349661	-0.1394
601	2013	0.031473	-4.02149	-4.74551	22.8618	0.603037	0.0759291	0.347443	0.0260117	0.333333	0.1685	13.6694	0.106636	0	D	-0.031473	0.031473	-0.1243
601	2014	0.0223832	-3.98519	-5.33611	22.8854	0.570881	0.0949318	0.486587	0.0281731	0.375	0.1443	13.7169	0.50421	0	D	-0.0223832	0.0223832	-0.0962
601	2015	0.00286476	-3.94484	-5.53659	22.8764	0.535824	0.0882141	0.582027	0.0312228	0.333333	0.1443	13.705	0.50421	0	D	-0.00286476	0.00286476	-0.0679
601	2016	0.0317751	-3.76225	-5.72565	22.8642	0.506576	0.0980333	0.597481	0.0374215	0.363636	0.15	13.7393	0.961908	0	D	0.0317751	0.0317751	0.1044
605	2010	0.0166141	-3.06337	-3.90165	20.1272	0.518108	0.0306751	0.199174	0.0525112	0.333333	0.5575	12.4212	0.018278	0	C	-0.0166141	0.0166141	-0.5473
605	2014	0.0104485	-2.04577	-4.04139	20.1272	0.274286	0.00956125	2.60528	0.0207673	0.333333	0.5061	12.4212	0.101636	0	C	0.0104485	0.0104485	0.4547
605	2015	0.0478278	-2.12955	-3.62299	21.5909	0.544648	0.0309927	0.523753	0.0361895	0.333333	0.2901	13.8074	0.833959	0	D	0.0478278	0.0478278	-0.1249
605	2016	0.0396116	-3.55496	-4.82516	21.6163	0.533771	0.0267669	0.578715	0.0498733	0.333333	0.2951	14.0418	0.798722	0	D	-0.0396116	0.0396116	-0.1618
605	2017	0.0294783	-3.45739	-5.51105	21.9659	0.658364	0.0428889	0.356049	0.059182	0.333333	0.2951	14.1939	0.792393	0	D	0.0294783	0.0294783	-0.1636
606	2010	0.0405187	-3.32111	-4.05219	20.7779	0.414606	0.00524685	1.26816	0.164745	0.307692	0.162	12.9911	0.720877	0	C	-0.0405187	0.0405187	-0.09
606	2011	0.00883382	-3.36797	-4.70038	20.9457	0.409754	0.0110068	0.836363	0.135579	0.333333	0.1525	13.3375	0.321347	0	C	0.00883382	0.00883382	0.1423
606	2013	0.00395773	-3.34285	-4.96479	21.134	0.28586	0.0255969	1.55884	0.0267199	0.428571	0.1311	13.7507	0.584044	0	C	-0.00395773	0.00395773	-0.0091
606	2014	0.0121883	-2.98855	-4.6168	21.0994	0.321696	-0.029025	1.03708	0.0329641	0.428571	0.1259	13.7387	0.608347	0	C	-0.0121883	0.0121883	-0.0143
610	2009	0.0819361	-3.17868	-3.74905	20.4033	0.419143	0.0503204	0.377127	0.0202692	0.333333	0.323	13.7951	0.360438	0	L	-0.0819361	0.0819361	-0.2026
612	2009	0.0107584	-3.65696	-6.76276	22.1189	0.548336	0.12908	0.585479	0.0209933	0.333333	0.29	13.8262	0.379766	0	C	-0.0107584	0.0107584	-0.4221
612	2010	0.0235116	-3.36782	-5.54858	22.0879	0.494623	0.18604	0.829684	0.00143311	0.375	0.29	14.0225	0.367904	1	C	-0.0235116	0.0235116	-0.2957
612	2011	0.0574414	-3.5297	-5.49896	22.0986	0.483829	0.0903556	0.310732	0.000375181	0.333333	0.24	14.1861	0.444504	0	C	0.0574414	0.0574414	-0.2557
612	2012	0.109006	-3.51947	-5.5946	22.317	0.502092	0.0550345	0.5482	0.00181582	0.307692	0.24	14.277	0.444504	0	C	0.116103	0.116103	-0.2469
612	2013	0.0814995	-3.61454	-7.94836	22.5399	0.602019	0.0528625	0.244655	0.00231982	0.333333	0.24	14.4442	0.429756	0	C	-0.0814995	0.0814995	-0.2262
616	2016	0.000616877	-4.44997	-2.81025	22.8939	0.49434	0.0314479	1.71703	0.00170123	0.428571	0.1998	13.7732	0.211166	0	K	-0.000616877	0.000616877	0.2019
616	2017	0.00217666	-4.72491	-5.44256	22.9091	0.511253	0.00517017	2.94189	0.000971842	0.428571	0.1998	13.6518	0.211166	0	K	-0.00217666	0.00217666	0.2125
619	2009	0.00241282	-3.54665	-6.34702	21.74	0.324023	0.133512	0.866512	0.000276665	0.333333	0.3207	13.4765	0.294118	0	C	0.00241282	0.00241282	-0.3415
619	2010	0.0858983	-3.59647	-7.28155	21.7499	0.247199	0.0682948	0.952207	0.00039897	0.375	0.3207	13.89	0.294118	0	C	0.0858983	0.0858983	-0.0023
619	2011	0.0857285	-3.49109	-7.93301	21.9285	0.356334	0.0746139	1.02842	0.00147028	0.5	0.3207	13.6084	0.294118	0	C	-0.0857285	0.0857285	0.0002
622	2020	0.008921	-2.98233	-4.35881	20.1272	0.320823	-0.144031	4.06735	0.0682843	0.3333	0.179896	14.007	0.919625	0	C	-0.008921	0.008921	-0.023663
622	2021	0.023397	-2.88773	-7.38921	20.1272	0.461252	0.017492	2.41228	0.0707702	0.3333	0.179896	14.0091	0.919625	0	C	0.023397	0.023397	-0.04964
622	2022	0.00124454	-3.1648	-7.59132	20.1272	0.374093	0.148999	3.12042	0.0667454	0.3333	0.179896	14.0248	0.523396	0	C	-0.00124454	0.00124454	-0.049691
625	2010	0.00664386	-2.55498	-5.36459	23.9208	0.636533	0.11901	0.785617	0.00571198	0.384615	0.4555	14.2245	0.0305922	0	C	-0.00664386	0.00664386	-0.4537
625	2011	0.0515321	-2.74445	-5.33746	24.1396	0.652501	0.0884896	0.758131	0.0132651	0.333333	0.4571	14.4396	0.0247323	0	C	0.0515321	0.0515321	-0.4511
625	2014	0.0107007	-2.76928	-5.40137	24.7004	0.650706	0.0343419	0.609635	0.00712114	0.333333	0.4104	14.7527	0.0346452	0	C	-0.0107007	0.0107007	-0.3969
625	2015	0.00514809	-2.65755	-5.32247	24.9673	0.63472	0.0542411	0.770518	0.0108897	0.384615	0.3911	14.8535	0.0329099	0	C	0.00514809	0.00514809	-0.3587
625	2016	0.0115172	-2.65494	-4.24253	25.2165	0.617805	0.0605598	0.89428	0.0097913	0.384615	0.3911	14.8268	0.0764549	0	C	0.0115172	0.0115172	-0.4114
625	2017	0.0100703	-2.85839	-4.15438	25.3915	0.592968	0.0214679	1.01223	0.0140722	0.461538	0.4088	14.9009	0.0710126	0	C	-0.0100703	0.0100703	-0.421
625	2018	0.0347214	-3.00426	-4.17033	25.3879	0.552762	-0.0129053	1.1133	0.0170253	0.538462	0.4088	15.0248	0.102908	0	C	0.0347214	0.0347214	-0.4341
625	2019	0.00662283	-3.64118	-3.48582	25.2611	0.506327	-0.0415822	0.959444	0.0150758	0.5714	0.215571	14.6592	0.896379	0	C	-0.00662283	0.00662283	-0.05059
625	2020	0.019461	-3.72017	-3.22096	25.3043	0.549934	0.0397651	1.00764	0.00858778	0.5714	0.215571	14.6169	0.896379	0	C	-0.019461	0.019461	-0.450017
625	2021	0.0199629	-3.12861	-4.90413	25.5184	0.557706	0.0882925	1.12535	0.0177082	0.5714	0.190458	15.6018	0.982704	0	C	-0.0199629	0.0199629	0.334223
625	2022	0.0139853	-3.52027	-5.2316	25.6315	0.587413	0.169652	1.10749	0.0123735	0.5333	0.179714	15.813	0.820479	0	C	-0.0139853	0.0139853	0.312563
628	2010	0.0149236	-3.45158	-1.78626	21.6127	0.886921	0.0709492	0.747957	0.0290728	0.333333	0.2241	13.723	0.0975686	1	K	-0.0149236	0.0149236	-0.2389
628	2012	0.000762354	-3.81311	-1.78626	21.8513	0.886921	0.0447896	0.755504	0.0775391	0.333333	0.2245	13.8138	0.0973994	0	K	0.000762354	0.000762354	-0.2393
628	2013	0.00231384	-3.88125	-1.78626	21.7736	0.886921	0.0461318	0.740486	0.0639178	0.333333	0.2245	13.8193	0.0973994	0	K	0.00231384	0.00231384	-0.2448
628	2014	0.012554	-3.9714	-1.78626	21.9308	0.886921	0.040245	0.74585	0.103774	0.333333	0.2245	13.9111	0.0973994	0	E	-0.012554	0.012554	-0.2464
628	2015	0.00562109	-3.95483	-1.78626	22.0266	0.886921	0.0409246	0.755506	0.10983	0.333333	0.2245	14.0613	0.0973994	0	E	-0.00562109	0.00562109	-0.2592
628	2016	0.00206919	-4.08044	-1.78626	22.1023	0.827119	-0.0253112	0.826662	0.125369	0.333333	0.454	13.7058	0.0600637	0	E	-0.00206919	0.00206919	-0.422
628	2017	0.0152014	-4.52408	-1.78626	21.9713	0.792944	0.0183751	0.834471	0.126005	0.375	0.454	14.1959	0.0514398	1	E	-0.0152014	0.0152014	-0.4504
628	2018	0.0108871	-4.34736	-1.91824	21.8173	0.738966	0.0378369	1.04849	0.129742	0.375	0.454	14.0375	0.0339454	1	E	-0.0108871	0.0108871	-0.4616
628	2020	0.00386383	-3.73914	-1.78626	22.4951	0.812086	-0.0413751	0.893483	0.248828	0.3333	0.453973	14.1566	0.0339454	0	E	-0.00386383	0.00386383	0.483124
629	2009	0.0320867	-2.86102	-6.1752	23.9563	0.492897	0.0325736	0.659969	0.0089636	0.444444	0.3893	13.6397	0.295517	0	C	0.0320867	0.0320867	-0.2834
629	2013	0.0285266	-3.02814	-6.9218	24.1592	0.504488	0.0502573	0.225796	0.00883606	0.5	0.3063	14.1739	0.353107	1	B	-0.0285266	0.0285266	-0.3706
629	2014	0.0310588	-3.00152	-7.33327	24.2998	0.577386	0.00916249	0.343458	0.0260049	0.363636	0.3063	13.8712	0.353107	0	B	0.0310588	0.0310588	-0.3706
629	2015	0.0174167	-3.20158	-6.28442	24.6811	0.767554	0.0319327	0.260919	0.019151	0.363636	0.3063	13.9422	0.353107	0	B	-0.0174167	0.0174167	-0.3706
629	2016	0.0175444	-3.77251	-5.94723	24.7488	0.825853	0.000527644	0.25255	0.0126688	0.363636	0.3549	13.6369	0.304729	0	B	0.0175444	0.0175444	-0.3706
629	2020	0.0112235	-4.19886	-6.95306	23.2856	0.256702	0.245524	2.02076	0.00819834	0.3333	0.354894	14.4879	0.304729	0	C	-0.0112235	0.0112235	0.571698
629	2021	0.0136969	-4.32205	-5.7265	23.1785	0.158988	0.051514	3.2347	0.012195	0.375	0.354894	14.3788	0.304729	0	C	-0.0136969	0.0136969	0.571698
630	2010	0.0114516	-3.57256	-3.94337	23.8963	0.712469	0.0256265	0.32898	0.02479	0.4	0.5692	13.6074	0.0163003	0	C	-0.0114516	0.0114516	-0.5477
630	2012	0.00267894	-3.44848	-4.27799	24.1973	0.645426	0.13373	0.510888	0.0332759	0.333333	0.5183	13.6966	0.0230726	0	C	0.00267894	0.00267894	-0.0206
630	2014	0.000878438	-3.83686	-4.78119	24.4058	0.699186	0.0149525	0.500899	0.0337657	0.384615	0.5183	14.3075	0.0135795	0	C	0.000878438	0.000878438	-0.0039
630	2017	0.0189725	-3.86841	-4.25531	24.5209	0.60694	0.108501	0.621262	0.0290431	0.333333	0.3955	13.7695	0.0182217	0	C	0.0189725	0.0189725	0.0071
630	2018	0.00122352	-3.78456	-4.35612	24.5902	0.611346	-0.0161393	0.534247	0.0268007	0.333333	0.3653	13.9857	0.0844852	0	C	-0.00122352	0.00122352	-0.3242
630	2020	0.0134682	-3.67378	-4.46635	24.5926	0.582373	0.0847439	0.589619	0.0252468	0.3333	0.365338	14.2661	0.0844852	0	C	-0.0134682	0.0134682	0.420708
630	2021	0.00302366	-3.84384	-4.5598	24.678	0.604078	0.0413283	0.509428	0.0282318	0.3333	0.365338	14.3341	0.0874921	0	C	-0.00302366	0.00302366	0.374009
630	2022	0.00966718	-3.81361	-4.24196	24.652	0.539755	0.0671327	0.683359	0.0368874	0.3636	0.365338	14.5744	0.0468841	0	C	-0.00966718	0.00966718	0.367955
635	2011	0.016427	-3.47816	-6.90517	22.0258	0.745928	0.0566764	0.178856	0.0185427	0.333333	0.2228	13.567	0.14918	0	C	-0.016427	0.016427	-0.022
635	2013	0.0130287	-3.18012	-7.37781	22.0114	0.26082	0.0574853	0.551366	0.0207285	0.333333	0.5125	13.5973	0.0653287	0	C	-0.0130287	0.0130287	-0.5671
635	2018	0.00329744	-3.02102	-8.13554	21.9599	0.13317	0.107106	2.67304	0.000298675	0.375	0.5125	14.1687	0.0868613	0	C	-0.00329744	0.00329744	0.0349
636	2015	0.00105792	-2.73341	-4.36881	22.3492	0.258933	0.0159635	2.05409	0.0867852	0.444444	0.2221	14.522	0.195114	0	C	0.00105792	0.00105792	-0.1763
636	2016	0.0307857	-2.86703	-5.51178	22.6085	0.273827	0.00251665	1.67444	0.125569	0.444444	0.2003	14.5513	0.195114	0	C	0.0307857	0.0307857	-0.1176
636	2017	0.00835704	-2.79018	-5.71937	22.6168	0.319639	0.0326821	1.38527	0.130417	0.444444	0.2003	14.7188	0.195114	0	C	0.00835704	0.00835704	-0.1354
636	2018	0.0115911	-2.89058	-5.80558	22.5684	0.276182	0.0641284	1.39016	0.140128	0.444444	0.2003	15.2639	0.149981	0	C	0.0115911	0.0115911	0.2523
636	2022	0.0958889	-3.22342	-4.04063	23.1054	0.346079	0.058619	0.963369	0.0719221	0.3333	0.204969	15.858	0.0562528	0	C	-0.0958889	0.0958889	0.218833
651	2009	0.0179407	-3.00047	-5.99243	24.1431	0.75164	0.0120578	0.804834	0.0185018	0.333333	0.2258	14.8768	0.431016	0	C	-0.0179407	0.0179407	-0.0799
651	2010	0.00369979	-2.97094	-5.26439	24.6654	0.793273	0.18338	0.90078	0.0177474	0.333333	0.1945	15.4209	0.505	0	C	0.00369979	0.00369979	-0.0042
651	2011	0.00761102	-3.26006	-5.10545	24.9069	0.786421	0.00938954	0.865095	0.0182751	0.375	0.1945	15.7643	0.528569	0	C	0.00761102	0.00761102	0.0253
651	2012	0.016342	-3.16002	-4.6386	25.1684	0.784335	0.0393862	0.845147	0.014397	0.375	0.1945	16.2125	0.509191	0	C	-0.016342	0.016342	-0.0121
651	2016	0.0108903	-3.4322	-6.42169	25.809	0.699646	0.246902	0.989791	0.0178061	0.333333	0.1822	16.5315	0.488998	1	C	-0.0108903	0.0108903	-0.0178
651	2017	0.0195375	-3.38299	-6.49229	25.9293	0.698834	0.0814826	1.05525	0.0162337	0.375	0.1822	16.4191	0.488711	1	C	-0.0195375	0.0195375	0.0442
651	2019	0.0076726	-3.89677	-4.43304	26.2497	0.630963	0.107234	1.1396	0.0306473	0.3333	0.182231	16.5505	0.48895	1	C	-0.0076726	0.0076726	0.178904
651	2020	0.00972362	-4.19206	-7.36392	26.3686	0.604033	0.0985741	1.11624	0.0300854	0.3333	0.182231	16.5505	0.816327	1	C	-0.00972362	0.00972362	0.078634
651	2021	0.00524057	-4.36336	-7.56037	26.3553	0.581401	0.0689019	1.1721	0.0312954	0.375	0.186995	16.5505	0.802182	1	C	-0.00524057	0.00524057	0.047302
651	2022	0.00344896	-4.23309	-6.72824	26.4523	0.662309	0.00592733	0.928883	0.0433072	0.4286	0.152568	16.5505	0.730674	1	C	-0.00344896	0.00344896	0.122701
652	2013	0.0102885	-4.1582	-3.21977	23.5253	0.830865	0.0272983	0.431602	0.0382783	0.333333	0.3375	13.609	0.0240995	0	F	-0.0102885	0.0102885	-0.3344
652	2014	0.00376917	-4.306	-3.75028	23.7093	0.849184	0.0467823	0.465074	0.0239873	0.333333	0.3378	14.1415	0.0366631	0	F	-0.00376917	0.00376917	-0.3344
652	2015	0.00497713	-4.32398	-3.82745	23.8794	0.852878	-0.0412144	0.476207	0.0506681	0.333333	0.3379	14.1016	0.0652665	0	F	-0.00497713	0.00497713	-0.3146
652	2016	0.000290395	-4.58185	-4.0532	24.0757	0.86348	-0.0191083	0.516206	0.0229362	0.333333	0.329	14.3116	0.103031	0	F	0.000290395	0.000290395	-0.3147
652	2017	0.00513143	-4.83728	-3.73134	24.1913	0.864875	-0.0330103	0.627367	0.0918498	0.333333	0.3298	14.3938	0.10281	0	F	0.00513143	0.00513143	-0.3298
652	2018	0.00370808	-5.15924	-4.68997	24.214	0.852533	0.0238043	0.551094	0.114635	0.375	0.3298	14.7786	0.10281	1	F	-0.00370808	0.00370808	-0.3303
652	2019	0.00551491	-5.18203	-3.94834	24.2676	0.850991	0.0387328	0.468245	0.143225	0.3333	0.329757	14.6805	0.10281	1	F	0.00551491	0.00551491	0.299504
652	2020	0.0229608	-4.97779	-4.54713	24.2565	0.82546	0.0372519	0.458146	0.196166	0.5714	0.329757	14.5593	0.10281	1	F	0.0229608	0.0229608	0.298717
652	2021	0.00336234	-5.09064	-5.33454	24.2382	0.82049	0.00904183	0.509289	0.149764	0.4286	0.32981	14.6703	0.102793	0	F	0.00336234	0.00336234	0.303722
652	2022	0.00168762	-5.12989	-5.77038	24.3411	0.827947	-0.0247459	0.541864	0.164882	0.3333	0.32981	14.2887	0.100589	1	F	-0.00168762	0.00168762	0.296089
657	2014	0.0066708	-1.68884	-2.44343	22.987	0.592067	0.040201	0.684558	0.075032	0.333333	0.7267	13.8547	0.0126604	0	C	0.0066708	0.0066708	-0.7081
657	2015	0.00711746	-3.04897	-5.25413	22.7797	0.498505	0.142872	0.73894	0.10499	0.333333	0.6094	13.8547	0.0552755	0	C	-0.00711746	0.00711746	-0.5208
657	2017	0.0061186	-2.55654	-5.43516	22.6519	0.478328	0.0691553	0.711219	0.101183	0.333333	0.6094	13.981	0.0228454	0	C	-0.0061186	0.0061186	-0.6017
657	2018	0.0167092	-2.4342	-5.20284	22.727	0.494335	0.0717475	0.832402	0.0955101	0.333333	0.6094	14.4244	0.0174672	0	C	0.0167092	0.0167092	-0.5933
657	2019	0.0248303	-2.75632	-5.3096	22.7297	0.492383	0.0540404	0.792129	0.123137	0.4286	0.609371	14.9519	0.0199	0	C	0.0248303	0.0248303	0.619698
657	2020	0.00591899	-2.78744	-4.84488	22.7133	0.471075	0.0826184	0.771126	0.124629	0.4286	0.609371	15.0027	0.0298331	0	C	0.00591899	0.00591899	0.62534
657	2021	0.00173869	-2.69136	-5.40217	22.9428	0.463029	-0.0186849	0.987298	0.107906	0.4286	0.5087	14.9955	0.0681069	0	C	0.00173869	0.00173869	0.548115
657	2022	0.00274053	-2.78404	-5.33609	23.0075	0.426148	0.090472	1.0113	0.115472	0.4286	0.499428	15.0116	0.0358634	0	C	-0.00274053	0.00274053	0.451284
661	2010	0.0213728	-2.18922	-2.29998	21.162	0.554468	0.251694	0.716722	0.0978788	0.333333	0.2658	13.9973	0.0802066	1	C	0.0213728	0.0213728	-0.2525
661	2011	0.0210602	-2.07681	-2.05062	21.2895	0.543646	0.198107	0.876341	0.087967	0.333333	0.242	14.6229	0.123018	1	C	0.0210602	0.0210602	-0.0249
661	2012	0.000651591	-2.02195	-2.03164	21.4453	0.540351	0.0821856	0.837978	0.0876693	0.333333	0.242	14.86	0.178221	1	C	0.000651591	0.000651591	-0.0031
661	2013	0.0159309	-2.03463	-3.03004	21.5624	0.436626	0.176265	0.960931	0.0958646	0.333333	0.242	14.8913	0.16798	1	C	0.0159309	0.0159309	-0.0499
661	2014	0.0357129	-2.00517	-2.85469	21.7545	0.39257	0.17777	1.22813	0.102498	0.333333	0.2167	15.6617	0.149392	1	C	-0.0357129	0.0357129	0.0349
661	2015	0.0319715	-2.10666	-3.68963	21.8702	0.350592	0.0888547	1.20528	0.100408	0.333333	0.2228	15.2464	0.163044	0	C	0.0319715	0.0319715	-0.0545
661	2016	0.0219929	-2.13744	-4.04306	22.0623	0.361767	0.201964	1.31847	0.0915382	0.333333	0.2228	15.2762	0.146884	0	C	-0.0219929	0.0219929	-0.0472
661	2017	0.00176249	-2.12921	-2.72778	22.5484	0.282593	0.0496611	2.35707	0.0719503	0.333333	0.2236	15.1918	0.146884	0	C	-0.00176249	0.00176249	-0.0086
661	2018	0.0342001	-2.36895	-4.3725	22.7182	0.29261	0.0518793	1.73137	0.0731153	0.333333	0.2236	15.1918	0.112988	0	C	0.0342001	0.0342001	0.0337
661	2019	0.00398324	-3.04122	-2.24174	22.9654	0.327952	0.0939193	1.61414	0.076224	0.375	0.223608	15.1365	0.112988	0	C	0.00398324	0.00398324	0.245775
661	2020	0.00278927	-3.02291	-2.08751	23.2665	0.307654	0.152081	2.17297	0.0703364	0.375	0.187974	15.5789	0.612332	0	C	0.00278927	0.00278927	0.287129
661	2021	0.0392241	-3.28006	-2.10481	23.5473	0.268417	0.0659552	2.32724	0.0804312	0.3333	0.187974	15.5789	0.50638	0	C	0.0392241	0.0392241	0.267928
661	2022	0.00397152	-3.28138	-2.5858	23.8375	0.234456	0.147924	2.5642	0.0631141	0.3333	0.187974	15.4874	0.455394	0	C	0.00397152	0.00397152	0.260866
663	2009	0.0553105	-3.33312	-3.5056	20.8149	0.642828	0.0539285	0.387606	0.00385971	0.333333	0.32	12.4435	0.287208	0	A	0.0553105	0.0553105	-0.2911
663	2011	0.109006	-3.48066	-4.09226	21.143	0.718408	-0.0167254	0.273955	0.0219567	0.333333	0.32	12.4822	0.287208	0	A	-0.110066	0.110066	-0.2969
663	2012	0.00602856	-3.5594	-4.60901	21.1364	0.75086	0.000577112	0.22731	0.0128746	0.333333	0.32	12.7855	0.287208	0	A	-0.00602856	0.00602856	-0.2969
663	2013	0.0132947	-3.48375	-4.21392	21.1016	0.739844	0.0837352	0.254819	0.00514967	0.333333	0.32	12.6823	0.287208	0	A	-0.0132947	0.0132947	-0.2969
663	2014	0.00704189	-3.43666	-4.65756	21.0269	0.733792	0.0352158	0.159888	0.00947751	0.428571	0.32	12.7216	0.25752	0	A	-0.00704189	0.00704189	-0.3032
663	2016	0.0473961	-2.9121	-3.02446	22.1055	0.486907	0.0132501	0.64986	0.133981	0.428571	0.1903	12.7677	0.8296	0	A	0.0473961	0.0473961	0.1096
663	2017	0.0189467	-3.47254	-4.42594	22.1874	0.500101	0.0530393	0.789129	0.141644	0.428571	0.1903	13.1272	0.829256	0	C	-0.0189467	0.0189467	0.1096
665	2009	0.0832395	-2.83189	-4.74537	20.4749	0.693155	0.144558	0.343617	0.10485	0.363636	0.2272	13.2357	0.383671	0	C	-0.0832395	0.0832395	-0.0777
665	2010	0.00347923	-2.94608	-5.22923	20.665	0.734952	0.0057336	0.562848	0.26788	0.363636	0.2272	13.6122	0.383671	0	C	-0.00347923	0.00347923	-0.2045
665	2011	0.0013013	-2.4225	-5.67893	20.7103	0.715773	0.130447	0.638678	0.241343	0.363636	0.2272	13.6967	0.383671	0	C	0.0013013	0.0013013	-0.1682
666	2009	0.0268593	-2.91919	-5.06813	22.5168	0.488921	0.00674125	0.998764	0.0621881	0.333333	0.3383	13.9553	0.881368	0	C	-0.0268593	0.0268593	-0.038
666	2010	0.0194098	-2.76614	-2.99703	22.6427	0.571241	0.0472028	1.13491	0.0586363	0.333333	0.3383	14.0144	0.881601	0	C	-0.0194098	0.0194098	-0.0358
666	2011	0.0125136	-1.9256	-3.20347	23.1516	0.619194	0.0923029	0.925464	0.0371294	0.375	0.3383	14.2391	0.881679	0	C	-0.0125136	0.0125136	-0.0465
666	2012	0.0168468	-1.72427	-3.8907	23.2859	0.558105	0.127338	1.05164	0.0367028	0.444444	0.3383	14.7311	0.88098	0	C	-0.0168468	0.0168468	-0.0257
666	2013	0.0185309	-1.78185	-4.07756	23.4676	0.481236	0.115193	1.59004	0.04905	0.444444	0.3113	14.8991	0.146535	0	C	-0.0185309	0.0185309	-0.2441
666	2014	0.017681	-1.75744	-3.91084	23.6605	0.459259	0.125982	1.75254	0.0412736	0.375	0.3113	14.7533	0.820479	0	C	-0.017681	0.017681	-0.0829
666	2015	0.0135792	-1.94648	-4.04861	23.7827	0.436092	0.116215	1.82321	0.0361249	0.375	0.3113	14.8525	0.820345	0	C	-0.0135792	0.0135792	-0.0564
666	2016	0.0144379	-1.81751	-3.90833	24.0578	0.509859	0.0855789	1.57256	0.0379566	0.375	0.3113	14.755	0.713369	0	C	-0.0144379	0.0144379	-0.5045
666	2017	0.0140986	-1.98885	-3.65478	24.2877	0.550833	0.0115104	1.68965	0.0298228	0.375	0.3113	14.7966	0.767872	0	C	-0.0140986	0.0140986	-0.5793
666	2018	0.0134748	-2.44477	-4.36457	24.3277	0.461464	-0.0541348	1.52855	0.0291637	0.375	0.3113	14.897	0.786535	0	C	-0.0134748	0.0134748	-0.5795
677	2009	0.0451355	-3.34399	-4.1089	22.4858	0.886921	0.0250078	0.350257	0.0295021	0.363636	0.1624	13.6412	0.822774	0	C	-0.0451355	0.0451355	0.1339
677	2014	0.00339629	-3.08886	-3.09507	21.9257	0.843264	0.0153252	0.28238	0.0414831	0.333333	0.2977	12.7243	0.303039	1	C	0.00339629	0.00339629	-0.2305
678	2009	0.0166857	-2.98224	-3.99595	20.4725	0.397866	0.018296	0.792345	0.134064	0.4	0.2822	12.8376	0.0593285	0	C	-0.0166857	0.0166857	-0.2742
678	2011	0.0176344	-2.62654	-4.54414	20.639	0.455946	-0.00841629	0.697209	0.152539	0.333333	0.2742	13.2828	0.0303896	1	C	0.0176344	0.0176344	-0.0002
678	2012	0.0432683	-2.69756	-5.01648	20.7684	0.497509	0.0142171	0.674341	0.143102	0.333333	0.2742	13.4645	0.0227752	1	C	0.0432683	0.0432683	0.0027
678	2017	0.0173313	-3.23827	-4.57155	21.6704	0.499855	-0.0137619	0.640908	0.11215	0.333333	0.2794	13.8878	0.647668	1	C	0.0173313	0.0173313	0.0434
680	2013	0.00552568	-2.97809	-3.9523	23.3115	0.630917	0.0435062	0.967232	0.204551	0.307692	0.211	14.5683	0.0289274	0	C	-0.00552568	0.00552568	-0.2224
680	2014	0.0151903	-2.85443	-4.50225	23.2554	0.62131	0.0267796	0.950333	0.187979	0.333333	0.2762	14.6012	0.0476881	0	C	-0.0151903	0.0151903	-0.2762
680	2015	0.00958832	-3.09228	-4.48917	23.1401	0.597773	0.051568	1.0424	0.195289	0.333333	0.2762	14.3163	0.0189633	0	C	-0.00958832	0.00958832	-0.2773
680	2016	0.00807501	-2.98431	-4.57148	22.9639	0.628449	0.0265715	0.748314	0.188708	0.333333	0.2762	14.2855	0.117386	0	C	-0.00807501	0.00807501	-0.2712
680	2017	0.0084316	-2.87938	-3.4833	22.9492	0.620766	0.0294914	0.733202	0.199672	0.333333	0.2762	13.5755	0.117386	0	C	-0.0084316	0.0084316	-0.2737
680	2018	0.00978656	-2.94331	-3.12427	22.981	0.621864	0.056587	0.90391	0.16912	0.333333	0.2762	14.1779	0.117386	0	C	-0.00978656	0.00978656	-0.2797
680	2019	0.00262432	-3.46046	-3.85598	22.961	0.608086	0.0190955	0.940412	0.216765	0.3333	0.293684	14.2848	0.110418	0	C	-0.00262432	0.00262432	0.270262
680	2020	0.00797621	-3.59854	-4.89218	22.9128	0.584022	0.0450366	0.821965	0.193832	0.3333	0.293684	14.2895	0.110418	0	C	-0.00797621	0.00797621	0.270431
680	2021	0.0127598	-3.45427	-5.07743	22.9957	0.606005	0.0687068	0.965142	0.189535	0.3333	0.293684	14.7693	0.0858878	0	C	-0.0127598	0.0127598	0.278017
680	2022	0.0069613	-3.24583	-4.51711	23.0978	0.562697	0.039689	1.07876	0.169122	0.3333	0.242633	15.2052	0.649562	0	C	-0.0069613	0.0069613	0.401017
682	2011	0.0136966	-2.26681	-3.44821	21.3468	0.212441	0.0479247	2.7413	0.21692	0.333333	0.1974	13.7354	0.0227907	1	I	-0.0136966	0.0136966	-0.1968
682	2021	0.00191905	-3.26721	-4.69444	22.6546	0.448873	0.0463976	1.34699	0.152558	0.3333	0.275801	14.6868	0.502614	0	I	-0.00191905	0.00191905	0.419058
682	2022	0.00473208	-3.19657	-4.59367	22.8098	0.477879	0.0250814	1.14618	0.139656	0.3333	0.275801	14.7623	0.502614	0	I	-0.00473208	0.00473208	0.440503
685	2009	0.00867415	-1.68884	-2.07239	22.228	0.23875	0.0454389	0.423659	0.0126001	0.444444	0.6212	13.9034	0.0593771	0	N	0.00867415	0.00867415	-0.5112
685	2011	0.0211171	-3.83451	-5.49901	22.543	0.2082	0.0141106	0.385921	0.00578154	0.5	0.6224	13.5015	0.059267	0	D	-0.0211171	0.0211171	-0.5124
685	2012	0.0191939	-3.91719	-5.07113	22.8015	0.284319	0.0243517	0.555503	0.00591491	0.5	0.6224	13.906	0.0592635	0	D	-0.0191939	0.0191939	-0.5124
685	2015	0.0210058	-3.96248	-6.58433	23.0214	0.232986	0.0381669	3.12186	0.0053487	0.333333	0.4926	14.8915	0.263929	0	D	-0.0210058	0.0210058	-0.3626
685	2016	0.0119396	-4.21415	-5.97934	23.3439	0.196852	0.0234059	2.39101	0.00469212	0.333333	0.4681	15.0147	0.26388	0	D	-0.0119396	0.0119396	-0.3446
685	2017	0.0116469	-4.42616	-5.929	23.4352	0.236022	0.0286759	0.756772	0.0259106	0.375	0.4789	14.7623	0.257938	0	D	-0.0116469	0.0116469	-0.3554
685	2019	0.00414502	-4.44203	-5.75661	23.5649	0.265539	0.0335298	0.599524	0.0130932	0.3333	0.479792	14.2257	0.257453	0	D	-0.00414502	0.00414502	0.601109
685	2020	0.0233816	-4.55708	-5.91707	23.6747	0.29566	0.0434985	0.622367	0.022175	0.375	0.479792	14.3793	0.257453	0	D	-0.0233816	0.0233816	0.608874
685	2021	0.0324115	-4.66734	-5.73687	23.7625	0.311107	0.028075	0.67116	0.0243926	0.375	0.479802	14.5277	0.257447	0	D	-0.0324115	0.0324115	0.58122
685	2022	0.00737245	-4.68791	-5.64391	23.8364	0.313185	0.0230684	0.816737	0.0233023	0.5	0.479802	14.7261	0.236608	1	D	0.00737245	0.00737245	0.574157
692	2014	0.0505836	-3.67651	-4.70385	22.0259	0.654453	0.0120925	0.273488	0.0799787	0.333333	0.351	13.7724	0.142432	0	D	-0.0505836	0.0505836	0.0046
695	2009	0.0184217	-4.15256	-8.33974	20.7088	0.621802	0.0805814	0.546638	0.132288	0.333333	0.3849	13.5313	0.0212838	0	C	-0.0184217	0.0184217	-0.3906
695	2014	0.00777399	-3.84357	-4.65906	20.8673	0.727013	0.059277	0.449781	0.162981	0.333333	0.373	13.8893	0.0494863	1	D	0.00777399	0.00777399	0.3866
697	2009	0.0215248	-3.22741	-5.46288	20.4811	0.477829	-0.0716137	1.01168	0.131022	0.375	0.2895	12.4212	0.534988	1	C	-0.0215248	0.0215248	-0.1346
698	2009	0.0467247	-3.05954	-5.37635	22.6118	0.575135	0.0575182	0.432434	0.0191961	0.307692	0.3308	13.7366	0.130794	0	C	-0.0467247	0.0467247	-0.3682
698	2010	0.0384272	-3.44511	-5.94777	22.6756	0.602719	0.0259937	0.358725	0.00850083	0.333333	0.3308	13.7025	0.0713425	0	C	-0.0384272	0.0384272	-0.3279
698	2011	0.0151013	-3.39941	-4.58734	22.6509	0.562133	0.10434	0.356319	0.011286	0.333333	0.3308	13.5143	0.0205793	0	C	-0.0151013	0.0151013	-0.3101
698	2012	0.00191905	-3.20337	-4.63132	22.6456	0.52891	0.0278461	0.294567	0.00294239	0.333333	0.3308	14.0112	0.0234363	0	C	0.00191905	0.00191905	-0.3064
698	2013	0.0184565	-3.14246	-4.70188	22.6716	0.564337	-0.000516839	0.430459	0.00535719	0.333333	0.3308	14.0274	0.0329266	0	C	-0.0184565	0.0184565	-0.3128
698	2015	0.0156824	-3.44087	-6.98534	22.7436	0.588404	0.0102684	0.325619	0.00344642	0.333333	0.3308	13.6447	0.0451168	0	C	-0.0156824	0.0156824	-0.3427
698	2018	0.00302609	-3.43199	-3.65418	23.0117	0.555087	0.0200203	0.653116	0.00239199	0.333333	0.2668	14.0061	0.725268	0	C	-0.00302609	0.00302609	-0.4686
698	2019	0.000231051	-4.10497	-3.96158	22.9363	0.50727	0.00705412	0.729347	0.00316493	0.375	0.266821	14.6372	0.725268	0	C	-2.13832e-05	2.13832e-05	0.061097
698	2020	0.0143558	-4.0022	-3.91922	22.906	0.580263	0.113618	0.642192	0.00471019	0.3333	0.266821	14.8198	0.725268	1	C	-0.0143558	0.0143558	0.066296
698	2021	0.00914432	-3.32475	-3.88896	23.0704	0.609229	-0.0369454	0.793902	0.00714508	0.3333	0.266821	14.9339	0.725268	1	C	0.00914432	0.00914432	0.067799
698	2022	0.0166754	-4.15272	-4.04059	23.0349	0.591606	0.150561	0.742945	0.0090135	0.3333	0.266821	15.2764	0.725268	1	C	-0.0166754	0.0166754	0.086914
701	2010	0.0039071	-3.35883	-2.90013	21.6659	0.641415	0.0646148	0.771757	0.117126	0.375	0.282	14.154	0.0639513	0	F	-0.0039071	0.0039071	-0.2601
701	2015	0.0101277	-3.58226	-3.63976	23.078	0.790127	0.0456552	0.834965	0.137612	0.333333	0.2179	15.4526	0.376719	0	F	0.0101277	0.0101277	-0.0574
701	2016	0.0244736	-3.77216	-2.36926	23.3766	0.705449	0.0190323	0.883736	0.135177	0.4	0.2179	14.3456	0.378644	0	F	0.0244736	0.0244736	-0.0832
701	2017	0.021502	-3.78184	-2.78984	23.4954	0.657712	0.0398055	0.891932	0.160704	0.333333	0.1666	14.345	0.803148	0	F	-0.021502	0.021502	-0.0646
705	2011	0.000231051	-2.54918	-5.3345	20.822	0.503068	0.044464	0.833563	0.244939	0.333333	0.2253	13.3673	0.0879407	1	F	-5.92677e-05	5.92677e-05	-0.2055
705	2014	0.00363659	-2.89584	-5.52571	21.2793	0.324508	0.00997319	1.65052	0.219007	0.333333	0.1994	14.0059	0.124573	1	F	-0.00363659	0.00363659	-0.2174
705	2015	0.057934	-2.64988	-5.3442	21.3125	0.321773	0.0451622	1.50055	0.213188	0.333333	0.1994	14.0629	0.0834286	1	F	0.057934	0.057934	-0.2002
705	2016	0.0525349	-2.62119	-5.28299	21.385	0.340293	0.0292771	1.16881	0.205035	0.333333	0.1994	14.0119	0.0993137	1	F	-0.0525349	0.0525349	-0.1945
705	2017	0.00129456	-2.85918	-5.13882	21.4249	0.348689	0.0575038	1.11194	0.21361	0.333333	0.1994	13.9139	0.106331	1	F	-0.00129456	0.00129456	-0.1794
705	2018	0.00385869	-2.7342	-4.76842	21.4417	0.322559	0.0252163	1.21837	0.2164	0.333333	0.1994	14.1709	0.095511	0	F	0.00385869	0.00385869	-0.1672
708	2010	0.0167256	-3.55515	-6.88277	22.0539	0.459626	0.024817	0.60555	0.0367991	0.363636	0.2995	13.8858	0.940557	0	C	0.0167256	0.0167256	-0.2953
708	2011	0.0344059	-3.4822	-7.93595	22.2355	0.44039	0.0851679	0.59955	0.0438793	0.4	0.2995	14.2008	0.940557	0	C	-0.0344059	0.0344059	-0.3086
708	2012	0.0181388	-3.62535	-5.3552	22.2711	0.38333	0.119649	0.613471	0.0590476	0.363636	0.2995	14.4231	0.940557	0	C	0.0181388	0.0181388	-0.3247
708	2013	0.016109	-2.5817	-7.67718	22.1712	0.309464	0.0171323	0.573201	0.0673703	0.363636	0.2995	14.1704	0.940557	0	C	-0.016109	0.016109	-0.2546
708	2014	0.00920528	-2.58578	-7.74696	22.2277	0.302641	0.028104	0.822423	0.0808459	0.363636	0.2995	14.4006	0.940557	0	C	-0.00920528	0.00920528	-0.2647
708	2015	0.00499579	-2.66181	-4.63437	22.3382	0.340129	0.0875733	0.857807	0.0715947	0.333333	0.2995	14.4991	0.940557	0	C	0.00499579	0.00499579	-0.283
708	2018	0.0133581	-2.65194	-7.96596	22.6071	0.387679	0.0539547	1.18017	0.0527108	0.333333	0.2995	14.6742	0.940557	0	C	-0.0133581	0.0133581	-0.2595
708	2019	0.0147811	-4.53645	-5.38836	22.7616	0.426451	0.0953808	1.36915	0.0648367	0.3333	0.299549	14.8161	0.940557	0	C	0.0147811	0.0147811	0.056248
708	2020	0.000231087	-3.88206	-5.76937	25.008	0.651766	0.1092	0.567204	0.0268574	0.3333	0.721146	16.5505	0.0604157	0	C	0.000231087	0.000231087	0.806893
708	2021	0.0124182	-3.90897	-6.10963	25.0728	0.633461	0.0848602	0.615777	0.0254692	0.3333	0.728824	16.5505	0.0604157	0	C	-0.0124182	0.0124182	0.804347
708	2022	0.0127242	-3.89873	-6.336	25.1645	0.61158	0.152512	0.618328	0.0265333	0.3333	0.739844	16.5505	0.0604157	0	C	-0.0127242	0.0127242	0.801101
709	2010	0.0160897	-2.80097	-4.60946	25.3554	0.707163	0.0406055	0.486453	0.00293457	0.333333	0.5111	12.9817	0.0496221	0	C	-0.0160897	0.0160897	-0.5078
709	2019	0.00512296	-4.35326	-5.42931	26.0644	0.717593	0.0478317	0.340414	0.0192542	0.3636	0.397299	14.4779	0.439329	0	C	0.00512296	0.00512296	0.599457
709	2020	0.00458986	-4.32432	-5.69902	26.0795	0.722388	0.0462761	0.353931	0.0222494	0.3636	0.397299	14.6069	0.439329	0	C	0.00458986	0.00458986	0.572267
709	2021	0.000231051	-4.44546	-5.30477	26.209	0.749499	0.0318587	0.32284	0.00702198	0.3636	0.397299	14.5708	0.439329	0	C	-6.12047e-05	6.12047e-05	0.61476
709	2022	0.04629	-4.3002	-5.34965	26.2181	0.749848	0.060397	0.364641	0.00761064	0.3636	0.397299	14.8318	0.439329	0	C	0.04629	0.04629	0.562716
713	2010	0.00145685	-2.80235	-4.59665	21.0851	0.599678	0.0829216	0.422287	0.0508289	0.333333	0.3776	13.8926	0.0294272	0	A	-0.00145685	0.00145685	0.3665
713	2011	0.0135634	-2.71476	-4.94158	21.3558	0.410019	-0.0137996	1.05448	0.0528207	0.333333	0.3411	13.9557	0.0839173	0	A	-0.0135634	0.0135634	0.2894
713	2012	0.0095812	-2.85428	-4.87686	21.3332	0.377999	-0.0576365	0.875812	0.0418421	0.375	0.3411	13.7814	0.0504213	0	A	-0.0095812	0.0095812	0.3429
713	2013	0.00799493	-2.79337	-5.30091	21.335	0.346557	0.0289376	0.919214	0.0609157	0.375	0.3411	13.9462	0.0725895	0	A	-0.00799493	0.00799493	0.3195
713	2014	0.0102882	-2.84513	-2.38683	21.4156	0.353948	0.100648	1.01628	0.0435758	0.375	0.3411	14.5027	0.0759169	0	A	0.0102882	0.0102882	0.3086
713	2015	0.00296252	-2.93484	-3.25418	21.3593	0.292397	0.131499	1.00308	0.0421869	0.4	0.3411	13.8974	0.0494403	0	A	-0.00296252	0.00296252	0.3279
713	2016	0.0151717	-2.85186	-4.73734	21.3454	0.268832	0.0605082	1.02473	0.0262341	0.571429	0.3411	13.8588	0.146949	0	A	0.0151717	0.0151717	0.3889
715	2010	0.0755137	-1.68884	-5.28864	21.0834	0.329374	0.17844	0.688424	0	0.333333	0.3386	14.2008	0.77682	1	F	0.0755137	0.0755137	-0.0282
715	2011	0.0870109	-1.68884	-5.00855	21.3253	0.447794	0.151241	0.451121	4.90316e-05	0.333333	0.3386	14.3343	0.089308	1	F	-0.0870109	0.0870109	-0.0577
715	2012	0.0106228	-1.68884	-5.05584	21.4185	0.448881	0.192653	0.666574	3.59349e-05	0.428571	0.3386	14.4296	0.089308	1	F	-0.0106228	0.0106228	-0.0053
715	2013	0.00388338	-1.69305	-5.01456	21.4988	0.454237	0.128285	0.830246	9.17666e-05	0.375	0.3386	14.4376	0.0756922	1	F	-0.00388338	0.00388338	-0.0024
717	2009	0.0429257	-3.71889	-7.50474	23.5729	0.669902	0.0329796	0.330093	0.000162792	0.363636	0.3627	13.2458	0.0307088	0	C	-0.0429257	0.0429257	-0.3755
717	2016	0.0380162	-4.27249	-7.13783	23.5303	0.886921	0.0299296	0.166784	0.000963835	0.363636	0.5337	13.8573	0.0113063	0	C	0.0380162	0.0380162	-0.5259
717	2018	0.0158221	-4.9646	-8.24344	23.3916	0.793792	0.219185	0.213455	0.0350868	0.363636	0.5305	14.8616	0.0128964	0	C	0.0158221	0.0158221	0.0004
717	2019	0.0181964	-4.85637	-6.81053	23.5222	0.623936	0.231596	0.305619	0.00126351	0.3636	0.530481	14.9227	0.0157575	0	C	0.0181964	0.0181964	0.502048
717	2020	0.0257962	-4.56216	-8.63392	23.5665	0.534179	0.120596	0.358796	0.00193077	0.5	0.530481	14.7087	0.0181068	0	C	0.0257962	0.0257962	0.51439
717	2021	0.0222343	-4.27513	-8.63392	23.6	0.46439	0.172594	0.398545	0.00227377	0.5	0.530481	14.9864	0.0784388	0	C	0.0222343	0.0222343	0.497458
717	2022	0.00193514	-4.1403	-8.63392	23.7483	0.468118	0.164706	0.398556	0.00107795	0.4286	0.530481	15.303	0.0946262	0	C	-0.00193514	0.00193514	0.498706
719	2012	0.0123879	-1.68884	-1.78626	21.5357	0.305213	0.109489	1.49729	0.120597	0.375	0.7498	13.8186	0.0388141	0	R	-0.0123879	0.0123879	-0.7811
719	2013	0.000231051	-2.36441	-4.2878	21.6774	0.324546	0.121889	1.61867	0.130099	0.333333	0.7498	14.0969	0.0385441	0	R	0.000105047	0.000105047	-0.7598
719	2014	0.00346611	-2.45253	-4.35497	21.7995	0.302814	0.0501994	1.84436	0.162888	0.333333	0.7498	14.4607	0.035876	0	R	0.00346611	0.00346611	-0.7492
719	2015	0.000231051	-1.68884	-3.19007	22.8722	0.347621	0.138255	1.95579	0.0804603	0.333333	0.7498	14.5166	0.0257754	0	R	5.0163e-05	5.0163e-05	-0.7262
719	2016	0.00350552	-2.41265	-4.42262	22.9531	0.340795	0.097402	2.10353	0.0893305	0.333333	0.7498	14.277	0.0284829	0	R	-0.00350552	0.00350552	-0.7921
719	2017	0.00653992	-2.48804	-4.4962	23.0406	0.341196	0.0692113	1.89218	0.100996	0.333333	0.7498	14.2735	0.0284829	0	R	-0.00653992	0.00653992	-0.7903
719	2018	0.00092707	-2.48294	-4.37212	23.118	0.341727	0.0764064	1.89243	0.1007	0.333333	0.7498	14.6394	0.0284829	0	R	-0.00092707	0.00092707	-0.7806
719	2019	0.000457329	-2.59273	-4.28052	23.1675	0.326794	0.0622898	1.88697	0.0820013	0.3333	0.629622	14.3665	0.225073	0	R	-0.000457329	0.000457329	0.77917
719	2020	0.00909905	-2.55446	-4.53782	23.2347	0.323724	0.0653551	1.87944	0.0899967	0.3333	0.629622	14.3251	0.225073	0	R	0.00909905	0.00909905	0.779877
719	2021	0.0149176	-2.63676	-4.58408	23.337	0.342158	0.121563	1.59039	0.0766592	0.3333	0.629622	14.5473	0.225073	0	R	0.0149176	0.0149176	0.78537
719	2022	0.00121784	-2.67384	-4.93149	23.4251	0.361004	0.106351	1.49204	0.0674395	0.375	0.600302	14.5723	0.284908	0	R	-0.00121784	0.00121784	0.791402
721	2009	0.0438093	-3.27729	-3.89714	20.6046	0.585069	0.120656	0.312328	0.00686772	0.333333	0.2631	13.1902	0.25411	0	H	0.0438093	0.0438093	-0.1962
721	2011	0.109006	-3.09154	-4.69114	20.4001	0.41771	0.0630074	0.409012	0.0108504	0.333333	0.2631	13.9687	0.25411	0	H	0.109249	0.109249	0.154
721	2012	0.0275167	-3.03511	-4.08256	20.4103	0.374313	0.0877558	0.866743	0.00794835	0.333333	0.2631	13.9561	0.25411	0	H	0.0275167	0.0275167	0.1494
721	2013	0.00263916	-3.1216	-4.32691	20.4218	0.370423	0.0452859	0.584036	0.0107619	0.333333	0.2631	14.1591	0.25411	0	H	-0.00263916	0.00263916	0.1345
722	2013	0.00102801	-4.03378	-8.04294	21.4804	0.08226	0.0936092	12.7852	0.00637602	0.428571	0.4223	13.9377	0.283038	0	D	-0.00102801	0.00102801	-0.5198
722	2014	0.0318885	-4.42354	-8.08598	21.7755	0.205886	0.0596507	0.755053	0.00530268	0.428571	0.4223	14.0061	0.283038	0	D	-0.0318885	0.0318885	-0.4108
722	2015	0.0150515	-4.60525	-8.63392	21.8389	0.182451	0.0576511	1.98798	0.00424515	0.5	0.4223	14.1156	0.283038	0	D	-0.0150515	0.0150515	-0.3898
725	2011	0.033649	-3.04388	-4.52068	24.7165	0.368249	-0.0194231	2.39517	0.0232935	0.363636	0.106212	14.8726	0.665336	0	C	0.033649	0.033649	-0.0811
725	2012	0.0981089	-3.40491	-3.44175	24.954	0.490391	-0.0113209	1.5233	0.0372374	0.363636	0.106212	14.8665	0.665336	0	C	-0.0981089	0.0981089	0.0402
725	2015	0.00848292	-3.17266	-4.85513	25.6377	0.43512	0.0594231	2.87309	0.0485595	0.333333	0.1151	15.4506	0.738334	0	C	0.00848292	0.00848292	-0.1461
725	2020	0.00317396	-4.06559	-6.06502	26.3951	0.585627	0.076622	1.17446	0.0532757	0.3333	0.116768	16.2669	0.617742	0	C	-0.00317396	0.00317396	0.23506
725	2021	0.00264992	-4.00503	-6.24853	26.3978	0.591291	0.0925189	1.0586	0.0541397	0.3333	0.116768	16.5505	0.503778	0	C	-0.00264992	0.00264992	0.12561
725	2022	0.00524339	-4.14922	-5.39654	26.4523	0.517767	0.138463	1.29094	0.0789444	0.3333	0.106212	16.5505	0.336916	0	C	0.00524339	0.00524339	0.127929
727	2009	0.027816	-3.0596	-2.21723	20.8843	0.536232	0.0502105	0.750664	0.150524	0.333333	0.2577	12.8677	0.238373	0	C	0.027816	0.027816	-0.185
727	2010	0.00715724	-3.0772	-3.975	20.8051	0.499239	0.041673	0.719888	0.152475	0.333333	0.2577	13.3204	0.238373	0	C	0.00715724	0.00715724	0.0582
727	2011	0.0137195	-2.71727	-5.35919	20.7525	0.49647	0.107576	0.49394	0.144827	0.333333	0.2577	13.6048	0.144184	0	C	-0.0137195	0.0137195	-0.01
727	2012	0.00158667	-2.38668	-5.23897	20.7686	0.509027	0.0640206	0.549024	0.160173	0.333333	0.2577	13.5924	0.170224	0	C	0.00158667	0.00158667	-0.0395
727	2016	0.0137523	-3.87845	-3.65255	24.1879	0.429146	-0.000938979	0.483863	0.0152472	0.333333	0.2451	13.8925	0.440005	0	C	0.0137523	0.0137523	-0.2902
727	2018	0.0107574	-4.51693	-4.53812	24.243	0.456457	0.0217928	0.51702	0.0236252	0.333333	0.2451	15.1797	0.440005	0	C	-0.0107574	0.0107574	-0.4537
727	2019	0.0081737	-4.72804	-3.85721	24.195	0.480226	0.0426526	0.556763	0.0256138	0.3333	0.245133	15.9992	0.440005	0	C	-0.0081737	0.0081737	0.490408
727	2022	0.00447732	-3.51815	-3.65075	24.4464	0.823536	-0.0984094	0.616452	0.267263	0.3333	0.245133	16.5505	0.407382	1	C	0.00447732	0.00447732	0.463597
729	2009	0.0224929	-2.88517	-5.01978	23.1758	0.303705	0.0854899	0.445475	0.0110832	0.307692	0.5648	14.0931	0.04671	1	C	-0.0224929	0.0224929	0.4972
729	2010	0.0589319	-2.74888	-5.10064	23.1961	0.271055	0.17369	0.46435	0.00914586	0.333333	0.5648	14.4459	0.0560334	1	C	0.0589319	0.0589319	-0.0585
729	2011	0.0212752	-2.66025	-5.13122	23.4091	0.351839	0.105529	0.50978	0.00511962	0.333333	0.5648	14.8502	0.0346592	1	C	-0.0212752	0.0212752	0.5286
729	2012	0.028863	-2.68472	-5.09223	23.5374	0.392123	0.0494067	0.381472	0.00731348	0.333333	0.5648	14.7924	0.0526443	1	C	0.028863	0.028863	0.5116
729	2013	0.01056	-2.61569	-5.37165	23.626	0.394888	0.0731511	0.301424	0.00670137	0.333333	0.5748	14.7452	0.0602606	0	C	0.01056	0.01056	0.5317
729	2014	0.0209374	-2.63773	-5.23052	23.6627	0.315496	0.163629	0.385906	0.00651602	0.333333	0.5746	14.8257	0.0781	0	C	-0.0209374	0.0209374	0.5822
729	2015	0.00427703	-2.64601	-5.84376	23.664	0.293281	0.0635331	0.416484	0.00713554	0.333333	0.5757	14.7197	0.040619	0	C	0.00427703	0.00427703	0.5568
729	2016	0.0130649	-2.57344	-5.81152	23.627	0.249375	0.0889618	0.475301	0.00726087	0.333333	0.5739	15.0582	0.0456986	0	C	0.0130649	0.0130649	0.5295
729	2017	0.00751524	-2.5881	-5.90074	23.6277	0.250602	0.0682142	0.474649	0.0111271	0.333333	0.574	15.0576	0.045694	0	C	-0.00751524	0.00751524	0.5436
729	2019	0.0064636	-2.64668	-6.26148	23.5962	0.222432	0.060796	0.632223	0.0138091	0.3333	0.57396	14.9805	0.0527343	1	C	-0.0064636	0.0064636	0.607633
729	2020	0.0172413	-2.61433	-6.49726	23.6226	0.239321	0.0866824	0.760213	0.0135054	0.4545	0.57396	14.5077	0.0527343	1	C	-0.0172413	0.0172413	0.607633
729	2021	0.00702209	-2.65603	-6.74543	23.6406	0.249383	0.0848793	0.935417	0.0100934	0.3846	0.57396	14.5077	0.0681914	1	C	-0.00702209	0.00702209	0.552507
729	2022	0.00270065	-2.55406	-6.63712	23.6896	0.280513	0.0836819	1.0243	0.00982503	0.3333	0.57396	14.5803	0.0962519	1	C	-0.00270065	0.00270065	0.563488
731	2010	0.0211345	-3.40925	-4.64878	21.7867	0.402376	0.072562	0.671915	0.00476977	0.375	0.1442	13.487	0.425044	0	C	-0.0211345	0.0211345	-0.1241
731	2013	0.037861	-3.41912	-4.3678	22.217	0.487656	0.0753325	1.3202	0.011035	0.428571	0.1434	13.7321	0.425315	0	C	0.037861	0.037861	0.0024
731	2014	0.00162942	-3.26985	-5.76916	22.2967	0.370382	0.0346578	1.0345	0.0159638	0.428571	0.1218	13.7321	0.425315	0	C	0.00162942	0.00162942	-0.0165
731	2015	0.0182889	-3.34872	-6.10515	22.2329	0.389214	-0.00638594	0.996042	0.0161878	0.5	0.1218	13.7321	0.425315	0	C	-0.0182889	0.0182889	-0.004
733	2009	0.000231051	-2.71596	-3.51676	21.8137	0.285428	0.031708	1.67411	0.130386	0.428571	0.3613	13.4718	0.0169781	0	C	-0.000201977	0.000201977	-0.3556
733	2010	0.000864661	-2.62249	-3.60462	21.8777	0.308546	0.0253676	1.5709	0.130632	0.5	0.3613	13.654	0.0212938	0	C	-0.000864661	0.000864661	-0.3563
733	2011	0.0186871	-2.56723	-3.76157	21.955	0.334952	0.0176641	1.52043	0.125486	0.428571	0.3613	13.7803	0.0151395	0	C	-0.0186871	0.0186871	-0.3535
733	2012	0.000434449	-2.43449	-3.70334	22.0236	0.353208	-0.00089594	1.32919	0.131554	0.428571	0.3613	13.5073	0.0151395	0	C	-0.000434449	0.000434449	-0.3559
733	2013	0.00487193	-2.41489	-3.19819	22.0328	0.344507	0.00604575	1.72808	0.190496	0.428571	0.3613	13.9113	0.0151395	0	C	0.00487193	0.00487193	-0.3526
733	2014	0.0259873	-2.35628	-3.95266	22.0514	0.340347	0.0225539	1.48596	0.193001	0.428571	0.3613	14.0917	0.0292686	0	C	0.0259873	0.0259873	-0.353708
733	2015	0.00537081	-2.08077	-3.98164	22.3853	0.322552	0.0148982	1.95756	0.160436	0.571429	0.3613	14.4316	0.117943	0	C	0.00537081	0.00537081	-0.2618
733	2017	0.00320741	-2.46713	-4.59459	22.8253	0.505207	0.0204609	1.12046	0.161853	0.571429	0.3613	14.6295	0.05981	0	C	0.00320741	0.00320741	-0.3887
733	2018	0.0132926	-2.5237	-5.67204	22.9201	0.522398	-0.0607018	1.61381	0.150977	0.571429	0.3613	14.5118	0.043817	0	C	-0.0132926	0.0132926	-0.3692
733	2019	0.00843557	-2.86098	-6.16483	23.0395	0.509791	0.0313829	1.56836	0.150397	0.5714	0.329393	14.7874	0.139348	0	C	0.00843557	0.00843557	-0.269133
733	2020	0.00748061	-2.98123	-5.19747	22.8942	0.386039	0.0296017	2.56736	0.155287	0.5714	0.329393	15.0062	0.139348	0	C	0.00748061	0.00748061	-0.293668
733	2021	0.00971857	-2.74634	-6.08549	22.9158	0.3333	-0.00772928	2.3443	0.146495	0.5714	0.329393	15.0703	0.089094	0	C	-0.00971857	0.00971857	-0.32965
733	2022	0.0141076	-2.25343	-6.58444	23.1323	0.331351	0.120056	2.27556	0.133105	0.5714	0.327277	15.3745	0.0994174	0	C	-0.0141076	0.0141076	-0.390367
736	2012	0.00393705	-3.87844	-5.22077	21.6493	0.385857	-0.0452624	0.59848	0.000165756	0.333333	0.5332	14.3585	0.200405	0	K	-0.00393705	0.00393705	-0.4472
736	2013	0.0084853	-3.9348	-5.37317	21.7653	0.402639	0.10503	0.928939	9.17666e-05	0.333333	0.5332	14.4617	0.200405	0	K	-0.0084853	0.0084853	-0.4438
736	2014	0.000292681	-3.78819	-5.34868	22.2591	0.395445	-0.196466	1.20447	2.51515e-05	0.333333	0.5332	14.5846	0.200405	0	K	0.000292681	0.000292681	-0.4419
736	2015	0.00266475	-4.14803	-5.38424	22.5296	0.515506	-0.168114	0.585348	2.26081e-05	0.333333	0.5332	14.4828	0.200405	0	K	0.00266475	0.00266475	-0.4523
738	2012	0.00757488	-2.71847	-5.05039	22.2608	0.455341	0.00745478	1.48002	0.149827	0.384615	0.2964	13.9978	0.766518	0	C	0.00757488	0.00757488	-0.5113
738	2013	0.00996665	-2.88237	-5.41738	22.2784	0.423271	0.0420205	1.61145	0.162872	0.384615	0.2964	13.9978	0.766518	0	C	-0.00996665	0.00996665	-0.4919
738	2015	0.0049758	-3.04803	-5.6	22.5972	0.281929	0.021207	2.55477	0.140221	0.384615	0.2334	14.0407	0.744823	0	C	0.0049758	0.0049758	-0.1555
738	2019	0.0290301	-3.18795	-6.90518	22.7054	0.219198	-0.0476729	2.34928	0.143315	0.375	0.23344	14.5161	0.744823	0	C	0.0290301	0.0290301	-0.517282
738	2020	0.0144359	-3.14553	-8.08136	22.7895	0.24671	0.147478	2.54395	0.0965692	0.3333	0.226444	14.569	0.767872	0	C	-0.0144359	0.0144359	-0.51803
738	2021	0.0021807	-3.02654	-8.33155	22.9011	0.273949	0.045914	2.86706	0.116	0.3333	0.218328	14.6069	0.796369	0	C	0.0021807	0.0021807	-0.475243
738	2022	0.00173487	-3.25692	-7.33346	23.3748	0.246407	0.0630768	3.6441	0.0590105	0.3571	0.285747	14.5957	0.516742	0	C	-0.00173487	0.00173487	0.242519
739	2010	0.0203394	-2.43414	-5.20506	21.2827	0.545757	0.119049	0.572933	0.0955905	0.333333	0.2075	13.473	0.105145	0	C	0.0203394	0.0203394	-0.0001
739	2013	0.0419641	-1.70206	-4.72833	22.136	0.667519	0.0817831	0.606254	0.141415	0.333333	0.2075	13.9978	0.164558	0	C	0.0419641	0.0419641	-0.0517
739	2017	0.0193641	-2.10771	-5.00717	22.4494	0.534345	0.0321091	0.735553	0.164381	0.333333	0.2352	14.7116	0.580349	0	C	-0.0193641	0.0193641	0.2177
751	2009	0.00741501	-3.25552	-5.11911	22.7087	0.75859	0.0678844	0.293447	0.0068838	0.444444	0.3817	12.4212	0.00936009	0	C	-0.00741501	0.00741501	-0.3765
753	2018	0.0226535	-3.76902	-3.07865	22.327	0.554079	0.158372	0.771675	0.0205051	0.375	0.2609	13.7972	0.342818	0	F	0.0226535	0.0226535	-0.2184
756	2009	0.0330995	-2.96223	-4.97909	21.4942	0.312127	0.0478687	0.863704	0.095654	0.444444	0.357	14.0239	0.910996	0	C	0.0330995	0.0330995	0.0211
756	2010	0.0019694	-2.60612	-4.96645	21.6888	0.364111	0.131291	1.15123	0.0591012	0.333333	0.3591	14.1821	0.905961	0	C	-0.0019694	0.0019694	-0.0393
756	2016	0.012591	-2.63895	-4.60725	22.2256	0.55832	0.0776106	0.56641	0.0699777	0.375	0.3446	14.3379	0.944822	0	C	0.012591	0.012591	0.3282
756	2017	0.00817637	-2.59335	-4.56869	22.2757	0.559729	0.0930274	0.50698	0.0727096	0.375	0.3446	14.6067	0.944733	0	C	0.00817637	0.00817637	0.3309
756	2019	0.00320453	-3.01021	-5.01291	22.501	0.527302	0.0582488	0.592125	0.0578473	0.375	0.329438	14.9852	0.945001	0	C	0.00320453	0.00320453	0.069981
756	2020	0.00851494	-2.91612	-5.71214	22.5852	0.5167	0.0541128	0.522243	0.0480588	0.4286	0.329438	15.0149	0.942329	0	C	-0.00851494	0.00851494	0.084212
756	2021	0.00487809	-3.00088	-5.54429	22.6824	0.521879	0.05924	0.656229	0.0535615	0.375	0.329438	15.0879	0.942329	0	C	-0.00487809	0.00487809	0.110681
756	2022	0.00469455	-3.00989	-6.00952	22.7155	0.502028	0.0353404	0.690048	0.0898207	0.375	0.326546	15.2853	0.942329	0	C	-0.00469455	0.00469455	0.052731
757	2014	0.0183338	-2.37822	-6.23044	20.1272	0.767405	0.187076	0.922788	0.195212	0.333333	0.1461	13.3847	0.0696767	0	C	-0.0183338	0.0183338	-0.1197
757	2015	0.0127064	-2.18702	-6.68128	20.639	0.424692	0.0218338	1.71472	0.0821878	0.333333	0.3074	13.8834	0.162707	0	C	0.0127064	0.0127064	-0.2921
757	2016	0.0173089	-2.4736	-6.1909	20.6097	0.387735	0.0517819	1.69507	0.105491	0.333333	0.3074	14.2253	0.162707	0	C	0.0173089	0.0173089	-0.2963
757	2017	0.0805913	-2.3521	-6.16057	20.7193	0.424839	0.0635672	1.8689	0.116699	0.333333	0.3074	14.2737	0.162707	0	C	0.0805913	0.0805913	-0.3005
758	2010	0.0503267	-3.23676	-3.02641	22.9577	0.594154	0.0615871	0.801719	0.100957	0.333333	0.3334	14.1793	0.233138	0	E	0.0503267	0.0503267	-0.3256
758	2015	0.024443	-3.45428	-3.96201	23.6855	0.661073	0.029518	0.767772	0.135257	0.333333	0.3375	14.4128	0.217737	0	B	-0.024443	0.024443	-0.3401
758	2016	0.0139864	-3.55158	-4.09285	23.8522	0.716595	0.0630499	0.721428	0.112592	0.333333	0.3375	14.5922	0.211551	0	B	-0.0139864	0.0139864	-0.3082
758	2017	0.0158535	-3.71999	-4.21371	23.8976	0.714752	-0.0963288	0.774072	0.236946	0.333333	0.3375	14.9288	0.211551	0	B	-0.0158535	0.0158535	-0.3315
758	2018	0.0129243	-3.68948	-3.13991	23.8385	0.694418	0.0721	0.848448	0.222786	0.333333	0.3375	14.7005	0.122656	0	B	-0.0129243	0.0129243	-0.3431
758	2019	0.0120748	-3.5957	-3.1377	23.9461	0.631172	0.109284	1.02395	0.150254	0.375	0.337474	14.7579	0.122656	0	B	-0.0120748	0.0120748	-0.299164
758	2020	0.0111593	-3.33372	-3.32962	23.954	0.663049	0.0301886	0.822679	0.08237	0.375	0.337474	14.7112	0.122656	0	B	-0.0111593	0.0111593	-0.298691
758	2021	0.0151363	-3.73078	-3.41706	23.8187	0.592976	-0.0145165	1.15943	0.0502746	0.3333	0.337474	14.9372	0.122656	0	B	-0.0151363	0.0151363	-0.304693
758	2022	0.0131194	-3.34571	-4.16307	23.6673	0.554778	0.135371	1.50329	0.0454976	0.3333	0.337474	14.5777	0.111926	0	B	-0.0131194	0.0131194	-0.292415
759	2009	0.0126538	-2.28711	-5.19282	22.1456	0.619008	0.114152	0.35108	0.00413417	0.384615	0.106212	13.577	0.481765	0	F	0.0126538	0.0126538	-0.035
759	2012	0.0309098	-2.35053	-4.73615	22.7823	0.646195	0.106258	0.43669	0.0064984	0.384615	0.106212	14.221	0.69847	0	F	0.0309098	0.0309098	-0.0091
761	2010	0.0196741	-2.60202	-5.85646	24.2735	0.594372	0.103065	0.370672	0.0166107	0.5	0.7498	12.7939	0.0186397	0	C	0.0196741	0.0196741	-0.8106
761	2011	0.0168459	-2.49888	-5.79418	24.3032	0.58058	0.0721036	0.303431	0.00961361	0.428571	0.7498	13.1993	0.0202971	0	C	-0.0168459	0.0168459	-0.8293
761	2012	0.0102763	-2.58637	-5.50892	24.4383	0.621051	0.0324765	0.339451	0.0100533	0.428571	0.7498	12.7939	0.0240266	0	C	-0.0102763	0.0102763	-0.0112
761	2013	0.0164996	-3.374	-5.21322	24.3694	0.600391	0.0230716	0.385015	0.00743817	0.428571	0.7498	13.3535	0.0110184	0	C	-0.0164996	0.0164996	-0.0056
761	2014	0.0135112	-3.51455	-5.318	24.4856	0.635808	0.0624373	0.360248	0.00824084	0.428571	0.7498	13.389	0.0106333	0	C	-0.0135112	0.0135112	0.0098
761	2022	0.0102927	-4.00287	-5.97065	24.7333	0.58173	0.00749764	0.66121	0.00465756	0.3333	0.586542	13.9296	0.306007	0	C	0.0102927	0.0102927	0.767716
762	2009	0.00729535	-2.50153	-3.75725	20.7501	0.418098	0.0915047	0.887986	0.0617525	0.4	0.1769	13.5526	0.430459	0	B	0.00729535	0.00729535	-0.1153
762	2012	0.0216876	-2.55824	-3.54752	21.6944	0.134656	-0.0583976	5.07633	0.0114966	0.444444	0.1769	13.6214	0.234896	0	B	0.0216876	0.0216876	-0.1359
762	2016	0.00276782	-3.35099	-4.03935	21.5998	0.158811	0.127734	4.16765	0.0786939	0.444444	0.1769	14.2403	0.185004	0	B	0.00276782	0.00276782	0.0111
762	2017	0.0298991	-3.27182	-4.3598	21.7954	0.141493	0.0954113	4.59481	0.027415	0.571429	0.1993	13.9945	0.162219	0	B	-0.0298991	0.0298991	-0.167
762	2019	0.00523595	-3.29653	-4.26882	21.7536	0.14416	-0.0217284	4.31456	0.0496788	0.5714	0.1993	14.5745	0.162219	0	B	0.00523595	0.00523595	0.242466
762	2022	0.0446037	-3.20551	-4.65757	21.7811	0.09827	0.138213	4.79692	0.000584661	0.5556	0.1993	15.3278	0.078284	0	B	0.0446037	0.0446037	0.228329
766	2009	0.000532041	-3.27465	-3.20491	20.5145	0.317289	0.0126429	0.925953	0.175715	0.333333	0.2722	12.5707	0.289645	1	C	-0.000532041	0.000532041	-0.3453
766	2010	0.0214563	-3.17832	-3.17235	20.5831	0.328286	0.0919685	0.908428	0.163737	0.333333	0.247	12.4212	0.0720975	1	C	-0.0214563	0.0214563	-0.0201
766	2011	0.0193013	-3.24783	-2.89575	20.6208	0.339804	0.0321896	0.85953	0.159595	0.333333	0.2342	12.5707	0.0760231	1	C	-0.0193013	0.0193013	-0.013
766	2012	0.00477478	-3.0731	-3.15177	20.5952	0.309937	-0.00901578	0.877709	0.149918	0.333333	0.2342	12.5707	0.0760231	1	C	0.00477478	0.00477478	0.0017
767	2011	0.0457331	-5.43882	-5.53196	23.2215	0.872932	-0.0110445	0.28252	0.0349556	0.333333	0.3624	14.0029	0.679625	0	D	-0.0457331	0.0457331	-0.3589
767	2014	0.0241766	-5.04402	-1.78626	24.1403	0.825965	0.0725801	0.506893	0.0474356	0.363636	0.3017	14.6098	0.439889	0	D	0.0241766	0.0241766	-0.397
767	2015	0.0172097	-5.63233	-4.01588	24.1345	0.798957	0.0929614	0.4679	0.0438945	0.363636	0.3017	14.6215	0.439889	0	D	0.0172097	0.0172097	-0.4282
768	2009	0.00358601	-2.55691	-4.592	23.3582	0.322158	0.0487277	1.45076	0.110963	0.375	0.5707	12.627	0.038899	0	C	0.00358601	0.00358601	-0.5555
768	2010	0.0159907	-3.84726	-5.20842	23.5579	0.426329	0.0144399	1.16158	0.181345	0.4	0.5707	13.7906	0.0289898	0	C	-0.0159907	0.0159907	-0.5522
768	2011	0.0148202	-3.8573	-5.36836	23.7289	0.506343	0.00551165	0.99631	0.264136	0.375	0.5707	14.2289	0.0141451	0	C	-0.0148202	0.0148202	-0.5674
768	2012	0.0113097	-4.01	-5.41896	23.7758	0.522837	0.00469364	0.831944	0.205441	0.375	0.5707	14.5103	0.0219106	0	C	-0.0113097	0.0113097	-0.5762
768	2016	0.00808907	-3.45552	-5.0287	24.3466	0.547784	0.0352948	0.898641	0.17857	0.384615	0.3818	14.4876	0.198795	0	C	-0.00808907	0.00808907	-0.341
768	2017	0.00638072	-3.52982	-6.21938	24.3924	0.548585	0.036253	0.908561	0.11261	0.5	0.3818	14.4348	0.198795	0	C	0.00638072	0.00638072	-0.341
768	2018	0.0138369	-3.47695	-6.39359	24.4304	0.566791	0.0321463	0.875889	0.218996	0.357143	0.3818	14.4253	0.198795	0	C	-0.0138369	0.0138369	-0.3411
768	2019	0.00917379	-3.81288	-6.58236	24.5923	0.596783	0.0293076	0.917985	0.239249	0.3571	0.381795	14.4569	0.198795	0	C	-0.00917379	0.00917379	-0.241907
768	2020	0.000852004	-4.08191	-6.86603	24.6102	0.659529	0.0113502	0.846546	0.259437	0.3846	0.381795	14.4929	0.185127	0	C	-0.000852004	0.000852004	-0.259966
768	2021	0.0195568	-4.15533	-7.74861	24.7916	0.738184	0.0467466	0.601361	0.0669311	0.3636	0.381795	14.5219	0.28687	1	C	-0.0195568	0.0195568	-0.230933
768	2022	0.00362004	-4.26239	-8.63392	24.9998	0.781332	-0.15266	0.602535	0.256002	0.3636	0.381795	14.6057	0.28687	0	C	-0.00362004	0.00362004	-0.230673
777	2010	0.00137715	-2.70744	-5.50154	20.7052	0.373528	0.0044865	1.88728	0.157637	0.333333	0.2753	13.7219	0.714286	0	C	-0.00137715	0.00137715	-0.4293
777	2011	0.0286267	-2.83565	-5.30383	21.0839	0.346502	0.0240778	2.24129	0.188793	0.333333	0.2606	13.7507	0.687758	0	C	-0.0286267	0.0286267	-0.4295
777	2012	0.0581055	-2.83322	-4.79704	21.167	0.377679	-0.0284443	1.97115	0.198003	0.333333	0.2606	13.9897	0.687758	0	C	0.0581055	0.0581055	-0.4205
777	2013	0.042493	-2.76077	-4.73448	21.2737	0.409436	-0.00117763	1.6558	0.189654	0.333333	0.2606	14.0018	0.687758	0	C	-0.042493	0.042493	-0.4313
777	2014	0.0177258	-2.75973	-4.7221	21.3282	0.420844	0.0956962	1.39506	0.136712	0.333333	0.1792	14.0656	0.782228	0	C	-0.0177258	0.0177258	-0.2678
777	2015	0.0162275	-2.66795	-4.86613	21.3232	0.390611	-0.00149489	1.28033	0.18351	0.333333	0.1792	14.0299	0.520318	0	C	-0.0162275	0.0162275	-0.272
777	2016	0.00827836	-2.7027	-4.72435	21.3659	0.382072	0.0407415	1.43036	0.230189	0.333333	0.1792	13.9436	0.520318	0	C	-0.00827836	0.00827836	-0.2761
777	2017	0.0106312	-2.78928	-5.21117	21.3778	0.330283	0.00566887	1.88712	0.298239	0.333333	0.1792	14.1286	0.520318	0	C	-0.0106312	0.0106312	-0.2757
777	2018	0.00634127	-2.85723	-4.91888	21.449	0.377156	-0.0370714	1.5087	0.315898	0.333333	0.1792	14.3856	0.520318	0	C	-0.00634127	0.00634127	-0.276
777	2019	0.0113545	-3.01876	-4.91234	21.5367	0.398286	0.0255158	1.25704	0.304904	0.3333	0.179218	14.2239	0.520318	0	C	-0.0113545	0.0113545	0.067615
777	2020	0.00531342	-3.09045	-4.82498	21.6065	0.391127	-0.0326505	1.32141	0.310665	0.3333	0.179218	14.6366	0.520318	0	C	-0.00531342	0.00531342	0.067492
777	2021	0.0127342	-3.23668	-4.33948	21.6267	0.374307	-0.00612909	1.27198	0.278744	0.3333	0.179218	14.5753	0.520318	0	C	-0.0127342	0.0127342	0.085405
778	2016	0.0156734	-4.29888	-2.59451	24.6526	0.640095	0.0411411	0.732096	0.0310109	0.333333	0.4538	14.5994	0.0169848	0	C	0.0156734	0.0156734	-0.0029
778	2017	0.00120186	-4.36098	-2.03594	24.6206	0.625549	0.022405	0.763776	0.0312613	0.333333	0.4538	14.7075	0.0144016	0	C	-0.00120186	0.00120186	0.0055
778	2018	0.000602965	-4.1308	-1.97174	24.6158	0.579449	0.0751389	0.920838	0.0324813	0.333333	0.39	14.9175	0.0534682	0	C	0.000602965	0.000602965	-0.3405
778	2019	0.0231326	-4.33274	-2.43878	24.6714	0.581242	0.0723943	0.832628	0.0326416	0.3333	0.399613	15.1192	0.0571589	0	C	0.0231326	0.0231326	0.431539
778	2020	0.0321526	-4.2604	-3.34342	24.6265	0.548986	0.0631169	0.878844	0.03793	0.375	0.399613	15.0229	0.0783239	0	C	-0.0321526	0.0321526	0.414568
778	2021	0.0349536	-4.14899	-3.07321	24.6971	0.545879	0.0586518	0.869302	0.0382522	0.3077	0.399613	15.0916	0.108784	0	C	0.0349536	0.0349536	0.382898
778	2022	0.00874466	-4.23456	-3.38525	24.7007	0.506583	0.0593665	0.896149	0.0392046	0.4286	0.399613	15.1713	0.11706	1	C	-0.00874466	0.00874466	0.376156
779	2012	0.00342581	-2.46453	-6.07084	20.1272	0.25127	0.00366703	1.10614	0.0850756	0.333333	0.1412	13.4588	0.342313	1	C	-0.00342581	0.00342581	-0.1368
779	2013	0.00353492	-2.56158	-5.38519	20.1272	0.245947	0.0069747	1.16346	0.109683	0.333333	0.1412	12.643	0.342313	1	C	-0.00353492	0.00353492	-0.1509
779	2014	0.109006	-2.39617	-5.58081	20.1272	0.289961	-0.072778	1.53815	0.157278	0.333333	0.1412	12.7542	0.342313	0	C	0.182975	0.182975	-0.1176
779	2017	0.0585477	-3.01174	-5.47927	20.3913	0.695013	0.0403309	0.20789	0.0599711	0.5	0.15	12.4212	0.22305	0	C	-0.0585477	0.0585477	-0.0069
785	2010	0.00155347	-1.71064	-3.17027	21.6378	0.73645	0.0791618	0.521792	0.0073264	0.333333	0.4302	13.5653	0.0448807	0	F	0.00155347	0.00155347	0.404
785	2011	0.0398776	-1.68884	-3.7576	21.6929	0.723535	0.136604	0.639099	0.00247617	0.375	0.4199	13.621	0.0964562	0	F	-0.0398776	0.0398776	0.3467
785	2012	0.0206294	-1.68884	-3.1481	21.7262	0.708794	0.101779	0.703783	0.00192842	0.375	0.4199	13.6804	0.0416745	0	F	0.0206294	0.0206294	0.3953
785	2017	0.00556567	-1.68884	-4.15795	21.7767	0.681797	0.079916	0.584252	0.0157683	0.375	0.4125	14.2013	0.118694	0	F	-0.00556567	0.00556567	0.4418
786	2011	0.0220405	-3.11385	-5.67022	22.7189	0.562323	0.123993	0.423094	0.0240289	0.333333	0.524	13.8738	0.0608506	0	C	0.0220405	0.0220405	-0.583
786	2013	0.000953695	-3.17833	-5.41793	22.9659	0.526314	0.120394	0.343467	0.0230283	0.333333	0.524	14.2855	0.0523898	0	C	0.000953695	0.000953695	-0.5386
786	2014	0.0182693	-3.10384	-5.31045	23.0831	0.487038	0.142151	0.380792	0.0235534	0.333333	0.524	14.391	0.0630453	0	C	0.0182693	0.0182693	-0.4776
786	2015	0.00418969	-3.01841	-5.35006	23.3165	0.362489	0.11731	0.789693	0.0174097	0.333333	0.452	14.5426	0.0536633	0	C	-0.00418969	0.00418969	-0.4128
786	2016	0.00524558	-3.1854	-5.91057	23.3337	0.319232	0.140331	0.893041	0.013844	0.333333	0.452	14.5584	0.0409412	0	C	-0.00524558	0.00524558	-0.43
786	2017	0.0162055	-3.02369	-4.96973	23.387	0.270822	0.119044	1.2863	0.0075968	0.333333	0.3573	14.7602	0.26796	0	C	0.0162055	0.0162055	-0.368
786	2018	0.0326408	-2.91944	-4.83017	23.5027	0.224386	0.164747	1.47461	0.00602798	0.333333	0.3573	15.0457	0.26796	0	C	0.0326408	0.0326408	-0.3678
786	2019	0.0256414	-3.31112	-5.40575	23.6085	0.193719	0.155387	1.8904	0.00445274	0.3333	0.378256	15.1298	0.197091	0	C	0.0256414	0.0256414	-0.247754
786	2020	0.0195801	-3.30584	-4.74797	23.7896	0.322458	0.0924818	0.760867	0.0587431	0.3333	0.378256	15.1298	0.197091	0	C	-0.0195801	0.0195801	-0.296369
786	2021	0.00560693	-3.22198	-5.17491	23.8551	0.238294	0.0802343	1.04582	0.0841848	0.3333	0.378256	15.4092	0.177217	0	C	0.00560693	0.00560693	-0.302564
786	2022	0.00852256	-3.11446	-5.26825	24.0032	0.265219	0.144161	1.20739	0.0703221	0.375	0.378256	15.5232	0.215834	1	C	-0.00852256	0.00852256	-0.334344
788	2009	0.0397776	-2.73925	-5.26531	20.5018	0.605379	0.186887	0.428154	0.0808229	0.333333	0.4116	12.4212	0.0413717	0	C	-0.0397776	0.0397776	-0.3982
788	2010	0.108694	-2.13321	-4.98696	20.9977	0.561103	0.103014	0.536666	0.077364	0.333333	0.3438	12.4212	0.479317	0	C	0.108694	0.108694	-0.5075
788	2013	0.013784	-2.96146	-4.01452	22.0154	0.697721	0.0264206	0.674419	0.161898	0.333333	0.3362	12.9854	0.545197	0	C	-0.013784	0.013784	-0.2087
788	2015	0.0134705	-3.07036	-3.53645	22.2519	0.75428	0.0359906	0.563452	0.153562	0.307692	0.2858	13.7682	0.406421	0	C	0.0134705	0.0134705	-0.1052
788	2017	0.0148442	-3.33662	-3.23857	21.4371	0.442488	-0.0572713	1.71711	0.406662	0.375	0.2858	13.7192	0.412831	0	C	-0.0148442	0.0148442	-0.104
788	2018	0.0011634	-2.89412	-2.75805	21.4537	0.435803	-0.0126869	1.77641	0.461007	0.375	0.2858	14.4635	0.412831	0	C	0.0011634	0.0011634	-0.1069
788	2019	0.00766334	-2.80796	-2.60688	21.4853	0.43586	0.0953845	1.82235	0.444208	0.3333	0.285839	14.8451	0.412831	0	C	-0.00766334	0.00766334	0.407762
788	2020	0.00451141	-2.76573	-2.39782	21.6235	0.493412	-0.00235019	1.70232	0.446479	0.3333	0.285839	14.9469	0.412831	0	C	0.00451141	0.00451141	0.386191
789	2009	0.0158479	-3.46011	-5.04775	22.0835	0.5661	0.114623	0.20319	0.00688237	0.375	0.505	13.1508	0.0632503	0	C	0.0158479	0.0158479	-0.4984
789	2010	0.0164311	-3.4584	-4.40698	22.48	0.643681	0.0876054	0.402073	0.00749643	0.375	0.505	13.4321	0.0632503	0	C	-0.0164311	0.0164311	-0.5009
789	2011	0.0246178	-3.58087	-4.43778	22.6083	0.645621	0.120258	0.377369	0.00760541	0.375	0.455	13.8766	0.0832785	0	C	-0.0246178	0.0246178	-0.4686
789	2012	0.00507976	-3.41745	-3.86656	22.6731	0.628698	0.161861	0.469656	0.00718859	0.333333	0.4398	14.4344	0.0574284	0	C	-0.00507976	0.00507976	-0.0005
789	2013	0.0221179	-3.36372	-4.29474	22.6961	0.602432	0.0805479	0.483098	0.0311114	0.363636	0.4258	14.3527	0.114857	0	C	0.0221179	0.0221179	-0.0596
789	2014	0.00214167	-3.25598	-3.61758	22.7832	0.547725	0.13571	0.621004	0.0554326	0.4	0.4258	14.5406	0.114857	1	C	0.00214167	0.00214167	-0.0303
789	2015	0.013986	-3.24694	-3.51132	22.9022	0.5243	0.112898	0.818127	0.0628499	0.4	0.4258	14.3814	0.114857	0	C	-0.013986	0.013986	-0.0324
789	2016	0.00869116	-3.36861	-3.72996	22.9214	0.546393	0.088287	0.848033	0.0633975	0.333333	0.4258	14.2719	0.114857	0	C	-0.00869116	0.00869116	-0.0436
789	2017	0.0105777	-3.40861	-3.71716	22.861	0.482544	0.107654	0.859325	0.0716849	0.333333	0.4258	14.1573	0.114857	0	C	-0.0105777	0.0105777	-0.0503
789	2019	0.0457692	-2.90111	-5.43835	23.0312	0.393845	0.231596	1.17863	0.0676273	0.3333	0.42584	14.7072	0.114857	0	C	0.0457692	0.0457692	0.333424
789	2020	0.0274786	-2.93613	-5.65903	23.1919	0.362792	0.207782	1.3675	0.0547491	0.3333	0.42584	14.7478	0.114857	0	C	0.0274786	0.0274786	0.454791
789	2021	0.00878519	-3.10119	-5.51236	23.4405	0.382607	0.147752	1.40612	0.0442237	0.3333	0.42583	14.8386	0.114857	0	C	-0.00878519	0.00878519	0.474209
789	2022	0.00258486	-3.14721	-5.31731	23.5814	0.374623	0.107481	1.38649	0.0544063	0.3333	0.425824	14.8243	0.114857	0	C	-0.00258486	0.00258486	0.465282
790	2009	0.00906621	-3.13121	-4.17622	20.4798	0.471341	0.0153123	0.78724	0.200625	0.333333	0.2788	13.3183	0.505331	0	C	-0.00906621	0.00906621	0.0753
791	2011	0.00520395	-3.37591	-3.95288	20.3914	0.514789	0.0328012	0.402865	0.0762397	0.428571	0.395	12.7075	0.0488079	0	C	0.00520395	0.00520395	-0.0092
791	2015	0.0257936	-5.72323	-5.94039	23.3349	0.722105	0.0673553	0.386566	0.0075069	0.5	0.7498	13.8954	0.0211742	0	D	-0.0257936	0.0257936	-0.822
791	2016	0.00597489	-5.72323	-5.93482	23.318	0.718553	0.0655514	0.338819	0.00128616	0.5	0.7498	13.9095	0.0100771	0	D	-0.00597489	0.00597489	0.001
791	2017	0.0222832	-5.72323	-6.46908	23.664	0.727771	0.0542957	0.648893	0.0188074	0.428571	0.6254	13.9479	0.122971	0	D	-0.0222832	0.0222832	0.1006
791	2022	0.0707336	-5.72323	-8.63392	23.6003	0.544741	0.0743537	1.07897	0.0790883	0.3333	0.625439	14.067	0.0299261	0	D	0.0707336	0.0707336	0.602906
793	2016	0.00794791	-3.3472	-3.91617	23.2729	0.263074	0.0642561	3.13124	0.0601156	0.333333	0.106212	15.9452	0.700084	0	R	-0.00794791	0.00794791	0.0504
795	2009	0.0119082	-3.41807	-3.67232	21.076	0.842777	-0.020068	0.537874	0.0994111	0.333333	0.3067	12.4212	0.295526	0	C	-0.0119082	0.0119082	0.2007
795	2011	0.0370023	-2.84028	-2.30609	21.0795	0.820811	-0.078633	0.631851	0.159099	0.333333	0.2602	12.6261	0.345734	0	C	-0.0370023	0.0370023	-0.0053
795	2012	0.00828954	-2.37603	-3.53121	21.1729	0.765506	0.0183676	0.508618	0.159665	0.333333	0.2566	12.7844	0.298963	0	C	0.00828954	0.00828954	-0.0096
795	2013	0.00943425	-2.59638	-4.51947	21.2958	0.784707	0.0346587	0.725796	0.230159	0.333333	0.2566	12.8266	0.298963	0	C	0.00943425	0.00943425	-0.0085
796	2011	0.0326085	-2.68406	-3.07103	20.5418	0.357571	0.106884	1.29869	0.097903	0.428571	0.1738	12.5025	0.19604	0	C	-0.0326085	0.0326085	0.1397
797	2010	0.091491	-3.82129	-2.96276	22.3584	0.72403	0.223288	0.666018	0.0535093	0.333333	0.315	13.4351	0.795355	0	E	0.091491	0.091491	-0.5708
797	2011	0.0840873	-4.17359	-3.47041	22.3721	0.707431	-0.00447174	0.506349	0.0543613	0.333333	0.3151	13.3818	0.795165	0	K	-0.0840873	0.0840873	-0.5597
797	2013	0.026836	-3.92028	-3.28373	22.6266	0.760847	0.109353	0.752773	0.0796606	0.333333	0.3151	13.4895	0.795355	0	K	-0.026836	0.026836	-0.5741
797	2016	0.00602711	-4.19182	-3.95274	23.0248	0.861614	-0.0527162	0.561231	0.0761627	0.333333	0.3058	13.8263	0.668226	0	K	0.00602711	0.00602711	-0.448
797	2017	0.0235778	-4.0931	-4.27141	23.1127	0.786772	0.126186	0.546998	0.0595983	0.333333	0.3232	14.0271	0.640451	0	K	0.0235778	0.0235778	-0.4852
797	2018	0.000552166	-4.25138	-4.23367	23.4506	0.640025	-0.108104	1.13223	0.0554867	0.333333	0.3206	14.6861	0.640451	0	K	-0.000552166	0.000552166	-0.4962
798	2010	0.00664133	-3.12649	-6.14519	20.387	0.08297	0.11995	5.86041	0.019796	0.333333	0.2536	13.9535	0.802826	0	A	-0.00664133	0.00664133	-0.588
798	2011	0.0166734	-2.62716	-5.01488	20.4821	0.12537	0.0848739	4.00352	0.0182204	0.333333	0.2536	14.2634	0.802826	0	A	-0.0166734	0.0166734	-0.5859
798	2014	0.0192446	-2.71176	-2.9047	20.6556	0.102502	0.0996641	5.57013	0.00894954	0.333333	0.2536	14.3567	0.802826	0	A	0.0192446	0.0192446	-0.5878
798	2017	0.000880014	-2.60871	-3.32062	20.6174	0.348663	0.0337032	1.01522	0.0490439	0.333333	0.2536	13.9768	0.802826	0	A	0.000880014	0.000880014	-0.5838
798	2019	0.0288562	-2.57565	-4.48164	20.7684	0.244431	0.012039	1.2525	0.0243337	0.375	0.253567	14.3518	0.802826	0	A	0.0288562	0.0288562	-0.560415
798	2020	0.0586556	-2.62131	-3.40864	20.8408	0.277772	-0.00375282	0.662543	0.0158957	0.375	0.253567	14.412	0.802826	0	A	0.0586556	0.0586556	-0.564719
798	2021	0.0618395	-2.87916	-4.92176	20.8551	0.429809	-0.05512	0.305126	0.0274806	0.375	0.253567	14.3555	0.802826	0	A	-0.0618395	0.0618395	-0.564719
798	2022	0.0322924	-2.87812	-5.21241	20.7351	0.447341	0.0880102	0.281139	0.0229729	0.375	0.253567	14.2329	0.802826	0	A	0.0322924	0.0322924	-0.564719
799	2009	0.00180302	-3.03428	-2.1542	20.8728	0.467706	0.0190143	0.529966	0.0163848	0.333333	0.3215	13.8813	0.332314	0	C	0.00180302	0.00180302	-0.3637
799	2010	0.0116467	-2.79659	-4.10182	20.9241	0.444986	-7.64497e-05	0.327205	0.00670039	0.333333	0.3215	14.3203	0.332314	0	C	0.0116467	0.0116467	-0.4139
799	2012	0.0473976	-2.47914	-2.99933	21.4882	0.361573	0.221975	1.43542	0.00211396	0.333333	0.31	14.6752	0.188264	0	C	-0.0473976	0.0473976	-0.3897
799	2014	0.00777781	-3.09817	-3.39624	21.5013	0.179146	-0.196466	1.75835	0.00131326	0.333333	0.31	14.4236	0.0268045	0	C	-0.00777781	0.00777781	-0.3034
799	2017	0.0254383	-3.19962	-6.05712	21.5823	0.214326	0.0928957	1.68064	0.000299462	0.333333	0.31	15.3327	0.0258732	0	C	-0.0254383	0.0254383	-0.3007
799	2019	0.0305153	-2.9877	-5.42916	21.7776	0.24056	0.0739557	1.871	0.00210775	0.3333	0.309998	15.2548	0.0620875	0	C	-0.0305153	0.0305153	0.31239
799	2020	0.0140084	-2.97496	-6.1155	21.8953	0.247207	0.11829	1.95609	0.00208414	0.3333	0.309998	15.234	0.0615233	0	C	-0.0140084	0.0140084	0.336725
799	2021	0.00838587	-3.09815	-6.19151	22.1905	0.341222	0.21908	1.74904	0.000772432	0.3333	0.309998	14.895	0.122737	0	C	-0.00838587	0.00838587	0.268774
799	2022	0.00832258	-3.16938	-6.33889	22.5169	0.413736	0.242177	1.57474	0.000584661	0.3333	0.309998	15.3722	0.152931	0	C	0.00832258	0.00832258	0.208508
800	2009	0.0220312	-2.70171	-4.91362	23.0388	0.346658	0.115378	1.44503	0.0195942	0.375	0.5303	14.1022	0.0753194	0	C	-0.0220312	0.0220312	-0.536
800	2010	0.00478499	-2.39798	-4.76374	23.3918	0.462909	0.148668	1.31741	0.00510772	0.375	0.5303	14.3867	0.0729139	0	C	-0.00478499	0.00478499	-0.5348
800	2011	0.0521117	-2.29783	-6.69592	23.5954	0.504913	0.132564	1.26682	0.00489013	0.375	0.5303	14.6417	0.0556211	0	C	0.0521117	0.0521117	-0.5716
800	2012	0.070648	-2.4405	-5.08814	23.5129	0.486026	-0.0343843	1.06336	0.00486013	0.375	0.5303	14.3229	0.0370807	0	C	0.070648	0.070648	-0.5638
800	2013	0.0463179	-2.48314	-6.7527	23.5154	0.53414	0.0925246	0.771872	0.00541171	0.375	0.5303	14.4315	0.0241554	0	C	-0.0463179	0.0463179	-0.5454
800	2014	0.0136279	-2.32229	-5.03546	23.7713	0.591795	0.0661384	0.737035	0.00379674	0.375	0.5303	14.1965	0.024898	0	C	-0.0136279	0.0136279	-0.5535
800	2015	0.00449407	-2.52568	-7.07049	23.7637	0.584147	0.0139165	0.605675	0.00168818	0.375	0.5303	14.352	0.0355279	0	C	0.00449407	0.00449407	-0.5481
800	2016	0.0142996	-2.59476	-7.52231	23.6158	0.515193	0.0465431	0.626996	0.00134712	0.375	0.5303	14.504	0.0365969	0	C	0.0142996	0.0142996	-0.559
800	2017	0.0168872	-2.33715	-7.72519	23.6703	0.597165	0.0297994	0.718201	0.00871858	0.5	0.5303	14.3912	0.0302948	0	C	-0.0168872	0.0168872	-0.5096
800	2018	0.00197397	-2.41618	-7.38483	23.6405	0.568809	0.123587	0.850728	0.00978741	0.375	0.5303	14.3056	0.0346652	0	C	0.00197397	0.00197397	-0.5233
800	2019	0.0138826	-2.87358	-5.35138	23.6479	0.563353	0.00457333	0.801557	0.0828808	0.375	0.530251	14.5194	0.0416868	0	C	0.0138826	0.0138826	0.539806
800	2020	0.0106583	-2.80034	-5.94806	23.7016	0.587124	0.106757	0.562589	0.0671137	0.375	0.530251	15.0181	0.0479996	0	C	-0.0106583	0.0106583	0.580994
800	2021	0.00493824	-3.41446	-5.54284	24.8859	0.617661	-0.0121497	0.75756	0.0120762	0.3077	0.728824	15.4481	0.0147005	0	C	0.00493824	0.00493824	0.829027
800	2022	0.0127297	-3.26503	-5.55254	24.9684	0.623853	0.217916	1.05426	0.0183427	0.3333	0.658112	15.6338	0.256318	0	C	0.0127297	0.0127297	0.824261
801	2013	0.00799106	-2.39334	-3.43723	21.7659	0.506198	-0.0574825	1.42907	0.346457	0.428571	0.5294	13.3225	0.082151	1	C	-0.00799106	0.00799106	-0.5318
801	2015	0.00829113	-2.71436	-4.02985	21.8185	0.482847	0.0284491	1.42567	0.331543	0.428571	0.5294	13.3761	0.082151	1	C	0.00829113	0.00829113	-0.0046
801	2016	0.0174393	-2.03395	-3.55524	22.283	0.517891	0.034545	1.43482	0.402678	0.428571	0.4761	13.3863	0.0938447	1	C	-0.0174393	0.0174393	-0.0534
801	2017	0.0109498	-2.42753	-4.16406	22.3542	0.532696	0.0125475	1.47743	0.445383	0.428571	0.4761	13.4	0.0393093	1	C	-0.0109498	0.0109498	-0.0045
807	2011	0.0567778	-3.63813	-4.6892	23.1989	0.616878	-0.018465	0.971476	4.90316e-05	0.384615	0.4913	13.8586	0.0200937	0	C	0.0567778	0.0567778	-0.5104
807	2013	0.0378386	-4.0299	-4.36921	23.6581	0.734207	0.0508062	0.27672	0.0144876	0.363636	0.4913	14.045	0.0140241	0	C	-0.0378386	0.0378386	-0.0092
807	2015	0.00569376	-3.97321	-5.56644	23.9181	0.807475	0.0120934	0.287062	0.00622321	0.444444	0.4913	13.6949	0.0895431	0	C	-0.00569376	0.00569376	-0.0037
807	2016	0.0143895	-3.97867	-4.66304	24.1002	0.773096	0.105052	0.344187	0.00938794	0.363636	0.4913	13.5627	0.0403039	0	C	0.0143895	0.0143895	-0.4417
807	2017	0.0393495	-3.84707	-4.49882	24.1867	0.690959	0.0285445	0.375511	0.010407	0.363636	0.4257	13.6304	0.0623803	0	C	0.0393495	0.0393495	-0.3964
807	2018	0.032912	-3.80978	-4.81124	24.3034	0.695278	0.0566429	0.314002	0.00684633	0.363636	0.4257	14.4179	0.03731	0	C	0.032912	0.032912	-0.4201
809	2013	0.00106453	-4.45124	-4.5883	22.2014	0.374992	-0.0205913	1.71983	0.299788	0.333333	0.3472	14.6484	0.503956	0	K	-0.00106453	0.00106453	-0.0312
809	2014	0.00671247	-4.66016	-5.41762	22.4548	0.389315	-0.0186114	1.67559	0.345441	0.333333	0.3472	14.4218	0.142978	0	N	-0.00671247	0.00671247	-0.2703
809	2015	0.00696198	-5.04762	-3.28305	22.5492	0.439679	-0.127022	1.15642	0.128972	0.333333	0.3468	14.1006	0.0934169	0	N	-0.00696198	0.00696198	-0.3176
809	2016	0.00676788	-5.11359	-5.22151	22.5642	0.48522	0.0166011	0.824289	0.100199	0.375	0.3429	14.5889	0.0282828	1	N	-0.00676788	0.00676788	0.0021
809	2017	0.00981468	-5.3874	-5.4664	22.5762	0.529087	-0.0468508	0.348675	0.0653615	0.333333	0.3429	14.7358	0.0936093	0	N	-0.00981468	0.00981468	0.0448
811	2012	0.00810245	-2.6476	-3.96226	21.5499	0.518852	0.0310467	0.506797	0.110967	0.333333	0.2379	14.0246	0.533589	0	C	-0.00810245	0.00810245	0.0203
811	2016	0.00316765	-2.38975	-4.42782	22.2086	0.528854	0.0655651	0.662409	0.168301	0.333333	0.2915	14.3218	0.343525	0	C	0.00316765	0.00316765	-0.2863
813	2009	0.00306959	-3.27254	-3.91565	20.1272	0.116463	0.104343	2.76647	0.121555	0.444444	0.2858	12.948	0.672676	0	C	-0.00306959	0.00306959	-0.1443
813	2014	0.00205519	-2.62136	-4.56958	21.3654	0.258076	0.0897578	0.431603	0.0136581	0.333333	0.4414	13.2623	0.336123	0	C	0.00205519	0.00205519	-0.5156
813	2015	0.00569265	-3.64288	-5.64355	21.4322	0.334566	0.0671673	0.475823	0.0150917	0.333333	0.3024	13.3131	0.95048	0	B	-0.00569265	0.00569265	0.0892
815	2009	0.0402922	-4.87195	-5.72951	21.8878	0.697021	0.0354653	0.353902	0.0429704	0.333333	0.2713	12.4212	0.169993	0	C	0.0402922	0.0402922	-0.3466
815	2017	0.0372818	-2.81691	-6.37033	21.7757	0.303169	0.0307451	2.081	0.0142235	0.333333	0.2086	13.4216	0.545732	0	C	0.0372818	0.0372818	-0.0155
818	2022	0.00998388	-3.09915	-5.24282	22.3816	0.294584	0.137544	1.31347	0.0823745	0.3333	0.166919	15.4746	0.62751	0	C	-0.00998388	0.00998388	0.234026
819	2010	0.00542857	-2.2585	-4.33781	20.1272	0.163806	0.144227	3.59965	0.00512646	0.333333	0.2346	14.0616	0.933097	0	C	-0.00542857	0.00542857	-0.2386
819	2011	0.00979242	-2.18278	-4.97579	20.1838	0.137201	0.112709	3.87906	0.00181505	0.333333	0.2346	13.9217	0.904241	0	C	-0.00979242	0.00979242	-0.2477
819	2012	0.0173972	-2.54038	-4.23301	20.2088	0.100893	0.11979	5.70807	0.00228651	0.333333	0.2346	14.0482	0.886761	0	C	-0.0173972	0.0173972	-0.2291
819	2013	0.0545619	-2.28365	-4.42538	20.3261	0.093104	0.118964	6.63919	0.00202011	0.333333	0.2346	14.0781	0.886761	0	C	0.0545619	0.0545619	-0.2167
819	2014	0.0144867	-2.25791	-4.71058	20.4052	0.113279	0.139926	4.87438	0.00154013	0.333333	0.2346	14.6996	0.871764	0	C	-0.0144867	0.0144867	-0.2277
819	2016	0.0252538	-2.42939	-6.74388	20.5234	0.132886	0.0813472	4.40079	0.00562578	0.333333	0.2346	14.2258	0.695217	0	C	-0.0252538	0.0252538	-0.2297
819	2017	0.00761702	-2.38885	-4.24444	20.5337	0.138221	0.0968593	4.85655	0.00466718	0.333333	0.2346	14.2258	0.641231	0	C	-0.00761702	0.00761702	-0.2302
819	2021	0.105926	-2.58116	-3.97022	20.7226	0.132037	0.0908336	4.85638	0.0195196	0.3333	0.234626	14.5963	0.416615	0	C	0.105926	0.105926	-0.074779
819	2022	0.0423876	-2.31907	-6.68435	20.8949	0.200164	0.0454047	2.03026	0.0166118	0.3333	0.234626	14.734	0.416615	0	C	0.0423876	0.0423876	-0.040789
822	2012	0.00905039	-3.46176	-4.68792	22.6397	0.416892	0.0749705	0.560839	0.0252336	0.333333	0.4034	13.4298	0.0276971	0	C	-0.00905039	0.00905039	-0.0117
822	2013	0.00927846	-3.28178	-4.61255	22.5143	0.445907	0.056792	0.417135	0.028281	0.375	0.4034	13.5252	0.0278287	0	C	-0.00927846	0.00927846	0.0006
822	2016	0.0108815	-3.71476	-5.41425	22.0354	0.390187	0.0453934	0.963977	0.04979	0.333333	0.4034	13.7673	0.0269492	0	C	-0.0108815	0.0108815	0.0056
822	2022	0.00289581	-3.02259	-5.6984	22.4408	0.368316	0.168898	1.25026	0.0134566	0.3333	0.403365	14.2015	0.0415457	0	C	-0.00289581	0.00289581	0.416081
823	2009	0.038621	-3.17307	-5.44928	21.7763	0.408258	0.0803358	0.90392	0.211641	0.333333	0.39921	14.3259	0.0739366	0	C	-0.038621	0.038621	-0.41624
823	2010	0.011395	-2.7585	-6.07688	21.8473	0.409662	0.107775	0.940826	0.201049	0.333333	0.38971	14.2259	0.069913	0	C	0.011395	0.011395	-0.42286
823	2012	0.00978026	-2.65621	-4.87693	21.9389	0.383339	0.0619781	1.432	0.236466	0.333333	0.38971	14.5772	0.0951982	0	C	-0.00978026	0.00978026	-0.37994
823	2013	0.0397186	-2.38436	-5.46889	21.9939	0.37921	0.0854205	1.26863	0.250465	0.333333	0.3897	14.664	0.0263845	0	C	0.0397186	0.0397186	0.0077
823	2015	0.0401974	-2.38414	-5.74542	22.2848	0.33981	0.0409196	1.5117	0.196215	0.333333	0.3197	14.9548	0.174782	0	C	-0.0401974	0.0401974	0.0428
823	2016	0.00765196	-2.52797	-5.45694	22.2525	0.312977	0.0759853	1.58266	0.228044	0.333333	0.3031	15.0122	0.106294	0	C	-0.00765196	0.00765196	0.0162
823	2017	0.0391418	-2.50173	-7.15862	22.2748	0.292314	0.10602	1.79041	0.225332	0.333333	0.3031	14.8711	0.106294	0	C	0.0391418	0.0391418	0.0302
823	2018	0.0114641	-2.52342	-6.76133	22.3514	0.312729	0.0621389	1.62517	0.261913	0.333333	0.3031	15.016	0.106294	0	C	0.0114641	0.0114641	0.0061
823	2019	0.00649428	-3.05614	-6.69717	22.4155	0.315478	0.0844133	1.64617	0.270805	0.3333	0.303077	15.4566	0.123713	0	C	0.00649428	0.00649428	0.242334
823	2020	0.00417486	-2.99982	-7.02185	22.4654	0.306273	0.117852	1.63407	0.262433	0.3333	0.303077	15.3611	0.106294	0	C	0.00417486	0.00417486	0.272328
823	2021	0.0379358	-3.02051	-7.37064	22.6572	0.376553	0.0592605	1.81555	0.238008	0.3333	0.303077	15.4576	0.106294	0	C	0.0379358	0.0379358	0.285355
823	2022	0.00432845	-3.12478	-6.61478	22.8432	0.434909	0.0721973	1.44851	0.221894	0.3333	0.303065	15.3817	0.104037	0	C	-0.00432845	0.00432845	0.297129
825	2010	0.0186834	-3.16069	-6.47111	24.8431	0.646928	0.0595762	0.420784	0.018418	0.363636	0.6424	14.2864	0.0279129	0	C	-0.0186834	0.0186834	-0.6378
825	2011	0.01055	-3.02686	-7.25219	24.876	0.639396	0.0662192	0.3974	0.0199307	0.363636	0.6424	13.8361	0.0150307	0	C	-0.01055	0.01055	-0.6447
825	2012	0.0180352	-2.885	-6.52308	24.9101	0.619247	0.0894061	0.420437	0.0162248	0.363636	0.6424	14.5285	0.0150307	0	C	0.0180352	0.0180352	-0.0042
825	2013	0.0404228	-2.99045	-6.87845	24.9641	0.627114	0.0995061	0.408664	0.0235747	0.363636	0.6424	14.4472	0.0150307	0	C	0.0404228	0.0404228	0.0036
825	2014	0.0121659	-3.12666	-6.95948	25.0515	0.655236	0.0527073	0.34233	0.0315824	0.363636	0.6424	14.3209	0.0150307	0	C	-0.0121659	0.0121659	-0.0015
825	2015	0.00637125	-3.23552	-6.58207	25.058	0.659902	0.0710481	0.282042	0.0435764	0.363636	0.6424	14.4361	0.0150307	0	C	-0.00637125	0.00637125	0.0052
825	2016	0.00777936	-3.5753	-6.96648	25.0061	0.695064	0.037664	0.33425	0.0362609	0.363636	0.6349	14.074	0.0470949	0	C	-0.00777936	0.00777936	-0.0191
825	2017	0.0172003	-3.35625	-7.72346	25.008	0.681353	0.105447	0.341487	0.0277598	0.363636	0.6349	14.3229	0.0470949	0	C	-0.0172003	0.0172003	-0.0187
825	2019	0.00262446	-4.85722	-7.23678	24.9975	0.570826	0.128229	0.493338	0.0172803	0.3636	0.626967	14.4879	0.0227468	0	C	-0.00262446	0.00262446	0.613933
825	2020	0.0115899	-4.80628	-6.52015	24.9653	0.536267	0.0556646	0.500579	0.0152097	0.3636	0.626967	14.4452	0.0350485	0	C	0.0115899	0.0115899	0.594655
825	2021	0.00453427	-4.74372	-7.52797	24.9472	0.510334	0.100818	0.461352	0.0136005	0.3636	0.630077	14.6155	0.0536256	0	C	0.00453427	0.00453427	0.592574
825	2022	0.00289287	-4.659	-6.14178	24.9369	0.474259	0.233239	0.396374	0.0126604	0.3636	0.633128	14.9215	0.0839546	0	C	0.00289287	0.00289287	0.598821
826	2015	0.0123521	-3.29172	-4.32923	22.9797	0.447513	0.0030638	1.70972	0.287056	0.428571	0.4495	14.1697	0.0614413	0	N	-0.0123521	0.0123521	-0.0363
826	2016	0.0608454	-2.98116	-3.95935	23.4864	0.603521	0.0115243	0.775595	0.157055	0.333333	0.1999	14.2774	0.750638	0	N	0.0608454	0.0608454	0.1724
826	2017	0.00571767	-3.36808	-3.70606	23.8563	0.635131	-0.0205636	0.657027	0.121957	0.333333	0.1981	14.6309	0.750638	0	N	0.00571767	0.00571767	0.1708
828	2009	0.0433063	-5.04591	-7.486	22.1516	0.360393	0.0723701	0.423579	0.00184167	0.307692	0.4154	14.2184	0.674354	0	G	-0.0433063	0.0433063	-0.1383
828	2010	0.0227171	-5.08383	-7.70487	22.2759	0.402261	0.0673093	0.308789	0.00240069	0.428571	0.4154	14.2547	0.601902	0	G	-0.0227171	0.0227171	-0.4419
828	2011	0.0138915	-5.1835	-7.91148	22.1588	0.282611	0.107695	0.178856	0.00428674	0.428571	0.4154	14.5287	0.601902	0	G	-0.0138915	0.0138915	-0.2105
828	2012	0.0236953	-4.82507	-7.55658	22.3304	0.363069	0.109849	0.82579	0.00440285	0.428571	0.4154	14.6811	0.601902	0	G	-0.0236953	0.0236953	-0.0079
829	2009	0.0169933	-3.71789	-3.74379	22.5248	0.64912	0.0901384	0.96562	0.127585	0.363636	0.1393	14.1898	0.723746	0	F	-0.0169933	0.0169933	-0.2611
829	2018	0.0483023	-3.60396	-3.60683	23.3736	0.795632	0.0751222	0.56026	0.0567934	0.333333	0.174	15.9111	0.544099	1	F	0.0483023	0.0483023	-0.1645
829	2019	0.0539629	-3.63761	-3.39819	23.2655	0.804594	0.0563399	0.648303	0.0601374	0.3333	0.187959	15.719	0.515172	0	F	-0.0539629	0.0539629	0.335254
829	2020	0.00317453	-3.6132	-4.15817	23.3271	0.812624	0.0821482	0.580896	0.0504298	0.3333	0.188015	15.6503	0.515172	0	F	0.00317453	0.00317453	0.315147
829	2021	0.0366991	-3.67661	-3.69695	23.3815	0.823985	0.102872	0.68204	0.0523078	0.3333	0.190257	16.082	0.515172	0	F	0.0366991	0.0366991	0.32205
829	2022	0.0204551	-3.76119	-3.71191	23.6328	0.855562	-0.15266	0.702631	0.0474341	0.3333	0.190257	16.3866	0.515172	0	F	-0.0204551	0.0204551	0.279367
830	2011	0.0348765	-3.68893	-5.92617	23.1465	0.770432	0.0488743	0.215266	0.000141575	0.333333	0.4253	14.1393	0.0246843	0	C	0.0348765	0.0348765	-0.0047
830	2012	0.0353202	-3.61999	-6.93712	23.3015	0.612337	0.0586882	0.214921	6.8324e-05	0.571429	0.3037	14.5197	0.114628	0	C	0.0353202	0.0353202	0.067
830	2014	0.0244133	-3.89414	-7.35312	23.607	0.686178	0.0334387	0.159888	0.00047311	0.333333	0.335	14.8145	0.0968636	0	C	0.0244133	0.0244133	-0.0052
830	2016	0.00551615	-3.87454	-7.09308	23.8308	0.643975	0.0779395	0.171059	0.0031317	0.571429	0.336	14.4832	0.0794799	0	C	0.00551615	0.00551615	-0.034
830	2017	0.0552082	-3.87157	-7.53203	23.9447	0.655232	0.0431925	0.194367	0.00171071	0.571429	0.336	14.0346	0.0794799	0	C	0.0552082	0.0552082	0.005
830	2018	0.0108135	-3.69092	-7.55607	24.0474	0.622247	0.14426	0.212996	0.00367721	0.5	0.336	14.3897	0.0794799	0	C	0.0108135	0.0108135	0
830	2019	0.0218197	-4.27059	-7.21613	24.0478	0.60466	0.189485	0.22841	0.0036784	0.5714	0.336038	14.2534	0.0794799	0	C	0.0218197	0.0218197	0.319543
830	2020	0.0108752	-4.44099	-3.58662	24.1314	0.625409	0.102475	0.220252	0.00276766	0.5714	0.336038	14.5591	0.0794799	0	C	0.0108752	0.0108752	0.281251
830	2021	0.0442362	-4.3517	-3.73511	24.1851	0.548661	0.0944523	0.226518	0.00179681	0.5714	0.336038	14.5745	0.110114	0	C	0.0442362	0.0442362	0.308781
830	2022	0.0375224	-4.27247	-7.40982	24.1926	0.43734	0.242177	0.2337	0.00282261	0.5714	0.258491	15.8111	0.892777	0	C	0.0375224	0.0375224	0.460678
831	2014	0.0177672	-4.05462	-8.43799	21.7824	0.08226	-0.191237	7.64813	0.455093	0.333333	0.2398	14.292	0.830565	0	C	-0.0177672	0.0177672	-0.3685
831	2018	0.0138151	-3.70552	-8.63392	21.5005	0.08226	0.0567657	12.3223	0.0908683	0.333333	0.2398	14.0972	0.631273	0	C	-0.0138151	0.0138151	-0.145
831	2019	0.0103741	-3.84814	-8.63392	21.5913	0.08226	-0.118369	5.47301	0.113056	0.4286	0.239812	13.9504	0.671366	0	C	-0.0103741	0.0103741	0.097213
831	2020	0.0118034	-3.6028	-6.29488	21.7406	0.166039	-0.0372887	1.51525	0.0853443	0.4286	0.239812	13.996	0.671366	0	C	-0.0118034	0.0118034	0.104653
831	2021	0.00783646	-5.09833	-6.7386	21.8647	0.184779	-0.034912	1.99183	0.000659835	0.4286	0.239812	14.1717	0.671366	0	C	-0.00783646	0.00783646	0.072603
831	2022	0.0184384	-4.07314	-7.95815	22.0783	0.303173	-0.15266	0.865404	0.00428934	0.3333	0.239812	14.4244	0.671366	1	C	-0.0184384	0.0184384	0.070374
837	2015	0.0120609	-1.96436	-4.24959	22.5808	0.445899	-0.016008	0.863522	0.121548	0.333333	0.1594	13.7197	0.915835	0	C	-0.0120609	0.0120609	-0.2244
837	2017	0.00455494	-3.04209	-5.13884	22.7801	0.551825	-0.00986885	0.830998	0.0953707	0.333333	0.1594	13.8156	0.915835	0	C	-0.00455494	0.00455494	-0.3549
837	2019	0.00980712	-3.49973	-4.69534	22.9267	0.635443	-0.00381347	0.791223	0.0802104	0.3333	0.159365	14.3412	0.915835	0	C	-0.00980712	0.00980712	0.250696
837	2022	0.012553	-3.37368	-5.07555	22.7866	0.5081	0.0551218	0.876027	0.0855773	0.3333	0.351912	14.5687	0.319734	0	C	0.012553	0.012553	0.475899
839	2009	0.0133333	-4.03689	-3.32917	23.0653	0.491125	0.0209292	1.41726	0.0431189	0.333333	0.4163	14.0222	0.0615957	0	I	-0.0133333	0.0133333	-0.376
839	2010	0.00508611	-4.03367	-4.77851	23.1045	0.45237	0.0351623	1.11784	0.0341004	0.333333	0.4142	14.3841	0.0615957	0	I	-0.00508611	0.00508611	0.3909
839	2011	0.0123036	-4.09098	-5.01094	23.107	0.445333	-0.025433	1.01776	0.0437304	0.333333	0.4142	14.7548	0.0234694	0	S	-0.0123036	0.0123036	0.4002
839	2012	0.00526398	-4.031	-3.77207	23.1178	0.457668	0.0246459	1.18254	0.0482553	0.333333	0.4142	14.4694	0.0241075	0	S	0.00526398	0.00526398	0.3957
839	2013	0.0108298	-4.0608	-4.05047	23.1868	0.495099	-0.0238296	0.620953	0.0454097	0.333333	0.4142	14.5173	0.0252754	0	I	-0.0108298	0.0108298	0.4146
839	2014	0.00589967	-4.07851	-5.09914	23.2044	0.505663	-0.0313894	0.765777	0.0495404	0.333333	0.4142	14.6011	0.018072	0	I	-0.00589967	0.00589967	0.3959
839	2015	0.00166291	-4.06293	-2.99576	23.1613	0.42021	0.112736	1.90361	0.0389143	0.333333	0.4142	14.661	0.0157699	0	I	-0.00166291	0.00166291	0.4083
850	2010	0.0558406	-4.06993	-4.77213	22.0404	0.56204	0.084963	0.410899	0.0364718	0.444444	0.464	12.4212	0.0236719	0	C	-0.0558406	0.0558406	-0.4482
850	2011	0.00945907	-4.04314	-4.04864	22.6557	0.425013	-0.0164722	0.50426	0.0127992	0.444444	0.464	12.4212	0.106278	0	C	0.00945907	0.00945907	-0.4018
851	2009	0.0409365	-3.40038	-2.25183	20.8538	0.467241	-0.0414159	1.19521	0.234111	0.555556	0.1242	13.4401	0.547885	1	C	0.0409365	0.0409365	-0.1846
851	2010	0.0289374	-3.0107	-3.31846	21.3453	0.427517	0.00138157	1.60866	0.165425	0.571429	0.1236	13.9181	0.274574	1	C	-0.0289374	0.0289374	-0.0951
851	2013	0.00090878	-3.33906	-2.94659	22.0016	0.401339	-0.0101859	2.01079	0.24078	0.571429	0.1304	14.3269	0.441989	1	F	-0.00090878	0.00090878	0.0317
851	2014	0.000407352	-3.40965	-3.51548	22.4293	0.5757	0.0273129	1.26764	0.201087	0.571429	0.1304	14.4273	0.372135	1	F	0.000407352	0.000407352	-0.0994
851	2015	0.0246062	-3.44752	-3.41082	22.5441	0.550447	-0.0573596	1.08647	0.226872	0.571429	0.1616	14.3431	0.156912	1	F	0.0246062	0.0246062	-0.0982
851	2016	0.00116641	-3.38824	-3.07475	22.5932	0.555325	0.0975835	1.05924	0.15947	0.555556	0.1404	14.4295	0.171984	1	F	-0.00116641	0.00116641	-0.1109
851	2017	0.00908845	-3.49639	-3.34228	22.7719	0.581809	0.0415446	1.20649	0.196209	0.555556	0.1313	14.5253	0.331752	1	F	0.00908845	0.00908845	-0.0712
851	2018	0.0179039	-3.54627	-3.15611	22.8235	0.576465	0.0206078	1.19859	0.121516	0.571429	0.1281	14.6554	0.331752	1	F	-0.0179039	0.0179039	-0.0567
852	2010	0.00996512	-2.03559	-4.70027	21.1878	0.367204	0.0236556	0.765236	0.157063	0.333333	0.675	14.099	0.0162988	0	C	0.00996512	0.00996512	-0.6937
852	2013	0.0362938	-2.22599	-5.31807	21.4999	0.444679	0.0760762	0.726368	0.252525	0.333333	0.675	14.1859	0.00624518	0	C	-0.0362938	0.0362938	-0.6714
852	2014	0.00802066	-2.37358	-5.56394	21.5733	0.476202	0.0144461	0.736761	0.277858	0.333333	0.675	14.0239	0.0144978	0	C	0.00802066	0.00802066	-0.6734
852	2015	0.0153592	-2.53989	-3.12837	21.5542	0.465307	0.0586604	0.82682	0.270561	0.333333	0.675	13.9552	0.0198749	0	C	-0.0153592	0.0153592	-0.6559
852	2017	0.00713189	-2.68427	-5.71494	22.5982	0.718388	-0.0183063	0.590625	0.305313	0.375	0.5874	14.073	0.03922	1	C	-0.00713189	0.00713189	-0.5629
852	2018	0.00199667	-2.59213	-5.17698	22.6687	0.728646	0.0068162	0.615564	0.333824	0.333333	0.5874	14.2723	0.0362479	0	C	-0.00199667	0.00199667	-0.6087
852	2019	0.00306846	-3.02265	-4.90551	22.7821	0.75508	-0.0374719	0.463334	0.253572	0.3333	0.587389	14.4042	0.0362479	0	C	-0.00306846	0.00306846	-0.590567
852	2020	0.00850352	-3.11355	-5.01225	22.9041	0.779779	-0.0721676	0.385482	0.187682	0.3333	0.587389	14.5421	0.0362479	0	C	-0.00850352	0.00850352	-0.599384
852	2021	0.0103359	-3.28087	-5.29283	22.828	0.7607	0.0274369	0.431307	0.17229	0.4286	0.587389	14.5252	0.0248676	0	C	0.0103359	0.0103359	-0.592238
852	2022	0.0114501	-3.19048	-5.05609	22.8181	0.752883	0.033931	0.465485	0.21706	0.4286	0.587389	14.6259	0.0233245	0	C	-0.0114501	0.0114501	-0.567382
856	2010	0.0152373	-2.32039	-4.10075	20.5825	0.850096	-0.0275324	0.164954	0.0600061	0.444444	0.299	12.5332	0.355051	1	C	-0.0152373	0.0152373	-0.4034
856	2013	0.0153862	-2.79901	-5.06707	21.338	0.725281	0.00485657	0.8553	0.255191	0.428571	0.299	13.5013	0.355051	0	C	-0.0153862	0.0153862	-0.3893
856	2015	0.0186739	-2.97475	-5.22301	21.6167	0.783297	0.00897516	0.805709	0.33583	0.428571	0.299	14.0454	0.355051	0	C	-0.0186739	0.0186739	-0.4002
856	2018	0.0279408	-2.95845	-5.02445	21.3332	0.802419	0.0413111	0.827462	0.42049	0.428571	0.3	14.265	0.218041	0	C	-0.0279408	0.0279408	0.3687
856	2020	0.0363411	-3.21493	-4.73465	21.5589	0.804702	0.00412252	0.831424	0.279907	0.4286	0.3	14.3242	0.0188121	0	C	-0.0363411	0.0363411	0.310625
858	2011	0.0280068	-2.59144	-6.31539	24.0792	0.359475	0.236634	1.63826	0.00311468	0.5	0.5607	14.8193	0.0114005	0	C	-0.0280068	0.0280068	-0.0024
858	2012	0.0245194	-2.79597	-6.50766	24.3316	0.364689	0.221975	1.80296	0.002049	0.5	0.5607	15.1948	0.0155102	0	C	-0.0245194	0.0245194	-0.016
858	2013	0.0198588	-2.91064	-7.26994	24.5354	0.303365	0.193373	2.28597	0.00179009	0.5	0.36	15.5766	0.557476	0	C	-0.0198588	0.0198588	0.0301
858	2014	0.0155074	-2.99518	-7.57008	24.5104	0.161122	0.0330598	4.26783	0.00171027	0.5	0.36	15.6565	0.557476	0	C	-0.0155074	0.0155074	0.0048
858	2015	0.0162297	-3.07074	-7.72139	24.5608	0.130919	0.017121	5.1323	0.00264923	0.428571	0.36	15.2067	0.557476	0	C	-0.0162297	0.0162297	0.0082
858	2016	0.0202995	-3.08193	-7.7781	24.685	0.15608	0.127336	4.50531	0.00203539	0.333333	0.36	14.9526	0.557476	0	C	-0.0202995	0.0202995	-0.0103
858	2017	0.0234732	-3.19917	-7.93651	24.8532	0.224667	0.188128	3.30564	0.00173227	0.428571	0.36	15.2708	0.557476	0	C	-0.0234732	0.0234732	-0.006
858	2018	0.027351	-3.31059	-7.98694	24.9849	0.229099	0.137702	3.30172	0.00154492	0.428571	0.36	13.0217	0.557476	0	C	-0.027351	0.027351	0.0131
858	2019	0.00376166	-3.41123	-4.39882	25.1787	0.243626	0.143068	3.2024	0.00147898	0.375	0.352057	15.2173	0.557476	0	C	-0.00376166	0.00376166	0.427047
858	2020	0.0242668	-3.47887	-4.23338	25.3904	0.284791	0.217225	2.76172	0.00126366	0.375	0.352057	14.5849	0.557476	0	C	-0.0242668	0.0242668	0.427723
858	2021	0.015655	-3.70801	-7.98588	25.4585	0.229469	0.129054	3.44401	0.000631232	0.4286	0.344328	15.1217	0.592452	0	C	-0.015655	0.015655	0.452413
858	2022	0.0107422	-3.67056	-8.37388	25.6331	0.252387	0.197425	3.21644	0.000584661	0.5	0.344328	15.6143	0.592452	0	C	-0.0107422	0.0107422	0.454039
859	2010	0.00367364	-3.48719	-4.90919	21.0862	0.387047	0.117924	0.58164	0.10569	0.5	0.3405	12.5209	0.0216498	1	C	-0.00367364	0.00367364	-0.3316
859	2011	0.0322225	-3.23506	-3.02942	21.113	0.374606	0.0412571	0.791779	0.0882898	0.5	0.3332	13.4903	0.00916203	1	C	-0.0322225	0.0322225	-0.3303
859	2013	0.0764662	-2.69791	-4.88434	21.0048	0.298543	0.00894168	0.948939	0.123959	0.5	0.3214	13.509	0.017687	0	C	0.0764662	0.0764662	0.0024
859	2015	0.0782045	-2.6862	-4.21428	21.3738	0.275241	0.00241769	1.88536	0.0965454	0.444444	0.2376	13.7634	0.421799	0	C	0.0782045	0.0782045	0.126
860	2011	0.0527005	-3.06347	-5.19574	23.0188	0.71841	0.065584	0.395159	0.0156659	0.333333	0.47	13.1539	0.0550312	1	A	-0.0527005	0.0527005	-0.0357
860	2012	0.00332428	-3.12048	-5.71417	23.0586	0.71026	0.00262086	0.411372	0.0126493	0.333333	0.47	13.1539	0.0631297	1	A	0.00332428	0.00332428	-0.0484
860	2016	0.00738156	-3.18167	-5.35258	23.4894	0.653782	0.0220395	0.524191	0.0173909	0.333333	0.3919	13.5198	0.0621535	1	C	0.00738156	0.00738156	-0.366
860	2017	0.0157014	-3.04593	-5.85345	23.6044	0.617511	0.0565319	0.687678	0.0101378	0.333333	0.3745	13.5198	0.0903783	1	C	-0.0157014	0.0157014	-0.378
860	2018	0.00990615	-3.10374	-6.56963	23.6363	0.612907	0.134198	0.736963	0.00502373	0.375	0.3745	13.5198	0.052529	1	C	-0.00990615	0.00990615	-0.0027
860	2019	0.0214461	-3.2975	-6.57599	23.7115	0.610659	0.159965	0.811765	0.00371707	0.3333	0.3845	14.2332	0.16029	0	C	-0.0214461	0.0214461	0.325446
860	2020	0.0107254	-3.16443	-6.44326	23.8153	0.661229	0.0592419	0.780621	0.00297717	0.3333	0.3845	14.6633	0.116032	0	C	-0.0107254	0.0107254	0.295925
860	2021	0.0124824	-3.31489	-7.1813	23.7994	0.641382	0.0713109	0.886403	0.00213585	0.3333	0.375063	14.7647	0.120026	0	C	-0.0124824	0.0124824	0.270451
860	2022	0.00463425	-3.22177	-7.02071	23.6882	0.598155	-0.0179801	0.964027	0.0014772	0.3333	0.375063	14.6201	0.127463	0	C	-0.00463425	0.00463425	0.278344
862	2010	0.0755522	-3.5191	-4.08985	21.5018	0.854739	0.0613671	0.788559	0.0894017	0.333333	0.2802	13.6679	0.109389	0	C	0.0755522	0.0755522	-0.0015
862	2011	0.042995	-3.64469	-5.20887	22.0323	0.858165	0.0677688	0.496418	0.0740295	0.307692	0.2802	13.6038	0.0226926	0	C	0.042995	0.042995	0.0022
862	2015	0.00707256	-4.33598	-4.69129	22.9775	0.804407	0.0729864	1.20349	0.0525455	0.307692	0.5291	13.7914	0.0286116	0	C	-0.00707256	0.00707256	-0.5035
862	2016	0.00890986	-4.86204	-5.89848	22.9599	0.815679	0.0759211	0.798458	0.0271062	0.333333	0.5291	13.7432	0.0482558	0	D	-0.00890986	0.00890986	-0.4712
862	2017	0.0127541	-5.12653	-6.07583	23.0274	0.70695	0.0597725	1.72706	0.0659679	0.333333	0.5291	14.0793	0.0314029	0	D	0.0127541	0.0127541	-0.4954
862	2018	0.0364467	-5.15752	-6.2388	22.9402	0.702639	0.0489616	1.18181	0.0907089	0.333333	0.4023	13.9117	0.0751072	0	D	-0.0364467	0.0364467	-0.3016
862	2019	0.0233323	-5.39409	-5.40725	23.0006	0.729607	0.0772288	0.906263	0.112057	0.3333	0.402326	13.8603	0.0419048	0	D	-0.0233323	0.0233323	0.433275
862	2021	0.0182524	-5.04325	-6.21475	22.9131	0.699399	0.0622972	0.854554	0.180393	0.3333	0.402326	14.2776	0.0380622	0	D	-0.0182524	0.0182524	0.418542
869	2019	0.0120567	-3.597	-6.31687	23.2972	0.246021	0.0744015	0.834643	0.01846	0.3571	0.504	15.2836	0.0610471	0	C	-0.0120567	0.0120567	0.546708
869	2020	0.0143461	-3.73902	-6.29343	23.3369	0.224876	0.0613894	0.944163	0.0195061	0.3571	0.504	15.1736	0.0610471	0	C	-0.0143461	0.0143461	0.546556
875	2014	0.0439182	-5.29093	-5.51906	23.6294	0.764724	0.0791119	0.573109	0.041801	0.333333	0.147	14.3769	0.740138	0	D	0.0439182	0.0439182	-0.0632
875	2016	0.037515	-5.61712	-5.88324	23.8532	0.792261	0.0691434	0.279602	0.0378344	0.333333	0.1508	14.4492	0.721501	0	D	0.037515	0.037515	-0.2688
875	2017	0.00930462	-5.67606	-5.91071	24.1269	0.714043	0.0486941	0.410497	0.0415566	0.375	0.1621	14.4749	0.670916	0	D	-0.00930462	0.00930462	-0.2517
875	2018	0.0310594	-5.72323	-5.87089	24.2838	0.759198	0.0392831	0.260955	0.0559158	0.333333	0.1961	14.3006	0.377401	0	D	0.0310594	0.0310594	-0.2992
875	2021	0.0365343	-5.72323	-6.12329	24.7502	0.798588	0.0594848	0.507111	0.119882	0.3333	0.196148	15.024	0.377401	0	D	-0.0365343	0.0365343	0.288266
877	2011	0.0378464	-2.84146	-6.21658	23.0612	0.587359	0.104714	0.723084	0.0152252	0.333333	0.4195	14.1156	0.0661879	0	C	0.0378464	0.0378464	-0.4396
877	2014	0.0399119	-3.48716	-6.95521	23.7833	0.628498	0.00993229	0.43058	0.0297813	0.5	0.3549	13.9472	0.0275648	0	C	-0.0399119	0.0399119	-0.3472
877	2015	0.00673042	-3.70478	-7.02468	23.7972	0.626193	0.0197422	0.423266	0.0387601	0.307692	0.3549	14.5824	0.0321011	0	C	-0.00673042	0.00673042	-0.3353
877	2016	0.00933343	-3.815	-6.96336	23.7452	0.637895	0.0115334	0.352328	0.0424535	0.428571	0.3549	14.4572	0.0742848	0	C	-0.00933343	0.00933343	-0.3653
877	2017	0.00866166	-3.91483	-6.25074	23.6395	0.63294	0.031341	0.32383	0.0358567	0.428571	0.3549	14.2863	0.0742848	0	C	-0.00866166	0.00866166	-0.3518
877	2018	0.0146071	-3.57973	-5.94437	23.6392	0.552349	0.0632076	0.490985	0.0305712	0.428571	0.4587	15.2278	0.0482432	0	C	-0.0146071	0.0146071	-0.4468
877	2019	0.00483392	-3.63814	-6.60865	23.5584	0.461093	0.100959	0.529166	0.0283296	0.4286	0.458656	15.4005	0.0482432	0	C	-0.00483392	0.00483392	0.443848
877	2020	0.0161841	-3.4639	-6.70611	23.4497	0.336432	0.175156	0.789393	0.0302436	0.5	0.458656	15.588	0.0681826	0	C	-0.0161841	0.0161841	0.393101
877	2021	0.0464553	-3.44582	-6.22282	23.4302	0.244517	0.171258	1.18263	0.0308201	0.4286	0.458656	15.7424	0.0482432	0	C	0.0464553	0.0464553	0.41669
878	2012	0.000231051	-3.41924	-4.93237	24.143	0.733561	0.0679253	0.324126	0.0188392	0.363636	0.4817	14.0672	0.0455926	0	C	0.000182355	0.000182355	-0.0117
878	2016	0.0227699	-3.69881	-4.47964	23.8721	0.729198	0.0477559	0.303757	0.0207923	0.4	0.4318	13.1836	0.0337355	0	C	0.0227699	0.0227699	-0.0291
878	2017	0.0711177	-3.50913	-4.57752	23.8608	0.712887	0.118744	0.28717	0.0218529	0.363636	0.4501	14.2578	0.0323636	0	C	0.0711177	0.0711177	-0.0238
878	2019	0.0210321	-3.51894	-4.09533	24.3413	0.701901	0.0596442	0.424996	0.00921677	0.3636	0.450064	14.5568	0.031374	0	C	-0.0210321	0.0210321	0.45859
878	2021	0.0146216	-3.56603	-4.85464	24.4081	0.704395	0.122593	0.437626	0.00225287	0.3636	0.375053	14.9987	0.0905371	0	C	-0.0146216	0.0146216	0.386544
878	2022	0.00414226	-3.32221	-5.61852	24.39	0.660933	0.129498	0.78164	0.00209525	0.3636	0.375053	14.9744	0.0905371	0	C	0.00414226	0.00414226	0.390222
880	2014	0.0506467	-2.87421	-7.35498	21.7877	0.583945	-0.0236066	0.291377	0.0100312	0.4	0.3059	14.5415	0.668896	0	C	0.0506467	0.0506467	-0.4963
880	2015	0.0178147	-2.62014	-6.97899	21.9855	0.643916	0.103677	0.39267	0.0539322	0.333333	0.3059	14.5925	0.668896	0	C	-0.0178147	0.0178147	-0.4997
880	2016	0.0248087	-2.85866	-7.39959	21.9609	0.625896	0.0346407	0.401527	0.0574826	0.333333	0.3059	14.3424	0.668896	0	C	-0.0248087	0.0248087	-0.4596
880	2018	0.00322436	-2.87115	-6.70584	22.0087	0.630787	0.106667	0.472562	0.0338268	0.333333	0.3059	14.4322	0.668896	0	C	-0.00322436	0.00322436	-0.5047
881	2009	0.0889275	-2.87648	-3.87737	21.9319	0.623726	0.180687	0.841849	0.0746978	0.333333	0.1783	14.5527	0.14789	0	S	-0.0889275	0.0889275	-0.169
881	2016	0.00756511	-3.34156	-2.60745	22.3176	0.805987	0.0690565	0.533331	0.087532	0.5	0.1838	14.3045	0.143991	0	S	0.00756511	0.00756511	-0.1407
881	2017	0.00105155	-3.33767	-1.78626	23.1298	0.53008	0.00602469	1.4547	0.113319	0.5	0.276	14.3045	0.40833	0	S	0.00105155	0.00105155	-0.1186
881	2019	0.00461837	-3.2344	-3.23891	23.1929	0.488125	0.0119282	1.46902	0.19224	0.3333	0.269304	14.8204	0.430793	0	C	0.00461837	0.00461837	0.315529
881	2020	0.0317388	-3.16581	-3.27036	23.1594	0.460769	0.0637768	1.44946	0.190564	0.3333	0.242593	14.6516	0.518484	0	C	0.0317388	0.0317388	0.282633
881	2021	0.0151352	-3.13234	-3.5733	23.2345	0.479222	0.0444297	1.39652	0.161483	0.3333	0.25227	14.7218	0.498579	0	C	-0.0151352	0.0151352	0.280948
881	2022	0.014654	-2.89617	-3.81036	23.3127	0.498965	0.0357087	1.299	0.16472	0.3333	0.2728	15.281	0.461063	0	C	-0.014654	0.014654	0.227917
882	2011	0.000231051	-4.09177	-6.44281	22.3967	0.373523	-0.00538197	1.92833	0.000643973	0.333333	0.3948	13.6304	0.281508	0	F	8.58885e-05	8.58885e-05	0.5754
882	2016	0.0149379	-4.51617	-5.61918	23.3338	0.510462	0.00811564	2.25484	0.00302833	0.333333	0.2958	13.8584	0.144456	0	K	0.0149379	0.0149379	0.265
883	2013	0.00109764	-4.753	-6.074	24.1922	0.576424	0.101193	0.796463	0.0299321	0.333333	0.3322	13.9903	0.855652	0	D	0.00109764	0.00109764	-0.6299
883	2019	0.00990861	-4.76353	-5.39881	24.5988	0.39077	0.0546444	0.308108	0.0318555	0.3333	0.279181	14.6872	0.858885	0	D	-0.00990861	0.00990861	0.193347
883	2020	0.0215239	-4.5695	-5.02312	24.8237	0.443433	0.0546698	0.405016	0.0371343	0.375	0.279181	14.5667	0.9081	0	D	-0.0215239	0.0215239	-0.062912
883	2021	0.00191433	-4.83913	-5.87026	24.8204	0.417383	0.0894896	0.444172	0.0499947	0.3333	0.279181	14.9212	0.9081	0	D	-0.00191433	0.00191433	-0.062912
883	2022	0.0244827	-4.5841	-5.32072	25.0147	0.502486	0.0437866	0.792289	0.054557	0.3333	0.273015	14.9768	0.928591	0	D	0.0244827	0.0244827	-0.069077
885	2010	0.0660725	-1.68884	-4.74377	22.0858	0.631875	0.0826866	0.505782	0.0345687	0.428571	0.663	13.4254	0.0656164	0	C	0.0660725	0.0660725	-0.6997
885	2011	0.0410539	-2.62351	-5.66375	22.2026	0.629553	0.116759	0.595407	0.0350662	0.428571	0.663	13.6316	0.0656164	0	C	-0.0410539	0.0410539	-0.6853
885	2012	0.0298791	-2.406	-4.19126	22.2954	0.596891	0.164015	0.339878	0.0152512	0.428571	0.663	14.1939	0.0656164	0	C	-0.0298791	0.0298791	-0.6512
885	2018	0.0164659	-2.5754	-6.85477	22.8153	0.751749	0.212228	0.212996	0.0056054	0.375	0.5619	14.2966	0.172099	0	C	-0.0164659	0.0164659	-0.0886
885	2019	0.061821	-3.97353	-6.22306	22.8185	0.675408	0.152578	0.480908	0.00691391	0.3333	0.56188	14.1017	0.172099	0	G	0.061821	0.061821	0.473478
885	2020	0.109006	-3.64669	-5.29263	22.9202	0.63013	0.1318	0.460441	0.0172141	0.3333	0.56188	14.4763	0.172099	0	G	0.11134	0.11134	0.468661
885	2021	0.0574982	-3.68603	-4.38987	23.311	0.604563	0.0715027	0.755059	0.0155294	0.3333	0.564696	14.7398	0.172099	0	G	0.0574982	0.0574982	0.470598
885	2022	0.0371429	-3.77757	-6.01231	23.8028	0.708167	0.0585338	0.80502	0.041888	0.3333	0.564696	14.8866	0.172099	0	G	-0.0371429	0.0371429	0.450996
886	2014	0.00538281	-3.56473	-4.66881	21.8901	0.145239	0.0202632	2.80371	0.00315151	0.333333	0.2515	13.9457	0.0601587	0	K	-0.00538281	0.00538281	-0.0204
886	2017	0.00303853	-3.60017	-5.1177	21.8557	0.171018	0.0301611	2.63455	0.00263211	0.375	0.2522	13.5444	0.039919	0	K	-0.00303853	0.00303853	0.0052
888	2014	0.066294	-2.46392	-5.26821	21.3815	0.169348	0.126293	2.12269	0.0073866	0.333333	0.3537	13.1535	0.198149	0	N	0.066294	0.066294	-0.4568
888	2015	0.0271844	-2.89373	-4.70747	21.514	0.180879	0.143234	1.60496	0.0087789	0.333333	0.3537	13.4842	0.198149	0	N	-0.0271844	0.0271844	0.0013
888	2017	0.0131355	-2.80541	-3.31664	21.6924	0.216604	0.0932034	2.47891	0.00814966	0.333333	0.3259	14	0.215026	0	N	0.0131355	0.0131355	0.0225
888	2018	0.0399094	-2.85673	-3.43518	21.7163	0.177993	0.127649	3.27841	0.00794183	0.571429	0.3259	14.3482	0.215026	0	N	-0.0399094	0.0399094	0.0247
888	2019	0.0171425	-2.89576	-3.51388	21.7793	0.17385	0.138299	3.8873	0.0108214	0.5714	0.325901	14.3825	0.215026	0	N	-0.0171425	0.0171425	0.412905
888	2021	0.00314424	-3.0644	-4.75079	21.9615	0.261629	-0.00342706	3.33966	0.00678776	0.5714	0.325901	14.5044	0.215026	0	N	0.00314424	0.00314424	0.401431
893	2020	0.00588481	-4.04282	-8.32725	22.1629	0.08226	0.0190701	2.34483	0.0144691	0.4444	0.191456	15.2579	0.577234	0	C	0.00588481	0.00588481	0.183585
893	2021	0.0869309	-4.12647	-3.62364	22.186	0.08226	0.0242327	2.60607	0.00534931	0.375	0.191456	15.1405	0.577234	0	C	0.0869309	0.0869309	0.183585
893	2022	0.100389	-3.75604	-5.87708	22.4379	0.11674	0.0872064	1.97817	0.00514317	0.375	0.191456	15.1999	0.577234	0	C	0.100389	0.100389	0.150877
898	2009	0.0436904	-3.13161	-7.01449	25.247	0.423914	0.129509	0.450265	0.0133978	0.384615	0.673	13.8538	0.220497	0	C	-0.0436904	0.0436904	-0.54
898	2010	0.0171598	-3.43787	-8.48705	25.3383	0.467278	0.0450454	0.384338	0.017527	0.444444	0.6729	13.3909	0.220361	0	C	-0.0171598	0.0171598	-0.5303
898	2011	0.00277178	-3.37923	-8.63392	25.3783	0.473476	0.0858687	0.489286	0.0196073	0.375	0.6729	13.9544	0.218727	0	C	0.00277178	0.00277178	-0.5324
898	2012	0.0168111	-3.44937	-8.03644	25.3579	0.492125	0.0452771	0.38351	0.0182448	0.375	0.6729	13.9776	0.218914	0	C	-0.0168111	0.0168111	0.8151
898	2013	0.00166631	-3.52836	-7.85349	25.3407	0.523603	0.0143525	0.371903	0.0221954	0.375	0.6729	13.6612	0.220444	0	C	0.00166631	0.00166631	0.8191
898	2015	0.00228383	-3.91596	-8.54853	25.2373	0.472062	0.0234087	0.428805	0.0201006	0.444444	0.6729	13.9293	0.2206	0	C	0.00228383	0.00228383	0.8181
898	2016	0.018766	-3.92183	-7.52999	25.2074	0.506964	0.0579823	0.362455	0.0126755	0.5	0.6729	13.977	0.22059	0	C	-0.018766	0.018766	0.7937
898	2017	0.000231051	-3.99796	-5.5002	25.2014	0.485767	0.0493817	0.413439	0.0220509	0.428571	0.6729	14.2511	0.220653	0	C	-0.000125011	0.000125011	0.1217
898	2019	0.00299919	-4.31681	-7.54841	25.2233	0.417211	0.092131	0.420894	0.027326	0.5	0.533331	14.9647	0.278792	0	C	0.00299919	0.00299919	0.227852
898	2020	0.0061186	-4.21415	-6.80266	25.1984	0.401558	0.114113	0.466889	0.029257	0.5714	0.533331	14.8986	0.278738	0	C	0.0061186	0.0061186	0.234784
898	2021	0.00423522	-4.19073	-7.35756	25.2011	0.388297	0.112623	0.447549	0.0294505	0.5	0.533331	14.6279	0.27842	0	C	0.00423522	0.00423522	0.224492
898	2022	0.00193957	-4.10011	-7.25848	25.3034	0.382811	0.131719	0.440393	0.0193692	0.5714	0.533331	15.4266	0.278808	0	C	-0.00193957	0.00193957	0.269839
899	2009	0.0201629	-3.52684	-7.19716	22.6309	0.791023	0.0534301	0.596617	0.0378157	0.454545	0.5843	13.7704	0.0291329	0	D	-0.0201629	0.0201629	-0.6012
899	2011	0.0291741	-4.84975	-5.33533	22.5889	0.775317	0.0371523	0.452039	0.0407233	0.4	0.5843	13.6807	0.0155072	0	D	-0.0291741	0.0291741	-0.5692
899	2012	0.016313	-4.86853	-5.62983	22.623	0.823472	0.00883568	0.379611	0.0395274	0.454545	0.5843	13.7696	0.00662874	0	D	-0.016313	0.016313	-0.5822
899	2014	0.0161101	-4.69792	-5.78495	22.5377	0.711102	0.12593	0.26622	0.0419842	0.454545	0.5843	13.878	0.00692137	0	D	-0.0161101	0.0161101	-0.5831
899	2016	0.02537	-4.59807	-4.76733	22.5107	0.560831	0.160243	0.3442	0.0405196	0.333333	0.5843	14.4224	0.0321241	0	D	0.02537	0.02537	-0.5938
899	2017	0.0572666	-4.70827	-4.8277	22.7472	0.369861	0.0491306	0.97951	0.0548628	0.363636	0.3873	14.1282	0.870701	0	D	-0.0572666	0.0572666	-0.7331
899	2018	0.0107153	-4.66724	-5.06132	22.7138	0.389494	0.0525969	0.803969	0.0491273	0.363636	0.3873	13.9658	0.870701	0	D	0.0107153	0.0107153	-0.3317
900	2015	0.0190551	-4.30584	-4.37972	23.5752	0.61834	0.0690325	0.752752	0.0157019	0.375	0.2719	14.1498	0.268269	0	G	-0.0190551	0.0190551	-0.0109
900	2016	0.00709283	-4.25308	-3.42353	23.6516	0.622191	0.0767246	0.821319	0.0143411	0.375	0.2719	14.2136	0.268269	0	G	0.00709283	0.00709283	-0.0003
900	2017	0.0169862	-4.33826	-3.30529	23.8151	0.639346	0.067769	0.757458	0.0180673	0.375	0.2719	14.0779	0.258967	0	G	0.0169862	0.0169862	0.0176
900	2020	0.0201081	-4.13983	-4.26682	24.2942	0.69475	0.114837	0.693108	0.0103877	0.4286	0.27188	14.0773	0.258967	0	G	-0.0201081	0.0201081	0.352994
900	2021	0.0148229	-4.3414	-4.8282	24.5422	0.743378	-0.00741774	0.508702	0.00615384	0.5	0.27188	14.1053	0.295762	0	G	-0.0148229	0.0148229	0.406251
900	2022	0.0124802	-4.47052	-5.18442	24.7668	0.779106	0.0604702	0.301765	0.00528846	0.3333	0.27188	14.5755	0.360451	0	G	-0.0124802	0.0124802	0.454205
901	2013	0.00150698	-2.2202	-4.9764	21.0266	0.381999	-0.048955	1.60456	0.215111	0.363636	0.2265	14.0598	0.619886	0	C	0.00150698	0.00150698	-0.3748
901	2015	0.0136068	-2.34347	-4.55841	21.4782	0.315967	-0.000120408	2.25485	0.173345	0.363636	0.2277	14.0368	0.619886	0	C	-0.0136068	0.0136068	-0.3928
901	2017	0.0159211	-1.68884	-3.68769	22.4689	0.351316	0.076769	1.70293	0.18077	0.363636	0.1688	14.2553	0.661157	0	C	0.0159211	0.0159211	-0.2652
901	2019	0.0047359	-2.52912	-4.18881	22.5944	0.357589	0.0497332	1.56923	0.161426	0.3636	0.168771	14.1423	0.661157	0	C	0.0047359	0.0047359	-0.227984
901	2020	0.00295857	-2.53232	-4.09371	22.6703	0.385203	0.0467021	1.39548	0.143979	0.3636	0.168771	14.5208	0.661157	0	C	0.00295857	0.00295857	-0.233397
901	2021	0.0140377	-2.55763	-4.98175	22.7125	0.383668	0.00798473	1.80814	0.12906	0.4	0.173177	14.4313	0.661157	0	C	0.0140377	0.0140377	-0.216732
901	2022	0.0137407	-2.62807	-4.85409	22.7479	0.418023	0.0349672	1.65841	0.131895	0.4	0.173177	14.4014	0.661157	0	C	-0.0137407	0.0137407	-0.23276
902	2012	0.0265989	-3.29542	-3.20562	20.9176	0.662978	0.0166999	0.804911	0.168446	0.333333	0.2839	13.5432	0.101607	0	C	-0.0265989	0.0265989	-0.3057
902	2013	0.00264025	-3.31549	-3.42085	20.8611	0.684333	-0.0431966	0.599666	0.119885	0.375	0.2839	13.9311	0.101607	0	F	0.00264025	0.00264025	-0.2957
903	2009	0.0096923	-3.20039	-5.53548	22.0476	0.338915	0.0334156	1.7888	0.0446548	0.555556	0.3814	13.6073	0.0229991	0	C	0.0096923	0.0096923	-0.3726
903	2011	0.0226638	-3.20878	-3.12239	22.2372	0.415519	-0.0264896	0.983038	0.0573397	0.555556	0.3814	13.7147	0.104431	0	C	-0.0226638	0.0226638	-0.4252
903	2012	0.0109804	-3.22743	-6.00891	22.215	0.419159	0.0265511	0.91282	0.045645	0.555556	0.3814	13.4015	0.0227958	0	C	-0.0109804	0.0109804	-0.3727
903	2013	0.0160994	-3.21066	-6.77341	22.4276	0.520357	0.0467622	1.00287	0.0426957	0.428571	0.3814	13.5417	0.0292019	0	C	-0.0160994	0.0160994	-0.3692
903	2016	0.00639279	-3.45004	-7.57074	22.6851	0.483835	0.0597565	1.49119	0.0760017	0.428571	0.3355	14.0612	0.111168	1	C	0.00639279	0.00639279	-0.3196
903	2017	0.018849	-3.47066	-8.0759	22.883	0.483135	0.016224	1.45347	0.0554374	0.428571	0.3192	14.0378	0.0743561	1	C	-0.018849	0.018849	-0.2941
903	2018	0.0324918	-3.59756	-7.02276	23.1015	0.49529	-0.0498327	1.04112	0.106097	0.428571	0.3299	13.737	0.0826378	0	C	0.0324918	0.0324918	-0.2753
905	2010	0.00910792	-3.45536	-4.50376	21.7973	0.435259	0.0672564	1.04448	0.16466	0.333333	0.5513	13.5557	0.109658	0	G	0.00910792	0.00910792	-0.5514
905	2011	0.0095285	-3.34452	-4.35554	21.815	0.412979	0.0985686	1.05857	0.161294	0.333333	0.5513	13.7791	0.0189559	0	G	-0.0095285	0.0095285	-0.5472
905	2016	0.0115705	-3.45292	-4.81408	22.366	0.409001	0.108627	1.4002	0.136903	0.333333	0.5513	14.3782	0.0116079	0	G	-0.0115705	0.0115705	-0.0036
905	2017	0.00775054	-3.34717	-4.6428	22.7234	0.5629	0.0416207	0.848799	0.111772	0.333333	0.5513	14.4092	0.0129301	0	G	-0.00775054	0.00775054	0.0067
905	2018	0.00877518	-3.68706	-5.29906	22.813	0.563294	-0.00213503	0.639145	0.0968051	0.375	0.5513	14.4364	0.0258307	0	G	0.00877518	0.00877518	0.0084
905	2022	0.001885	-3.68592	-4.07642	23.124	0.558004	0.0775184	0.531409	0.0858745	0.3333	0.618862	15.6456	0.0161662	0	G	-0.001885	0.001885	0.626159
906	2011	0.0382668	-2.3464	-3.8875	21.9267	0.659568	-0.165067	0.790338	0.0451545	0.333333	0.4613	15.3716	0.305269	0	F	0.0382668	0.0382668	-0.4478
906	2012	0.0313946	-2.8759	-4.48757	22.1829	0.680121	0.00350218	0.771639	0.0608929	0.333333	0.4613	15.2829	0.305269	0	F	-0.0313946	0.0313946	-0.3296
906	2013	0.0230185	-2.92608	-4.01331	22.0786	0.642421	0.108938	0.96082	0.108331	0.333333	0.4613	14.8064	0.305269	0	F	0.0230185	0.0230185	-0.3292
906	2016	0.00146754	-3.09857	-3.1453	22.5174	0.706065	-0.0148418	1.0031	0.195504	0.333333	0.3881	15.3673	0.346753	0	F	0.00146754	0.00146754	0.1126
906	2017	0.0098033	-3.1532	-3.90268	22.7089	0.741833	0.0394445	0.917282	0.196476	0.333333	0.3881	15.1933	0.346753	0	F	-0.0098033	0.0098033	0.1138
908	2009	0.00993002	-3.19415	-2.90229	20.7124	0.657675	0.0313533	0.570113	0.0918695	0.428571	0.537	13.1915	0.0813954	0	C	-0.00993002	0.00993002	-0.5664
909	2018	0.00163776	-4.18556	-1.85728	22.091	0.681074	-0.0195053	1.05348	0.0718845	0.4	0.4533	14.3195	0.0333788	0	S	-0.00163776	0.00163776	-0.4299
912	2020	0.0247854	-2.9931	-6.51878	22.6375	0.25628	0.0275962	2.13494	0.00290352	0.3333	0.184859	13.9709	0.523972	0	C	0.0247854	0.0247854	0.154817
912	2021	0.0301105	-2.95397	-6.08805	22.784	0.310289	0.061528	1.61469	0.00557145	0.375	0.134859	14.011	0.914913	0	C	-0.0301105	0.0301105	0.154817
912	2022	0.00859384	-2.58836	-6.27374	22.9941	0.39322	0.0663412	1.45526	0.0154572	0.375	0.134859	14.5251	0.914913	0	C	-0.00859384	0.00859384	0.154817
913	2009	0.0110189	-2.7409	-5.60715	21.8398	0.591205	0.120544	0.807919	0.178587	0.363636	0.4145	13.7495	0.463371	0	C	-0.0110189	0.0110189	-0.219
915	2012	0.00349042	-2.91213	-4.55774	20.8713	0.336616	0.119952	1.33891	0.0790649	0.333333	0.2214	13.6922	0.175405	0	C	-0.00349042	0.00349042	-0.0344
915	2013	0.00230745	-2.86513	-4.55528	21.0173	0.29498	0.121833	1.68259	0.0699777	0.333333	0.2229	13.8791	0.159421	0	C	-0.00230745	0.00230745	-0.0729
915	2015	0.00370454	-2.69577	-3.27743	21.3935	0.241689	0.139365	2.2084	0.0860213	0.333333	0.2229	14.0735	0.196236	0	C	0.00370454	0.00370454	-0.0355
915	2017	0.0115835	-2.67558	-4.45948	21.6324	0.214685	0.201801	2.22835	0.077041	0.375	0.2072	14.1478	0.120667	0	C	-0.0115835	0.0115835	0.0009
915	2018	0.0127699	-2.78643	-4.80136	21.7439	0.200491	0.153552	2.47602	0.0831281	0.375	0.2072	14.4384	0.121123	0	C	-0.0127699	0.0127699	0.0421
915	2019	0.00910153	-3.08356	-5.22364	21.7879	0.19275	0.18573	3.08068	0.0732942	0.3333	0.207161	15.1159	0.145671	0	C	0.00910153	0.00910153	0.245575
915	2020	0.0238231	-3.02593	-4.84341	21.8715	0.18567	0.0772544	3.24228	0.0898676	0.3333	0.207161	14.9607	0.218761	0	C	-0.0238231	0.0238231	0.218905
915	2021	0.00361335	-3.15437	-5.74555	22.0302	0.20561	0.199068	3.23026	0.0660089	0.375	0.219963	15.3092	0.185213	0	C	-0.00361335	0.00361335	0.204606
915	2022	0.0189121	-3.18037	-3.61578	22.0933	0.136206	0.192064	5.19271	0.0150551	0.3333	0.219963	15.5289	0.121181	0	C	-0.0189121	0.0189121	0.258207
917	2009	0.0130709	-2.79127	-3.36605	22.793	0.695095	0.04654	0.574821	0.00802359	0.307692	0.2116	14.013	0.211627	0	R	0.0130709	0.0130709	-0.3101
917	2010	0.00246517	-2.83147	-4.17672	22.9501	0.697996	0.112072	0.867447	0.00900512	0.307692	0.2152	14.1511	0.113527	0	R	-0.00246517	0.00246517	-0.1634
917	2011	0.0198917	-2.65955	-4.59073	23.1729	0.664071	0.0589293	1.07361	0.0114505	0.384615	0.2152	14.3606	0.0809887	0	R	0.0198917	0.0198917	-0.2295
917	2012	0.0109431	-3.03957	-4.45716	23.1417	0.661801	-0.10107	0.690749	0.0235587	0.384615	0.2152	14.1548	0.0630378	0	R	0.0109431	0.0109431	-0.2162
917	2013	0.00101873	-2.74349	-2.99923	23.3154	0.679448	0.0404708	0.846235	0.027758	0.384615	0.1895	14.4595	0.120859	0	I	0.00101873	0.00101873	-0.192
917	2014	0.014339	-2.72425	-3.45229	23.553	0.419599	0.114973	1.78985	0.00858249	0.384615	0.1713	14.3026	0.190219	0	I	0.014339	0.014339	-0.0459
917	2015	0.00205721	-2.92458	-3.74965	23.4816	0.359324	0.00970021	0.894159	0.0190184	0.384615	0.1713	14.2929	0.190317	0	I	0.00205721	0.00205721	-0.1429
917	2019	0.00135679	-2.99558	-3.08312	23.8704	0.523258	0.0281334	0.904557	0.0457105	0.5	0.166584	15.7525	0.148474	0	I	-0.00135679	0.00135679	0.195963
917	2022	0.00940622	-3.62397	-4.75258	23.6673	0.388608	0.0334596	1.09771	0.0361553	0.3333	0.166584	15.9414	0.255337	1	I	-0.00940622	0.00940622	0.170829
918	2011	0.012589	-3.22397	-2.78016	23.7585	0.700408	-0.130964	0.573119	0.0304925	0.333333	0.2846	15.1211	0.723118	0	K	-0.012589	0.012589	-0.3485
918	2012	0.000231051	-3.73732	-3.09155	23.9541	0.769933	-0.135879	0.445945	0.0259416	0.333333	0.2846	15.1202	0.723118	0	K	9.95864e-05	9.95864e-05	-0.3485
919	2011	0.0236191	-2.68438	-5.45392	21.7326	0.19844	0.0648046	3.20964	0.0872274	0.333333	0.4523	14.301	0.161044	0	C	-0.0236191	0.0236191	-0.4662
919	2012	0.0226274	-2.70128	-5.95505	21.8079	0.213981	0.0584199	2.88317	0.0881148	0.333333	0.4523	14.2055	0.161044	0	C	0.0226274	0.0226274	-0.466
919	2013	0.0123731	-2.59342	-5.3843	21.8861	0.22918	0.0725618	2.32787	0.105666	0.333333	0.4523	14.2457	0.161044	0	C	-0.0123731	0.0123731	-0.431
919	2015	0.000786138	-2.50529	-5.72096	22.0104	0.240527	0.0827923	2.13399	0.109973	0.333333	0.4523	14.4281	0.109325	0	C	-0.000786138	0.000786138	-0.4414
919	2016	0.00259156	-2.44556	-5.90048	22.0714	0.240434	0.055178	2.2308	0.124619	0.333333	0.4523	14.4062	0.109325	0	C	-0.00259156	0.00259156	0
919	2017	0.0144898	-2.50703	-5.44182	22.0734	0.208638	0.024923	2.5933	0.160202	0.333333	0.4523	14.3846	0.109325	0	C	-0.0144898	0.0144898	0.0019
919	2018	0.00823251	-2.50724	-5.54965	22.0731	0.208222	0.114885	2.50975	0.139329	0.333333	0.4523	14.412	0.109325	0	C	0.00823251	0.00823251	0.0309
919	2019	0.00895992	-2.65055	-6.11236	22.0804	0.164455	0.111669	3.30915	0.0812209	0.3333	0.45227	14.4934	0.109325	0	C	-0.00895992	0.00895992	0.524374
919	2020	0.0343722	-2.65588	-6.3843	22.1484	0.176422	0.112027	2.97041	0.0642043	0.4286	0.45227	14.4518	0.109325	1	C	0.0343722	0.0343722	0.524374
920	2012	0.0116399	-1.9067	-4.69514	21.3484	0.450982	0.153299	0.82881	0.0738058	0.4	0.4264	13.6048	0.0383198	0	C	0.0116399	0.0116399	-0.4209
920	2013	0.00757234	-2.10024	-5.45103	21.414	0.402343	0.0626639	1.02503	0.134144	0.4	0.4264	13.7057	0.0383198	0	C	0.00757234	0.00757234	-0.4067
920	2014	0.0923454	-2.12334	-5.3431	21.628	0.456938	0.0386719	0.979777	0.152063	0.4	0.4264	13.8278	0.0171632	0	C	0.0923454	0.0923454	-0.412
920	2017	0.0206493	-2.05298	-6.7186	21.3039	0.4953	0.105702	0.611962	0.0188498	0.4	0.4264	14.1843	0.0555744	0	C	-0.0206493	0.0206493	-0.0236
921	2014	0.0163048	-2.42448	-2.82376	23.2052	0.733939	0.018287	0.627797	0.137469	0.333333	0.4522	15.1678	0.749569	0	C	0.0163048	0.0163048	0.3139
921	2015	0.00804859	-2.63636	-3.1891	23.3085	0.702974	0.0728127	0.578375	0.149568	0.333333	0.4507	15.0157	0.74985	0	C	-0.00804859	0.00804859	0.3207
921	2016	0.0123873	-2.68482	-4.03765	23.383	0.686989	0.0338814	0.662972	0.145989	0.333333	0.4493	14.9185	0.74985	0	C	-0.0123873	0.0123873	0.3287
921	2017	0.00272099	-2.71448	-4.06454	23.6706	0.720627	0.153551	0.774006	0.143013	0.333333	0.4292	15.4793	0.783269	0	C	-0.00272099	0.00272099	0.3367
921	2018	0.0111223	-2.90357	-4.11109	23.7963	0.672004	0.0210598	0.811517	0.131123	0.333333	0.3792	15.5842	0.886603	0	C	-0.0111223	0.0111223	0.3238
921	2019	0.0106993	-3.92707	-4.21583	23.8065	0.638563	0.0480745	0.839678	0.141858	0.3333	0.37921	15.863	0.884877	0	C	-0.0106993	0.0106993	0.027812
921	2020	0.00576084	-3.74638	-4.29672	24.2494	0.632815	0.0589967	1.00879	0.116725	0.3333	0.37921	15.2923	0.884721	1	C	-0.00576084	0.00576084	0.033657
921	2021	0.00424807	-4.00547	-4.44687	24.4564	0.655442	0.142609	0.970689	0.15771	0.3333	0.37921	16.5505	0.885661	0	C	-0.00424807	0.00424807	0.000237007
921	2022	0.00860219	-3.45034	-4.45876	24.7477	0.721329	0.0771026	0.822444	0.15652	0.375	0.37921	15.929	0.885818	1	C	-0.00860219	0.00860219	0.0476
922	2013	0.00696702	-1.68884	-2.77595	21.7644	0.510343	0.0117304	1.11207	0.307572	0.375	0.2414	14.2729	0.898957	1	C	0.00696702	0.00696702	-0.2226
922	2014	0.0202818	-2.9878	-5.02745	21.7472	0.50133	0.0498673	1.22389	0.361215	0.333333	0.2414	14.2394	0.898715	1	C	0.0202818	0.0202818	0.0188
922	2015	0.0216944	-3.01276	-4.04947	22.0579	0.44218	-0.0155354	1.45753	0.261732	0.333333	0.2201	14.2811	0.867227	1	C	-0.0216944	0.0216944	-0.1828
922	2016	0.00286771	-3.17914	-4.89842	21.9012	0.424114	-0.010908	1.3266	0.24733	0.333333	0.2412	13.7745	0.68686	1	C	-0.00286771	0.00286771	-0.2248
923	2021	0.00756485	-3.13063	-6.48248	23.3206	0.266362	0.179669	5.03382	0.0986255	0.3333	0.238094	15.2053	0.452796	0	B	-0.00756485	0.00756485	0.440973
923	2022	0.00557083	-3.37056	-6.21665	23.361	0.231548	0.205813	7.02315	0.0561944	0.3333	0.345902	14.4678	0.146774	0	B	0.00557083	0.00557083	0.433736
925	2012	0.0102082	-3.26179	-3.03529	21.7719	0.639745	-0.0390555	1.31594	0.323207	0.363636	0.2968	14.2243	0.731582	0	C	-0.0102082	0.0102082	0.5448
925	2015	0.0168187	-2.83131	-4.21729	21.9916	0.738767	0.0747226	0.787784	0.257241	0.363636	0.2193	14.8749	0.695652	0	C	-0.0168187	0.0168187	-0.0083
927	2012	0.0331697	-2.53896	-4.00525	22.9418	0.597846	-0.0878173	0.444275	0.00394567	0.363636	0.4773	14.5645	0.593542	0	C	-0.0331697	0.0331697	-0.4961
927	2013	0.0174837	-2.46136	-6.03842	22.9198	0.588348	-0.113902	0.315745	0.00367166	0.4	0.4773	14.5039	0.590947	0	C	-0.0174837	0.0174837	-0.4391
927	2014	0.000442895	-2.48447	-4.36819	22.8262	0.608099	-0.196466	0.330983	0.00629666	0.363636	0.4773	14.3767	0.590947	0	C	-0.000442895	0.000442895	-0.4625
927	2015	0.0171094	-2.2526	-5.67388	22.6407	0.772247	-0.168114	0.16168	0.00624917	0.363636	0.4773	14.3589	0.590947	0	C	0.0171094	0.0171094	-0.4672
927	2018	0.00102041	-2.16323	-6.50694	22.3126	0.886921	-0.172921	0.395779	0.00298943	0.363636	0.4773	14.368	0.407714	0	C	0.00102041	0.00102041	-0.4715
927	2022	0.00703702	-3.61087	-4.40382	24.1147	0.705244	0.0100965	1.15555	0.361411	0.3333	0.366011	15.2393	0.494658	0	F	-0.00703702	0.00703702	0.546255
928	2012	0.0107458	-2.86526	-6.25872	21.63	0.621465	-0.0560409	0.280648	0.0957275	0.555556	0.4632	12.4212	0.0233393	1	C	-0.0107458	0.0107458	-0.4699
928	2013	0.00806148	-2.96619	-6.36742	21.6191	0.672924	0.023736	0.263139	0.107643	0.555556	0.4632	12.4212	0.00837928	1	C	-0.00806148	0.00806148	-0.4605
928	2014	0.00624658	-2.83997	-6.51058	21.4713	0.823536	-0.0596289	0.237635	0.157544	0.555556	0.4632	12.4212	0.0155695	1	C	-0.00624658	0.00624658	-0.4538
928	2015	0.00710152	-1.68884	-2.85329	23.0943	0.774269	0.0503046	1.0868	0.490694	0.571429	0.3513	13.5041	0.580518	0	C	-0.00710152	0.00710152	-0.593
928	2016	0.00299412	-3.27284	-3.22792	23.3219	0.785506	0.0360196	1.03988	0.445535	0.571429	0.3513	14.7546	0.580518	0	E	-0.00299412	0.00299412	-0.5319
928	2017	0.00734895	-3.43886	-3.73448	23.3389	0.687014	-0.102281	1.17444	0.482124	0.571429	0.3231	15.0407	0.580518	0	E	-0.00734895	0.00734895	-0.509
928	2018	0.0111651	-3.26175	-3.72991	23.3295	0.654171	0.0592804	1.12746	0.319542	0.571429	0.3233	15.0533	0.580518	0	E	-0.0111651	0.0111651	-0.5087
928	2019	0.0106285	-3.21674	-3.86544	23.4685	0.705877	0.0790771	1.12014	0.26173	0.5714	0.323287	15.2712	0.580518	0	E	-0.0106285	0.0106285	0.17632
928	2020	0.00835534	-3.26002	-3.94384	23.6316	0.715311	0.0421526	1.08729	0.335308	0.5714	0.323287	15.287	0.580518	0	E	-0.00835534	0.00835534	0.17632
928	2021	0.00981908	-3.76757	-4.29124	23.7043	0.707914	0.0776707	1.04937	0.263436	0.5714	0.323287	15.29	0.580518	0	E	-0.00981908	0.00981908	-0.443547
928	2022	0.0142156	-3.64588	-4.83104	23.9132	0.74151	0.0248528	0.97442	0.173296	0.5714	0.317165	15.2998	0.612482	0	E	-0.0142156	0.0142156	-0.459636
930	2009	0.00660168	-3.31341	-4.95458	22.6979	0.717595	0.0608997	0.22796	0.0301175	0.333333	0.2074	13.8235	0.037603	0	C	-0.00660168	0.00660168	-0.2116
930	2010	0.011065	-3.35914	-5.49748	22.6353	0.653935	0.0871104	0.272525	0.0305338	0.333333	0.2074	14.0371	0.1	0	C	-0.011065	0.011065	0.1737
930	2012	0.00320532	-3.06711	-4.31703	22.5916	0.546311	0.107125	0.322145	0.0381269	0.333333	0.2074	14.2269	0.210106	0	C	-0.00320532	0.00320532	0.1579
930	2016	0.00905699	-3.03465	-3.78217	22.4546	0.721373	-0.0202139	0.363466	0.0561404	0.333333	0.1576	14.2784	0.299446	0	C	0.00905699	0.00905699	-0.0045
930	2017	0.0789226	-2.81418	-3.60564	22.4161	0.686142	0.144374	0.397977	0.0517147	0.333333	0.1576	14.4604	0.299446	0	C	0.0789226	0.0789226	0.0066
930	2020	0.00120271	-3.38425	-3.86864	23.5657	0.405316	0.212726	0.605067	0.049557	0.3333	0.478032	15.3333	0.172096	0	C	0.00120271	0.00120271	0.534743
930	2021	0.0182103	-3.38409	-3.69031	23.7429	0.472684	-0.132245	0.526624	0.0358543	0.375	0.47339	15.2043	0.172096	0	C	0.0182103	0.0182103	0.557231
930	2022	0.0263079	-3.54005	-4.35485	23.6171	0.348986	0.242177	0.640735	0.0468794	0.3333	0.473401	15.5493	0.172096	0	C	-0.0263079	0.0263079	0.549112
932	2009	0.0493831	-3.27575	-6.02246	24.6484	0.674515	0.130934	0.309127	0.0247813	0.333333	0.3392	14.6921	0.97352	0	C	0.0493831	0.0493831	-0.0496
932	2011	0.0633594	-3.66996	-4.97041	25.037	0.806066	-0.0386474	0.299318	0.0166695	0.416667	0.3392	14.2382	0.97352	0	C	-0.0633594	0.0633594	-0.0677
932	2012	0.00528064	-3.75853	-5.03431	25.1773	0.823368	0.0499395	0.419956	0.0151579	0.333333	0.4001	14.1248	0.749176	1	C	-0.00528064	0.00528064	-0.1385
932	2013	0.0145569	-3.94786	-6.57543	24.9074	0.821957	0.0881628	0.208609	0.0208371	0.363636	0.4001	14.3074	0.749176	1	C	0.0145569	0.0145569	-0.4295
932	2014	0.013082	-3.78608	-6.46363	24.983	0.817282	0.0124274	0.288799	0.0238689	0.363636	0.4996	14.3918	0.400866	1	C	0.013082	0.013082	-0.498
932	2019	0.0128181	-3.51333	-6.17906	25.0439	0.651213	0.191422	0.60918	0.0427063	0.5	0.60429	14.7952	0.040948	1	C	0.0128181	0.0128181	0.610839
932	2020	0.00804966	-3.49636	-6.29585	25.1412	0.607759	0.129878	0.5121	0.0432899	0.4444	0.325616	14.5389	0.516476	1	C	0.00804966	0.00804966	0.606528
932	2021	0.00171968	-3.35639	-6.47339	25.2313	0.57543	0.132448	0.624753	0.0311024	0.4444	0.278534	14.5715	0.441638	1	C	-0.00171968	0.00171968	0.551363
932	2022	0.0102691	-3.34023	-5.73702	25.392	0.522798	0.0611403	0.721166	0.0390681	0.4444	0.324144	14.7314	0.329979	1	C	0.0102691	0.0102691	0.407408
933	2009	0.0359175	-3.75134	-3.68272	23.4605	0.744339	0.142173	0.388629	0.0377867	0.555556	0.2524	14.7749	0.473171	0	C	-0.0359175	0.0359175	0.0286
933	2014	0.0070896	-4.10298	-4.59323	24.494	0.742234	0.0330867	0.313674	0.0119018	0.555556	0.2324	14.5285	0.590982	1	C	0.0070896	0.0070896	-0.1895
933	2021	0.0151695	-4.45041	-4.8024	24.8282	0.795072	0.0283956	0.446851	0.0140401	0.5556	0.216048	14.6891	0.519534	0	C	-0.0151695	0.0151695	0.357847
933	2022	0.0324034	-4.05705	-5.01188	24.7035	0.731441	0.211036	0.394114	0.00725522	0.5556	0.214174	14.9003	0.41625	0	C	-0.0324034	0.0324034	0.328057
936	2015	0.0085441	-4.81965	-8.49991	21.9698	0.32066	-0.0526675	1.095	0.0502248	0.333333	0.43	13.3295	0.0220903	0	C	-0.0085441	0.0085441	0.0093
937	2015	0.00863025	-2.83516	-4.39305	24.4543	0.502378	0.0467862	0.989282	0.109321	0.333333	0.4593	14.5687	0.367958	0	B	-0.00863025	0.00863025	-0.6868
937	2017	0.0181034	-3.35889	-5.22261	24.4964	0.538275	-0.00560831	0.945809	0.10493	0.333333	0.4412	14.094	0.38298	0	B	-0.0181034	0.0181034	-0.6102
937	2018	0.00923344	-3.13836	-5.38041	24.5471	0.545199	0.0925509	1.17763	0.0848334	0.333333	0.4412	14.3546	0.38298	0	B	-0.00923344	0.00923344	-0.6102
937	2019	0.00364327	-3.07938	-4.6856	24.5468	0.528507	0.0678236	1.24093	0.0459405	0.3636	0.444756	14.8107	0.379968	0	B	-0.00364327	0.00364327	0.703565
937	2020	0.0028814	-3.18632	-5.93653	24.5401	0.49565	0.0761613	1.32278	0.0370549	0.3636	0.444756	14.6765	0.379968	0	B	0.0028814	0.0028814	0.703565
937	2021	0.00614424	-3.22185	-6.09352	24.6375	0.53983	0.132503	0.807644	0.0308197	0.3636	0.444756	14.5968	0.379968	0	B	-0.00614424	0.00614424	0.694132
937	2022	0.0185319	-3.31121	-5.64747	24.634	0.509669	0.100503	0.743478	0.0297425	0.3636	0.328068	14.2345	0.515119	0	B	-0.0185319	0.0185319	0.680195
938	2010	0.051117	-3.43597	-2.80944	21.407	0.559005	0.206015	0.8547	0.163466	0.333333	0.3162	13.8925	0.177715	0	I	-0.051117	0.051117	0.0437
938	2011	0.000231051	-3.76707	-3.14803	21.4314	0.565514	0.0774351	0.80053	0.219394	0.333333	0.3162	13.9108	0.177715	0	I	-0.000121473	0.000121473	0.0509
938	2012	0.0207339	-3.65559	-3.57333	21.4799	0.581842	0.0721483	0.812203	0.185343	0.428571	0.3162	14.1149	0.177715	0	I	-0.0207339	0.0207339	0.0569
938	2013	0.012621	-3.59045	-3.73768	21.7135	0.56232	-0.0482542	0.919318	0.245679	0.428571	0.3162	14.1608	0.177715	0	C	-0.012621	0.012621	0.0524
938	2014	0.0181961	-3.52189	-3.93228	21.8932	0.597856	0.0384355	0.924139	0.303213	0.428571	0.25	14.1732	0.264859	0	C	-0.0181961	0.0181961	0.0132
938	2017	0.0365709	-1.68884	-3.86767	24.337	0.269895	0.0352601	1.44525	0.110445	0.5	0.545	14.5087	0.139301	0	C	0.0365709	0.0365709	-0.4924
938	2018	0.0122844	-2.30522	-5.45742	24.4745	0.321422	0.00698655	1.26583	0.129262	0.5	0.545	14.5574	0.139301	0	C	-0.0122844	0.0122844	-0.4193
948	2010	0.00457166	-2.48358	-4.44487	21.4619	0.428743	0.000489095	1.2401	0.145999	0.363636	0.3009	14.4574	0.236737	0	I	-0.00457166	0.00457166	-0.3488
948	2016	0.0137569	-2.14212	-5.2973	21.6817	0.450751	0.0280398	1.42922	0.148803	0.444444	0.2688	14.9133	0.345006	0	I	-0.0137569	0.0137569	-0.3693
948	2020	0.00108361	-3.1109	-4.16713	22.1186	0.541897	-0.0342909	0.946457	0.144683	0.375	0.353751	15.0496	0.0726845	1	I	-0.00108361	0.00108361	0.390239
949	2009	0.00397044	-3.38052	-8.00347	21.9552	0.614052	0.147854	0.312632	0.0267163	0.333333	0.4578	13.3562	0.0445254	0	C	0.00397044	0.00397044	-0.4642
949	2010	0.00362214	-3.68289	-7.27342	22.0709	0.630342	0.0343237	0.456625	0.0307537	0.333333	0.4578	13.6913	0.0445254	0	C	0.00362214	0.00362214	0.0048
949	2015	0.0319463	-3.4479	-6.9981	22.2203	0.460909	0.12507	0.415454	0.0338081	0.333333	0.3335	13.702	0.115679	0	C	-0.0319463	0.0319463	0.0586
949	2016	0.0715209	-3.35242	-7.09479	22.3283	0.494523	0.0674375	0.922391	0.0390297	0.333333	0.3335	13.8213	0.0963419	0	C	0.0715209	0.0715209	0.0267
949	2017	0.0305683	-3.26925	-4.81362	22.4632	0.372869	0.107606	0.995553	0.0393044	0.333333	0.3017	13.7033	0.291307	0	C	0.0305683	0.0305683	-0.1117
950	2009	0.109006	-3.21709	-5.03421	21.6358	0.604853	0.156481	3.83365	5.71502e-06	0.461538	0.5208	13.5018	0.370521	0	C	0.109006	0.109006	-0.3545
951	2011	0.0164435	-3.69604	-3.61283	23.7041	0.797105	0.015657	0.610664	0.0831096	0.333333	0.6378	13.7368	0.0235521	0	C	-0.0164435	0.0164435	-0.0212
951	2012	0.0197176	-3.9416	-5.46083	23.6539	0.771638	0.0180324	0.891469	0.0761885	0.333333	0.6378	14.0566	0.00903295	0	C	-0.0197176	0.0197176	-0.646
951	2013	0.0142676	-3.60814	-6.29861	23.344	0.693209	0.0796958	0.98751	0.11205	0.333333	0.6378	13.7462	0.0250907	0	C	-0.0142676	0.0142676	-0.6482
951	2014	0.00697474	-3.23437	-5.57653	23.48	0.700972	0.00708274	0.919377	0.147552	0.333333	0.6378	13.9303	0.0162192	0	C	-0.00697474	0.00697474	-0.62
951	2015	0.00663115	-3.30152	-6.86528	23.5384	0.70553	0.00283503	1.09323	0.212235	0.333333	0.6378	14.0559	0.0171988	0	C	-0.00663115	0.00663115	-0.6496
951	2016	0.00633856	-3.33125	-5.45109	23.5543	0.69709	0.0141517	1.16159	0.276662	0.333333	0.6378	14.0515	0.0393046	0	C	-0.00633856	0.00633856	-0.635
951	2017	0.00569404	-3.42316	-4.92384	23.7347	0.731982	-0.0151813	0.959724	0.191229	0.333333	0.6378	13.919	0.0393046	0	C	-0.00569404	0.00569404	-0.671
951	2018	0.0116811	-3.66101	-5.51163	24.0202	0.763459	0.0328183	0.818236	0.114297	0.333333	0.6378	14.2355	0.0393046	0	C	-0.0116811	0.0116811	-0.6602
951	2019	0.00979185	-4.54363	-5.93713	23.8169	0.688601	0.0848387	0.940684	0.150549	0.3333	0.637759	14.5535	0.0393046	0	C	-0.00979185	0.00979185	-0.669569
951	2020	0.00334508	-4.37052	-5.62698	23.9015	0.67232	0.108471	1.0475	0.139702	0.3333	0.637759	14.0835	0.0393046	0	C	0.00334508	0.00334508	-0.648855
951	2021	0.0161589	-3.52359	-4.66823	24.3373	0.745469	0.111903	0.824115	0.0999298	0.3333	0.637759	14.7249	0.0393046	0	C	-0.0161589	0.0161589	-0.641745
951	2022	0.00598535	-4.86111	-5.75996	24.2922	0.577893	0.0581456	1.23387	0.162048	0.4286	0.51	14.3199	0.0310208	0	C	-0.00598535	0.00598535	-0.506774
952	2009	0.0135399	-2.67557	-3.11967	20.9115	0.327891	0.182841	1.14687	0.0342415	0.5	0.1511	16.156	0.271525	0	C	-0.0135399	0.0135399	-0.1135
952	2011	0.0562388	-3.16464	-3.67882	21.0485	0.393713	0.0557476	0.887834	0.0372298	0.555556	0.1511	14.2636	0.138877	0	C	0.0562388	0.0562388	-0.0166
952	2015	0.022514	-2.50361	-3.96598	21.1823	0.680596	-0.0472007	0.470466	0.0188884	0.571429	0.1511	14.3375	0.198338	0	C	0.022514	0.022514	0.0161
952	2016	0.0138233	-2.81608	-3.39642	21.2061	0.682942	-0.0205747	0.595156	0.0478349	0.333333	0.1511	14.1749	0.326509	0	C	0.0138233	0.0138233	0.0272
952	2017	0.00358238	-2.51269	-3.53197	21.2142	0.596556	0.102256	0.386208	0.0598089	0.375	0.1657	14.1004	0.289948	1	C	-0.00358238	0.00358238	0.0042
957	2016	0.0161509	-2.68147	-4.4703	22.6776	0.696445	-0.0857097	1.19029	0.471588	0.444444	0.2306	14.3223	0.6054	0	C	-0.0161509	0.0161509	-0.4021
957	2019	0.0147961	-4.47183	-5.29994	23.2286	0.778635	-0.0610027	1.31055	0.505988	0.375	0.210728	14.4475	0.899523	0	C	0.0147961	0.0147961	0.399067
957	2020	0.0234439	-4.41987	-5.04947	23.214	0.773103	0.0857568	1.20181	0.505625	0.3333	0.210728	14.5948	0.899523	0	C	-0.0234439	0.0234439	0.398355
957	2021	0.00878421	-4.18351	-3.73946	23.0734	0.735704	0.0277701	1.27456	0.339296	0.375	0.210728	14.4879	0.899523	0	C	-0.00878421	0.00878421	0.40995
957	2022	0.0116427	-4.10447	-4.48951	23.0133	0.740854	0.0922112	1.09694	0.33571	0.375	0.210728	13.6015	0.899523	0	C	-0.0116427	0.0116427	0.401404
958	2015	0.0284719	-4.01456	-5.7814	21.5071	0.62072	0.0178579	0.223644	0.0586153	0.428571	0.3805	13.313	0.435028	1	D	-0.0284719	0.0284719	-0.532
958	2016	0.0283047	-3.46638	-4.30585	22.3912	0.562373	0.136082	0.74489	0.0663743	0.428571	0.3805	14.4892	0.266468	1	D	0.0283047	0.0283047	-0.4016
958	2017	0.109006	-4.53415	-5.70178	22.3913	0.512214	0.089395	0.671412	0.0624285	0.428571	0.3337	14.4171	0.184904	1	D	0.137206	0.137206	-0.3132
958	2018	0.0227755	-4.53331	-5.6469	22.7342	0.631424	0.0555921	0.427906	0.0544345	0.428571	0.3337	14.8839	0.184904	0	D	0.0227755	0.0227755	-0.3909
959	2010	0.013566	-3.99184	-6.99312	23.6414	0.567252	0.0732631	0.699012	0.0275183	0.363636	0.6324	14.0135	0.0504078	0	C	-0.013566	0.013566	-0.6597
959	2013	0.00938332	-4.89982	-7.18647	23.5032	0.516124	0.0204345	0.349415	0.00715369	0.4	0.6324	14.1083	0.0160504	0	C	-0.00938332	0.00938332	-0.6282
959	2015	0.0158825	-3.11273	-6.70394	24.8431	0.611595	0.0504616	0.149318	0.0110746	0.363636	0.7498	14.0617	0.00861406	0	C	-0.0158825	0.0158825	-0.7965
959	2016	0.00507111	-4.47157	-8.63392	24.921	0.654512	0.0112964	0.166784	0.00621906	0.4	0.7498	14.0441	0.0100771	0	C	0.00507111	0.00507111	-0.7937
959	2017	0.00784616	-4.19168	-6.86782	25.5691	0.736019	0.0617976	0.194367	0.00767465	0.363636	0.7498	14.4647	0.0404554	0	C	0.00784616	0.00784616	-0.7829
959	2020	0.0123253	-5.05392	-8.63392	25.6747	0.719185	0.0234746	0.226078	0.0059176	0.5556	0.643808	14.507	0.232986	0	C	-0.0123253	0.0123253	0.5502
959	2021	0.00550432	-5.01342	-8.63392	25.6956	0.731025	0.0711704	0.251969	0.00986438	0.5556	0.643808	14.4497	0.232986	0	C	-0.00550432	0.00550432	0.5502
959	2022	0.00984998	-4.71009	-8.63392	25.7151	0.665948	0.102191	0.316722	0.0114027	0.5556	0.504472	15.1445	0.232986	0	C	-0.00984998	0.00984998	0.583906
960	2010	0.0494943	-3.04098	-5.13878	22.725	0.652889	0.0612687	0.41908	0.0426144	0.363636	0.5159	13.6165	0.0336613	0	C	0.0494943	0.0494943	-0.5514
960	2016	0.00312891	-2.9131	-4.69134	24.041	0.684501	0.0735838	0.359409	0.0185168	0.363636	0.3686	12.9843	0.36622	0	C	0.00312891	0.00312891	-0.4867
960	2017	0.0124648	-3.48497	-4.10294	24.0705	0.684747	0.0632579	0.320657	0.028852	0.4	0.3686	13.4723	0.36622	0	C	0.0124648	0.0124648	-0.4996
960	2018	0.0401725	-3.21437	-4.33808	24.1427	0.59961	0.0751139	0.415694	0.0245883	0.4	0.3252	14.4853	0.374546	0	C	0.0401725	0.0401725	-0.3964
960	2021	0.0041704	-3.38265	-4.02063	24.3465	0.615294	0.0544059	0.546339	0.0139485	0.3636	0.325153	14.9273	0.384246	0	C	0.0041704	0.0041704	0.470308
960	2022	0.000919956	-3.27898	-4.58389	24.4364	0.582178	0.071129	0.580181	0.0190548	0.4444	0.325153	14.7156	0.327901	0	C	-0.000919956	0.000919956	0.430796
962	2012	0.00955785	-2.77184	-8.09495	22.2425	0.479823	-0.0418969	1.2302	0.117945	0.333333	0.458	13.7533	0.0417103	0	C	-0.00955785	0.00955785	-0.021
962	2013	0.0289283	-3.46469	-7.28711	22.2557	0.470915	0.0122684	0.987109	0.124248	0.333333	0.458	13.8876	0.022096	0	C	-0.0289283	0.0289283	0.0104
962	2015	0.0136109	-3.44127	-7.02956	22.137	0.49225	0.0419173	0.564404	0.107095	0.333333	0.458	13.8766	0.0383314	0	C	-0.0136109	0.0136109	-0.0051
962	2016	0.00761047	-3.35302	-6.78001	21.8765	0.54062	0.0829612	0.629053	0.109148	0.375	0.458	13.4479	0.0635276	0	C	-0.00761047	0.00761047	0.0319
962	2018	0.0100492	-3.1403	-6.08335	21.4377	0.456908	0.115496	0.941419	0.0831762	0.333333	0.458	13.505	0.0635276	0	C	-0.0100492	0.0100492	0.0048
962	2019	0.0145405	-2.99069	-4.67918	21.3157	0.37321	0.0345332	0.830327	0.085566	0.3333	0.458035	13.473	0.0635276	0	C	-0.0145405	0.0145405	0.443472
962	2020	0.0130675	-3.34147	-8.39912	21.2195	0.287215	0.139998	2.59394	0.0674	0.3333	0.458035	13.972	0.0635276	0	C	-0.0130675	0.0130675	0.448616
965	2009	0.0206909	-3.81921	-6.11199	21.9203	0.474781	-0.0322279	0.130523	0	0.428571	0.7498	13.7862	0.0218365	1	K	0.0206909	0.0206909	-0.7625
965	2011	0.0116415	-4.66955	-7.44376	22.2752	0.552619	0.0881491	0.479536	4.90316e-05	0.428571	0.7498	14.1602	0.0252754	1	K	-0.0116415	0.0116415	-0.7526
966	2012	0.0145103	-5.27708	-2.56958	23.395	0.879518	0.0397414	0.381291	0.0516664	0.333333	0.3739	14.0474	0.315428	0	D	-0.0145103	0.0145103	-0.3808
966	2019	0.00196718	-4.70826	-5.0221	22.96	0.619246	0.0966335	0.289303	0.0823652	0.3333	0.373949	14.6519	0.288692	0	D	0.00196718	0.00196718	-0.252085
968	2011	0.00423969	-3.04724	-3.77324	22.6211	0.439849	0.0151416	1.2662	0.0402928	0.333333	0.4945	13.7996	0.0417519	0	B	0.00423969	0.00423969	-0.0308
968	2018	0.0177622	-3.43225	-4.20446	22.7183	0.556514	0.0959817	0.813453	0.117312	0.333333	0.4005	13.7949	0.33399	0	B	-0.0177622	0.0177622	-0.3958
968	2021	0.00272045	-3.92988	-6.04262	23.0705	0.57422	0.0460673	0.843298	0.123528	0.375	0.400506	14.4047	0.33399	1	B	0.00272045	0.00272045	0.480008
968	2022	0.0229428	-4.08401	-6.08129	23.1678	0.592543	0.0520865	0.801921	0.102904	0.3333	0.400506	14.153	0.33399	0	B	0.0229428	0.0229428	0.534396
969	2009	0.0184052	-3.65747	-4.65099	22.1349	0.424763	0.0736709	1.26838	0.08001	0.333333	0.4257	13.8006	0.0266171	0	C	0.0184052	0.0184052	-0.398
969	2010	0.0185102	-3.68673	-4.95434	22.3035	0.444434	0.0923112	1.62563	0.0712056	0.333333	0.4257	13.8888	0.0383827	0	C	0.0185102	0.0185102	-0.4315
969	2015	0.00883814	-3.04687	-6.36008	22.7688	0.432293	0.0166874	1.20835	0.122139	0.333333	0.4078	13.9514	0.0262393	0	C	-0.00883814	0.00883814	-0.3884
969	2016	0.0195415	-3.31062	-4.36697	22.8428	0.456296	0.0456269	0.919255	0.106032	0.333333	0.4078	14.2047	0.0460454	0	C	0.0195415	0.0195415	-0.4322
969	2017	0.0225225	-3.02981	-6.1061	23.0153	0.396827	0.0408623	0.998978	0.0954211	0.333333	0.3551	14.3595	0.135175	0	C	-0.0225225	0.0225225	-0.2459
969	2018	0.0077585	-3.0802	-4.44149	23.0276	0.419771	0.00815722	0.900586	0.107123	0.333333	0.3551	14.3973	0.135175	0	C	-0.0077585	0.0077585	-0.2578
969	2020	0.0107426	-3.34323	-6.3515	22.9502	0.418859	0.080183	0.746415	0.106494	0.3333	0.35513	14.5201	0.135203	0	C	-0.0107426	0.0107426	-0.266035
969	2021	0.00422064	-3.50751	-5.595	22.952	0.392032	0.0701148	0.940321	0.10267	0.3333	0.35513	14.3866	0.106782	0	C	-0.00422064	0.00422064	-0.285249
969	2022	0.00352247	-3.36982	-6.21198	23.0387	0.404743	0.0614223	1.00718	0.0876077	0.3333	0.35513	14.6357	0.0640713	0	C	-0.00352247	0.00352247	-0.333178
970	2009	0.0119709	-2.81841	-5.70394	21.6268	0.412054	0.167467	1.02866	0.177034	0.333333	0.2432	14.4457	0.231889	1	C	-0.0119709	0.0119709	-0.061
970	2011	0.0340553	-2.55363	-6.37762	21.7509	0.383134	0.00222325	1.03503	0.204045	0.333333	0.2432	14.6763	0.231889	1	C	-0.0340553	0.0340553	-0.1868
970	2021	0.00045829	-3.30558	-5.81302	22.6823	0.227596	0.0219396	2.39633	0.246344	0.3333	0.231744	14.9743	0.178721	0	C	0.00045829	0.00045829	0.306797
970	2022	0.0102291	-3.29821	-5.42302	22.9496	0.360255	-0.0705266	1.33798	0.25196	0.3333	0.231744	14.9737	0.168916	0	C	0.0102291	0.0102291	0.303788
973	2009	0.010958	-3.28182	-4.99819	22.1571	0.669939	0.0311237	0.475533	0.0913105	0.428571	0.2078	13.566	0.734916	0	C	-0.010958	0.010958	-0.0483
973	2010	0.0799385	-2.97246	-5.21599	22.1557	0.662121	0.075177	0.465356	0.076035	0.333333	0.2078	14.2813	0.434631	0	C	0.0799385	0.0799385	-0.1937
973	2011	0.0433357	-2.87992	-4.90657	22.2176	0.633341	0.0478482	0.443995	0.0716499	0.333333	0.2078	14.4569	0.309598	0	C	-0.0433357	0.0433357	-0.1431
973	2012	0.0194687	-2.89692	-3.45693	22.3589	0.60094	-0.0189516	0.408311	0.0444005	0.333333	0.2148	14.9636	0.299572	0	C	-0.0194687	0.0194687	-0.172
973	2013	0.00465272	-3.14229	-5.31262	22.2684	0.542451	0.0974703	0.509551	0.050513	0.333333	0.2199	14.9794	0.292663	0	C	0.00465272	0.00465272	-0.2122
973	2014	0.00427658	-2.90032	-4.89355	22.3537	0.551685	0.0573551	0.792945	0.0427516	0.333333	0.259	14.6717	0.197355	0	C	-0.00427658	0.00427658	-0.2571
973	2015	0.0123178	-3.02734	-4.8915	22.3747	0.570254	0.0311477	0.711782	0.0421669	0.375	0.259	14.7031	0.127729	0	C	0.0123178	0.0123178	-0.2544
973	2016	0.00515703	-3.01105	-5.22935	22.3083	0.519717	0.101918	0.788265	0.0413152	0.428571	0.2601	14.9449	0.0562705	1	C	-0.00515703	0.00515703	-0.2601
973	2017	0.0129984	-2.86642	-3.7045	22.3067	0.497365	0.0632977	0.787733	0.0519073	0.428571	0.2601	14.8686	0.0562705	0	C	-0.0129984	0.0129984	-0.2601
973	2018	0.00700883	-2.91529	-3.89241	22.4427	0.563213	0.125213	0.5771	0.0483152	0.428571	0.2601	14.9763	0.0562705	0	C	-0.00700883	0.00700883	0.2601
973	2019	0.00536102	-3.45339	-4.2443	22.4881	0.5633	0.187784	0.646823	0.0431101	0.5714	0.259637	15.0344	0.0563644	1	C	-0.00536102	0.00536102	0.252779
973	2020	0.000231051	-3.52323	-4.51356	22.1421	0.370008	-0.0796135	0.722199	0.0618282	0.4286	0.260387	15.0312	0.0562022	0	C	-8.37804e-05	8.37804e-05	0.254403
973	2021	0.0066721	-3.23584	-4.54472	22.0838	0.314626	0.0966173	1.28717	0.0553774	0.4286	0.267474	14.9397	0.0547133	0	C	-0.0066721	0.0066721	0.270157
973	2022	0.0124846	-3.1248	-4.44397	22.1015	0.292897	0.0728461	1.5313	0.0701871	0.4286	0.266489	14.9837	0.0537467	0	C	-0.0124846	0.0124846	0.26665
976	2009	0.011611	-3.98596	-6.15616	21.2099	0.556731	0.089372	0.387259	0.00911035	0.333333	0.1215	13.3468	0.58072	0	C	-0.011611	0.011611	0.0457
977	2014	0.0420096	-2.06696	-3.26194	21.9586	0.69029	-0.196466	0.614294	0.193948	0.333333	0.4753	14.3176	0.0454911	0	C	-0.0420096	0.0420096	-0.0381
977	2015	0.0362186	-2.25666	-3.30085	22.5064	0.6074	-0.0742872	0.819658	0.179541	0.333333	0.4259	14.3178	0.0365472	0	C	0.0362186	0.0362186	-0.0033
977	2016	0.00289203	-2.33571	-3.9981	22.7799	0.636561	-0.0183781	0.830624	0.215	0.333333	0.4259	14.365	0.0448932	0	C	-0.00289203	0.00289203	-0.0181
977	2017	0.021797	-2.62017	-4.30578	22.9292	0.564932	0.00792867	0.940212	0.191629	0.333333	0.409	14.5069	0.0235048	0	C	-0.021797	0.021797	0.0002
977	2019	0.0088518	-3.4341	-5.07766	23.9658	0.636328	0.0519685	0.968608	0.193883	0.3333	0.387232	14.8863	0.0312036	0	C	-0.0088518	0.0088518	0.40485
977	2020	0.0111018	-3.49064	-5.68785	24.1046	0.649489	0.0294246	0.99905	0.341698	0.3333	0.368016	15.0614	0.0607567	0	C	-0.0111018	0.0111018	0.351552
977	2021	0.0155291	-3.57805	-5.95898	24.3693	0.613086	0.0608074	1.09888	0.214163	0.3333	0.361152	15.8225	0.0542023	0	C	-0.0155291	0.0155291	0.357503
977	2022	0.0136176	-3.96946	-6.41025	24.5564	0.663142	-0.15266	0.745106	0.25904	0.4	0.361152	16.2313	0.0875641	0	C	0.0136176	0.0136176	0.306118
978	2009	0.0315202	-2.68827	-4.46426	20.7016	0.426797	0.0412799	0.888392	0.0461858	0.363636	0.3609	13.6696	0.473709	0	L	0.0315202	0.0315202	-0.2145
978	2010	0.0398361	-2.93644	-4.18129	20.7339	0.462861	0.0624054	1.03705	0.0397093	0.363636	0.3609	14.2119	0.473709	0	L	-0.0398361	0.0398361	-0.3383
978	2011	0.0218703	-2.09271	-4.0038	21.5282	0.331376	0.0490094	0.974143	0.0482662	0.363636	0.2306	14.3512	0.473709	0	L	-0.0218703	0.0218703	0.0159
978	2019	0.00613127	-2.79631	-4.39707	21.7958	0.449271	0.0560763	0.517847	0.0439351	0.3333	0.16	14.3879	0.675402	0	N	-0.00613127	0.00613127	0.32364
983	2009	0.0573197	-2.07399	-5.5188	23.5847	0.403822	0.178893	1.6344	0.0342362	0.363636	0.5439	14.4303	0.0530912	0	B	0.0573197	0.0573197	-0.4737
983	2010	0.047296	-2.51507	-3.66598	23.8704	0.513693	0.131304	1.85882	0.0212173	0.363636	0.544	14.3944	0.0300786	0	B	-0.047296	0.047296	-0.5083
983	2011	0.00326265	-2.30546	-3.945	24.0889	0.513272	0.116157	1.57889	0.0172071	0.363636	0.544	14.417	0.0186674	0	B	-0.00326265	0.00326265	-0.5167
983	2012	0.00287944	-2.25642	-3.94483	24.3776	0.57215	0.100456	0.968012	0.0249289	0.4	0.544	13.8049	0.024885	0	B	0.00287944	0.00287944	-0.5195
983	2013	0.0274356	-2.62633	-3.55417	24.5327	0.609906	0.0602574	0.806993	0.0646903	0.363636	0.544	14.1727	0.024885	0	B	-0.0274356	0.0274356	-0.0118
983	2016	0.00897515	-3.30493	-4.04375	24.6789	0.636522	0.0180812	0.563843	0.0830418	0.4	0.544	14.0053	0.0549644	0	B	0.00897515	0.00897515	-0.0171
983	2017	0.00818085	-3.40075	-4.26926	24.7101	0.640298	0.0486704	0.499179	0.0813576	0.333333	0.544	13.9639	0.041418	0	B	-0.00818085	0.00818085	0.0282
983	2018	0.00312843	-3.33023	-4.43354	24.7812	0.633695	0.0939346	0.555564	0.0450984	0.363636	0.544	14.0916	0.0691917	0	B	0.00312843	0.00312843	0.023
983	2019	0.0182569	-3.31412	-4.46802	24.8985	0.640113	0.109996	0.576868	0.0284995	0.3636	0.543988	14.4865	0.0320844	1	B	-0.0182569	0.0182569	0.545108
983	2020	0.00286958	-3.35995	-4.63894	24.8994	0.644769	0.115703	0.540695	0.0255977	0.3636	0.543988	14.5055	0.0509391	1	B	0.00286958	0.00286958	0.499987
983	2021	0.0237942	-3.35084	-4.61893	24.9804	0.692119	0.0742337	0.381215	0.026861	0.3636	0.543988	14.6532	0.0428679	0	B	-0.0237942	0.0237942	0.515164
983	2022	0.0141346	-3.30345	-5.80235	24.9788	0.631337	0.156146	0.423414	0.021541	0.4	0.543988	14.6849	0.0721511	0	B	-0.0141346	0.0141346	0.53049
985	2010	0.0117161	-2.16716	-5.65518	20.1272	0.084179	0.0925785	1.33822	0.00488141	0.333333	0.3934	13.4415	0.39882	0	C	-0.0117161	0.0117161	-0.5672
985	2011	0.107617	-1.99451	-5.84001	20.1272	0.08654	0.140092	1.4079	0.00533893	0.333333	0.3934	13.6245	0.39882	0	C	0.107617	0.107617	-0.5723
985	2012	0.0196269	-1.99707	-5.76129	20.1814	0.159709	0.12334	1.74119	0.00370327	0.333333	0.3934	13.7886	0.39882	0	C	0.0196269	0.0196269	-0.523
985	2013	0.0193851	-2.19508	-5.94777	20.2128	0.212865	0.117598	0.524658	0.00266968	0.333333	0.3934	13.6401	0.39882	0	C	0.0193851	0.0193851	-0.5212
985	2014	0.049539	-2.01178	-6.27417	20.2358	0.194188	0.0892689	0.548152	0.00344635	0.333333	0.3934	13.8605	0.39882	0	C	-0.049539	0.049539	-0.5212
985	2015	0.0153804	-1.94028	-7.92076	20.2693	0.20966	0.17078	1.21445	0.00404317	0.428571	0.3934	14.1339	0.39882	0	C	0.0153804	0.0153804	-0.5212
985	2016	0.00881669	-1.92706	-8.39636	20.2248	0.206367	0.0177718	1.31296	0.00168067	0.428571	0.3934	13.9135	0.39882	0	C	-0.00881669	0.00881669	-0.5474
985	2017	0.0140362	-2.01127	-8.63392	20.312	0.217935	0.132657	1.72102	0.000460909	0.428571	0.3934	13.859	0.39882	0	C	-0.0140362	0.0140362	-0.5493
987	2009	0.0176034	-2.83976	-5.44941	21.4028	0.416578	0.159767	1.83744	0.00207156	0.571429	0.5189	14.1376	0.0701277	0	F	-0.0176034	0.0176034	-0.4644
988	2011	0.011796	-2.90416	-3.59879	21.9278	0.44658	0.0210463	1.06809	0.225812	0.333333	0.4131	14.8376	0.0597065	0	C	-0.011796	0.011796	-0.0271
988	2012	0.00626972	-2.86494	-3.44357	22.022	0.303962	-0.0159205	1.58811	0.183034	0.333333	0.3779	14.2602	0.0593902	0	C	-0.00626972	0.00626972	0.0341
988	2015	0.0104774	-2.79325	-3.91144	22.2689	0.384425	0.0382417	1.24276	0.195983	0.333333	0.3236	15.4132	0.0837654	0	C	0.0104774	0.0104774	0.0306
988	2016	0.0167962	-2.64946	-4.06873	22.3338	0.397927	0.0406197	1.31995	0.223346	0.428571	0.3236	15.1284	0.0918966	0	C	-0.0167962	0.0167962	0.0166
988	2017	0.0101323	-2.65044	-4.34914	22.4437	0.417369	0.0527416	1.40133	0.225169	0.333333	0.3236	15.2359	0.0918966	0	C	-0.0101323	0.0101323	-0.0014
988	2018	0.00136374	-2.604	-4.31037	22.8725	0.379837	0.0114985	1.77907	0.231084	0.333333	0.2868	15.7304	0.0918966	1	C	0.00136374	0.00136374	0.0261
988	2019	0.00752357	-3.56216	-5.03884	22.8948	0.338571	0.00534088	1.82769	0.226738	0.3333	0.286765	15.2422	0.0924744	1	C	0.00752357	0.00752357	0.332318
988	2020	0.0182587	-3.62782	-4.91768	22.9862	0.34973	0.0429957	1.89436	0.230111	0.3333	0.256739	15.6443	0.102644	1	C	-0.0182587	0.0182587	0.230462
988	2021	0.00144319	-3.57286	-4.97515	23.1281	0.395984	0.033831	1.67562	0.193802	0.3333	0.239116	15.7676	0.110209	1	C	-0.00144319	0.00144319	0.211696
988	2022	0.0114127	-3.27075	-4.8654	23.354	0.464941	0.00622337	1.60488	0.216701	0.3333	0.19	15.8236	0.258505	1	C	-0.0114127	0.0114127	0.261269
990	2009	0.0206734	-3.44061	-2.19949	21.7707	0.528025	-0.00644375	1.03737	0.1056	0.428571	0.3792	13.9978	0.0847544	0	C	-0.0206734	0.0206734	-0.3345
990	2011	0.0352237	-3.52563	-2.6465	21.9892	0.540054	-0.0200066	1.1465	0.0873171	0.428571	0.4011	13.9978	0.149822	0	C	0.0352237	0.0352237	-0.3348
990	2012	0.0354338	-3.2989	-3.99554	21.9324	0.505699	0.115628	1.11279	0.103878	0.428571	0.4011	13.9322	0.149822	0	C	-0.0354338	0.0354338	-0.3195
990	2015	0.00356803	-2.7758	-5.88842	22.0896	0.402611	-0.0362826	1.29288	0.215854	0.428571	0.3801	14.7943	0.170899	0	C	0.00356803	0.00356803	-0.1806
990	2016	0.0212954	-2.60166	-5.79892	22.3183	0.467764	-0.0296685	1.23861	0.222213	0.428571	0.3801	15.2099	0.170899	0	C	-0.0212954	0.0212954	-0.1965
990	2017	0.00401986	-2.76069	-3.76882	23.7265	0.22986	-0.00102675	1.4693	0.0697801	0.428571	0.3344	15.6982	0.351667	0	C	0.00401986	0.00401986	0.4397
993	2012	0.0196845	-3.3042	-4.95462	21.7532	0.433826	0.0359756	0.4522	0.0103902	0.333333	0.5321	13.7653	0.0434322	0	D	-0.0196845	0.0196845	0.01
993	2013	0.00231175	-3.03921	-4.80018	22.0023	0.543641	0.051813	0.469503	0.0148989	0.333333	0.5321	13.6646	0.054375	0	D	0.00231175	0.00231175	-0.0065
993	2018	0.000231051	-3.40985	-4.76027	22.217	0.47875	0.0672228	0.817683	0.0177055	0.333333	0.4731	13.3123	0.308052	0	D	-1.05564e-05	1.05564e-05	-0.6163
993	2019	0.040337	-3.47349	-5.14507	22.067	0.498201	0.0228724	0.495016	0.0317791	0.3333	0.473137	13.5185	0.308052	0	D	-0.040337	0.040337	0.623808
998	2016	0.00233601	-3.14827	-2.75814	22.3374	0.511517	0.0696905	0.630958	0.0604982	0.307692	0.1449	14.5925	0.463049	0	A	-0.00233601	0.00233601	0.0531
998	2017	0.00961947	-3.13701	-3.2764	22.7955	0.272909	0.0395241	2.09002	0.0420013	0.333333	0.1149	14.5925	0.758093	0	A	-0.00961947	0.00961947	-0.1207
998	2022	0.0127583	-3.63957	-3.51474	23.3626	0.552607	0.097792	0.612374	0.0407726	0.3333	0.165392	15.3262	0.404187	0	A	-0.0127583	0.0127583	0.211173
999	2010	0.00262486	-2.62035	-4.19132	22.4516	0.298317	0.151836	1.62655	0.0640603	0.363636	0.6348	15.1562	0.019445	0	C	0.00262486	0.00262486	-0.637
999	2011	0.00403503	-2.68149	-4.79018	22.5301	0.267173	0.139264	1.9168	0.0505499	0.307692	0.6359	15.356	0.0209187	0	C	-0.00403503	0.00403503	-0.6297
999	2012	0.0076143	-2.48531	-4.73789	22.7513	0.361687	0.125661	1.31382	0.0583054	0.363636	0.6359	15.6397	0.0289767	0	C	0.0076143	0.0076143	-0.6363
999	2013	0.0198451	-2.43283	-4.80062	22.8765	0.352553	0.140708	1.23221	0.0553543	0.363636	0.6359	15.8982	0.0311095	0	C	-0.0198451	0.0198451	-0.5698
999	2015	0.000231051	-2.63241	-5.25294	23.0904	0.344205	0.111034	1.59673	0.0508442	0.363636	0.6359	15.4168	0.0321434	0	C	0.000224253	0.000224253	-0.0076
999	2016	0.00197358	-2.62375	-5.41917	23.2098	0.361513	0.104818	1.3033	0.0738248	0.363636	0.6359	15.9228	0.0470225	0	C	-0.00197358	0.00197358	-0.0363
999	2017	0.00511305	-2.62158	-5.352	23.3298	0.356441	0.102728	1.10315	0.0993027	0.363636	0.636	15.969	0.061037	0	C	-0.00511305	0.00511305	-0.0259
999	2018	0.00376278	-2.68912	-5.49414	23.508	0.374845	0.0963475	1.04251	0.112698	0.363636	0.636	16.1739	0.0767914	0	C	0.00376278	0.00376278	0.0676
999	2019	0.0110929	-3.132	-5.89087	23.6153	0.380558	0.106004	1.11502	0.128391	0.3636	0.635989	16.2166	0.108988	0	C	-0.0110929	0.0110929	0.577468
999	2020	0.00242768	-2.95151	-3.27794	23.7242	0.359223	0.0980838	1.32379	0.136839	0.3636	0.635989	16.1236	0.164707	0	C	-0.00242768	0.00242768	0.534563
999	2021	0.00394547	-3.13448	-5.92777	23.8148	0.361247	0.101044	1.25607	0.135389	0.3636	0.635989	15.9946	0.115501	0	C	0.00394547	0.00394547	0.525801
999	2022	0.00363558	-3.14774	-5.983	23.9141	0.353599	0.0769507	1.30795	0.125077	0.4	0.635989	16.1007	0.135075	1	C	-0.00363558	0.00363558	0.606275
1896	2015	0.0453435	-4.00486	-4.98212	23.2199	0.693992	0.0927821	0.801251	0.0317847	0.428571	0.6074	14.0627	0.0758645	0	D	0.0453435	0.0453435	-0.5321
1896	2016	0.0800244	-4.18365	-5.90189	23.2986	0.663397	0.0975796	0.598747	0.0418802	0.5	0.6052	14.2347	0.07614	0	D	-0.0800244	0.0800244	-0.5701
1896	2017	0.00596217	-4.78812	-4.62011	23.3927	0.658767	0.0530851	0.645062	0.0878918	0.5	0.6052	14.2487	0.0579562	0	D	-0.00596217	0.00596217	-0.5701
1896	2018	0.00224129	-4.7568	-5.00414	23.7628	0.648876	0.0271793	0.652526	0.111705	0.428571	0.642	14.2425	0.0338432	0	D	-0.00224129	0.00224129	-0.6004
1896	2019	0.0094771	-5.06834	-6.63699	23.7825	0.696553	0.0497819	0.507415	0.0826798	0.4286	0.64202	14.3117	0.0148845	0	D	-0.0094771	0.0094771	0.656139
1896	2022	0.0108457	-4.9394	-5.1463	24.082	0.80633	-0.00796343	0.514315	0.0615266	0.4286	0.696156	14.5261	0.0161662	0	D	0.0108457	0.0108457	0.695911
1914	2022	0.00288293	-3.74423	-3.22143	23.5426	0.488508	0.041916	0.964557	0.0901053	0.3636	0.4745	15.6129	0.238515	0	K	-0.00288293	0.00288293	0.400555
1979	2017	0.00102497	-5.28733	-1.87137	26.2476	0.689606	-0.0507105	0.801116	0.00090539	0.363636	0.661	16.4542	0.0784351	0	K	0.00102497	0.00102497	-0.681
1979	2018	0.00400791	-5.27625	-1.78626	26.458	0.721056	-0.0141563	0.731293	0.000661294	0.363636	0.661	16.4804	0.0784351	0	K	-0.00400791	0.00400791	-0.6813
1979	2019	0.00437689	-5.40302	-1.78626	26.2497	0.742776	0.0247581	0.622748	0.00284379	0.375	0.66105	16.5505	0.0784351	0	K	0.00437689	0.00437689	0.70277
1979	2020	0.00474166	-5.50123	-1.78626	26.3951	0.631901	0.0223609	0.55945	0.00290566	0.3333	0.581958	16.5505	0.0889585	0	K	-0.00474166	0.00474166	0.686072
1979	2022	0.00399466	-5.72323	-1.82173	26.4523	0.676765	0.0303398	0.54995	0.00383002	0.3333	0.581441	16.5505	0.0889585	0	K	-0.00399466	0.00399466	0.655289
2012	2016	0.0142893	-2.46104	-6.62039	21.2081	0.231634	0.0332203	1.63011	0.152543	0.333333	0.1759	13.567	0.234472	0	C	-0.0142893	0.0142893	0.0242
2012	2018	0.0115901	-2.50296	-6.85667	21.2984	0.269959	0.034891	1.72381	0.108968	0.333333	0.1759	13.9514	0.234472	0	C	-0.0115901	0.0115901	0.0107
2014	2010	0.00647075	-2.80006	-6.37316	20.698	0.283563	0.119242	1.80134	0.128805	0.333333	0.3474	14.2583	0.16122	0	C	0.00647075	0.00647075	-0.0113
2014	2011	0.036815	-2.75249	-6.2829	20.8222	0.301717	0.113648	1.65836	0.150345	0.307692	0.3358	14.6264	0.159967	0	C	0.036815	0.036815	-0.0059
2014	2014	0.0010398	-3.10092	-6.27846	21.3624	0.205101	0.0620211	2.9454	0.144621	0.363636	0.283	14.5109	0.159967	0	C	0.0010398	0.0010398	-0.0033
2014	2015	0.0165036	-3.21635	-5.96587	21.3993	0.206241	0.0955306	2.63272	0.139596	0.363636	0.283	14.348	0.159967	0	C	0.0165036	0.0165036	-0.0016
2014	2017	0.0123915	-2.99662	-6.4807	21.5461	0.228892	0.123249	2.52635	0.171025	0.357143	0.3061	14.7586	0.305792	0	C	-0.0123915	0.0123915	0.2717
2014	2018	0.0232703	-2.92751	-6.40247	21.5993	0.25191	0.11548	2.34972	0.165173	0.357143	0.317	15.014	0.400593	0	C	0.0232703	0.0232703	0.2826
2017	2009	0.000403698	-2.01308	-4.12918	20.3062	0.28257	0.056622	1.31154	0.194648	0.333333	0.2949	14.1753	0.768462	1	C	-0.000403698	0.000403698	0.0185
2017	2012	0.0165604	-2.17956	-3.42808	20.8916	0.453622	0.0910434	0.982697	0.146781	0.333333	0.2962	14.8002	0.716127	1	C	-0.0165604	0.0165604	-0.0346
2017	2015	0.0171404	-2.27825	-3.88302	21.1782	0.519783	0.109163	1.08739	0.11677	0.454545	0.2911	14.8094	0.587441	1	C	-0.0171404	0.0171404	0.0071
2017	2016	0.00987283	-2.23436	-4.07538	21.1592	0.466703	0.115423	1.17731	0.0950442	0.454545	0.2912	14.8617	0.53888	1	C	-0.00987283	0.00987283	0.0103
2017	2017	0.00782016	-2.13545	-3.78626	21.187	0.421909	0.102198	1.32043	0.0990822	0.454545	0.2913	14.691	0.53888	0	C	-0.00782016	0.00782016	0
2017	2018	0.0117479	-2.24926	-3.74631	21.1625	0.390939	0.0613265	1.44024	0.0887047	0.454545	0.2913	14.9743	0.53888	0	C	-0.0117479	0.0117479	0
2017	2019	0.0147017	-3.46063	-3.75684	21.2232	0.407588	0.0563974	1.38487	0.0718329	0.4545	0.29135	14.9024	0.53888	0	C	-0.0147017	0.0147017	0.442396
2017	2020	0.0116716	-3.53065	-4.3378	21.4641	0.332927	0.0860637	2.10455	0.0581253	0.3333	0.293788	14.77	0.507434	0	C	-0.0116716	0.0116716	0.436476
2017	2021	0.00612153	-3.83757	-5.11575	21.4562	0.318641	0.0649977	2.35045	0.0534061	0.3333	0.293788	14.7673	0.504898	0	C	-0.00612153	0.00612153	0.4291
2022	2019	0.000741514	-2.68089	-5.04714	21.9771	0.306455	0.0361867	1.66228	0.151632	0.5714	0.186061	15.3043	0.381476	0	C	0.000741514	0.000741514	0.196492
2022	2020	0.00554116	-2.6847	-4.889	22.0329	0.273789	0.0671748	1.96182	0.178931	0.5	0.186313	15.4046	0.381476	0	C	0.00554116	0.00554116	0.230655
2022	2021	0.0153092	-2.59783	-5.41584	22.5112	0.347677	0.228737	2.5812	0.13614	0.5	0.186374	15.1489	0.225718	0	C	-0.0153092	0.0153092	0.20381
2025	2015	0.00536577	-2.09019	-5.2988	21.7644	0.2464	0.0477732	3.2019	0.227534	0.444444	0.4165	14.0142	0.0923788	0	C	-0.00536577	0.00536577	-0.0254
2025	2016	0.0113053	-2.12145	-3.71708	21.8966	0.278335	0.127398	3.09665	0.214746	0.375	0.4165	13.9345	0.0923788	0	C	-0.0113053	0.0113053	0.0011
2025	2018	0.0131037	-2.0748	-5.81574	22.2031	0.355667	0.042289	2.39136	0.280824	0.333333	0.4165	14.1405	0.0923788	0	C	-0.0131037	0.0131037	0.0063
2025	2019	0.011695	-2.93067	-6.03314	22.2754	0.325239	0.0257771	2.51748	0.306852	0.375	0.416472	14.3572	0.0923788	0	C	-0.011695	0.011695	0.43013
2025	2020	0.000837262	-2.83542	-5.955	22.445	0.342624	0.0474346	2.38363	0.273704	0.3333	0.416472	14.5706	0.0923788	0	C	-0.000837262	0.000837262	0.427413
2025	2021	0.0282974	-2.83998	-6.94558	22.5878	0.36163	0.0104279	2.24228	0.290754	0.375	0.416472	14.6576	0.0923788	0	C	0.0282974	0.0282974	0.437724
2025	2022	0.0215853	-2.80011	-7.14805	22.9434	0.345363	0.0904655	2.4076	0.187784	0.3333	0.394701	14.6355	0.0923788	0	C	-0.0215853	0.0215853	0.410252
2030	2009	0.0249158	-1.95235	-2.60073	20.1272	0.27287	0.0546689	2.67886	0.25753	0.333333	0.2	14.3527	0.750019	0	C	0.0249158	0.0249158	0.0043
2030	2016	0.000243584	-2.05598	-2.81769	21.8357	0.362302	-0.00190128	1.99367	0.229488	0.375	0.1663	14.4859	0.901957	0	C	-0.000243584	0.000243584	0.0197
2030	2017	0.00768843	-2.45825	-3.6066	22.1439	0.383239	-0.0921042	2.14438	0.202295	0.333333	0.1663	14.4996	0.901957	0	C	-0.00768843	0.00768843	0.0428
2030	2018	0.014653	-2.67928	-4.47075	22.2584	0.430893	-0.0473812	1.88841	0.203409	0.333333	0.1663	14.4996	0.901957	0	C	-0.014653	0.014653	0.0242
2030	2019	0.00587869	-3.14361	-4.89611	22.0216	0.399304	0.10711	1.41583	0.187713	0.3333	0.166299	14.5382	0.901957	0	C	-0.00587869	0.00587869	0.324511
2030	2020	0.0268077	-3.63805	-4.66633	21.9935	0.413891	0.026104	1.40404	0.199591	0.3333	0.166299	14.5382	0.901957	0	C	0.0268077	0.0268077	0.313327
2030	2021	0.000461705	-2.60869	-4.52444	22.6254	0.326173	0.252293	1.94318	0.223192	0.3333	0.166299	16.5505	0.901957	0	C	0.000461705	0.000461705	0.286098
2030	2022	0.0438548	-2.91883	-4.7764	23.0589	0.258936	0.242177	2.17817	0.218612	0.3333	0.166299	16.5505	0.871992	0	C	0.0438548	0.0438548	0.317358
2033	2009	0.048913	-2.71875	-6.31724	20.3634	0.406725	0.0645495	0.989249	0.00175946	0.333333	0.2641	13.0605	0.805477	0	L	0.048913	0.048913	-0.055
2033	2011	0.0177714	-2.55022	-6.40582	20.6726	0.350948	0.00748345	0.63532	0.00152887	0.363636	0.2255	12.9945	0.781189	0	L	-0.0177714	0.0177714	-0.2622
2033	2012	0.0424269	-2.29974	-6.78677	20.9602	0.304669	0.195593	1.40732	0.00317402	0.363636	0.2082	13.4	0.740576	0	L	0.0424269	0.0424269	-0.2955
2033	2013	0.0445522	-2.57022	-6.60125	21.237	0.391821	0.163396	2.02369	0.00275159	0.363636	0.2082	13.3212	0.64813	0	N	0.0445522	0.0445522	-0.416
2033	2014	0.0728889	-2.63111	-6.14289	21.2976	0.360208	0.161256	2.46614	0.00559837	0.333333	0.2082	13.3962	0.64813	0	N	-0.0728889	0.0728889	-0.2748
2033	2015	0.0246025	-2.59672	-6.23751	21.6838	0.217771	0.116291	5.75998	0.00780312	0.333333	0.1573	13.3692	0.64813	0	N	0.0246025	0.0246025	0.0235
2037	2010	0.00789332	-1.77999	-1.78626	20.9828	0.480854	-0.00147174	1.07161	0.0829028	0.333333	0.3658	13.6629	0.136664	0	C	0.00789332	0.00789332	-0.0148
2037	2012	0.0141269	-2.18962	-2.49878	21.7579	0.651388	0.0290283	1.04503	0.243834	0.333333	0.3578	14.1253	0.123551	0	C	-0.0141269	0.0141269	-0.0206
2037	2013	0.00186302	-2.41973	-1.95564	22.2552	0.60831	-0.0573343	0.964493	0.269497	0.333333	0.3026	14.2811	0.123551	0	C	-0.00186302	0.00186302	0.0263
2037	2015	0.00471952	-2.88157	-2.02844	22.7746	0.708508	-0.0766033	0.872188	0.268358	0.375	0.3026	14.2442	0.0998712	0	C	-0.00471952	0.00471952	0.0119
2038	2009	0.0138409	-2.28144	-8.63392	20.4857	0.08226	0.246439	8.61827	0.086729	0.333333	0.2519	13.5008	0.884408	1	C	-0.0138409	0.0138409	-0.0622
2038	2010	0.00783701	-2.51329	-5.00251	20.7429	0.08226	0.171018	15.0241	0.113305	0.333333	0.2336	13.2879	0.95039	1	C	-0.00783701	0.00783701	0.0034
2039	2012	0.00516395	-5.72323	-8.37064	23.4646	0.791241	0.0610215	0.160018	0.00251345	0.363636	0.1358	14.1681	0.898311	0	D	-0.00516395	0.00516395	-0.2283
2039	2019	0.0235896	-5.72323	-6.05485	23.5393	0.714713	0.108807	0.351936	0.00515826	0.3636	0.135844	14.6739	0.912742	0	D	-0.0235896	0.0235896	0.093342
2039	2020	0.0833593	-5.72323	-8.63392	23.4635	0.676575	0.127476	0.220252	0.00336027	0.3636	0.135844	14.8393	0.912742	0	D	0.0833593	0.0833593	0.106958
2039	2021	0.0602747	-5.39978	-7.74587	23.5225	0.661771	0.131476	0.226518	0.00107245	0.3333	0.158932	14.6045	0.780153	0	D	-0.0602747	0.0602747	0.119928
2039	2022	0.00396069	-5.17673	-7.82464	23.5546	0.658443	0.0769549	0.268337	0.0044502	0.3636	0.158932	14.7529	0.780153	0	D	-0.00396069	0.00396069	0.127888
2040	2009	0.0136081	-2.67467	-6.53975	20.2736	0.154477	0.0384653	0.503299	0.00495328	0.333333	0.6338	13.1097	0.0159801	0	G	0.0136081	0.0136081	-0.6316
2040	2017	0.0160071	-3.02299	-4.24575	22.2691	0.383885	0.0162383	1.37262	0.0184016	0.333333	0.6028	13.6975	0.0293223	0	G	-0.0160071	0.0160071	-0.6028
2040	2019	0.0122699	-3.75142	-5.28183	22.2691	0.320574	0.0613766	0.688413	0.0211231	0.3333	0.57412	14.0523	0.179048	0	G	-0.0122699	0.0122699	0.647007
2040	2020	0.0143403	-3.63051	-6.08367	22.2617	0.290357	0.067555	1.25667	0.0190023	0.3333	0.57412	14.1223	0.179048	0	G	-0.0143403	0.0143403	0.669048
2046	2013	0.0420142	-2.94634	-5.47439	21.359	0.459987	0.0130707	1.35969	0.109899	0.444444	0.4082	13.8081	0.0454178	0	C	0.0420142	0.0420142	-0.3933
2046	2015	0.0202688	-3.33798	-6.03174	21.5519	0.398295	-0.0112751	0.878086	0.0862009	0.333333	0.4107	13.7516	0.043288	0	C	0.0202688	0.0202688	-0.4227
2046	2016	0.0345709	-3.08011	-6.26308	21.5309	0.456492	0.0378813	0.61283	0.0723963	0.333333	0.4107	13.7514	0.0549988	0	C	-0.0345709	0.0345709	-0.3977
2046	2017	0.0196621	-3.10728	-5.97763	21.5735	0.414484	0.0166402	0.757007	0.0597656	0.333333	0.4325	13.8761	0.0457739	0	C	0.0196621	0.0196621	-0.4144
2046	2018	0.0209662	-2.37164	-5.31627	22.0425	0.406625	0.0373169	0.990079	0.104303	0.375	0.5667	14.4626	0.0312435	1	C	-0.0209662	0.0209662	-0.5352
2046	2020	0.0044189	-3.06817	-3.92888	22.2531	0.382772	0.0152089	1.22099	0.102175	0.3636	0.50053	14.5936	0.209903	0	C	-0.0044189	0.0044189	0.620209
2046	2022	0.000770858	-3.03094	-3.90224	22.3177	0.387906	0.0375658	1.71538	0.125293	0.375	0.50053	15.0432	0.149968	0	C	-0.000770858	0.000770858	-0.480749
2049	2010	0.0139607	-3.24462	-4.38596	20.1272	0.131565	0.166899	2.91892	0.154685	0.375	0.353	13.1353	0.033475	1	C	0.0139607	0.0139607	0.0026
2049	2011	0.0068266	-3.10931	-3.54947	20.1272	0.138633	0.091695	2.95611	0.144814	0.333333	0.25	13.2877	0.411896	0	C	0.0068266	0.0068266	0.253
2049	2012	0.0317682	-3.30684	-3.8998	20.1272	0.09983	0.164019	4.28216	0.129506	0.333333	0.25	13.4912	0.337564	0	C	-0.0317682	0.0317682	0.2353
2049	2018	0.0020557	-2.9275	-7.17174	22.3733	0.321201	0.112201	2.35157	0.156908	0.428571	0.3639	15.3417	0.104246	0	C	-0.0020557	0.0020557	0.3639
2049	2019	0.0275456	-3.11052	-7.26277	22.4683	0.336202	0.0556482	2.54537	0.190269	0.4286	0.363923	15.4307	0.082176	0	C	0.0275456	0.0275456	0.413932
2049	2020	0.00960883	-3.32971	-3.01598	22.6382	0.382188	0.0391852	2.18776	0.193547	0.4286	0.363923	15.0311	0.0546983	0	C	0.00960883	0.00960883	0.371769
2049	2021	0.0306496	-3.88899	-7.01155	22.7551	0.34865	0.0547574	2.17798	0.218334	0.4286	0.323923	15.9284	0.146518	1	C	-0.0306496	0.0306496	0.321472
2051	2011	0.0326206	-3.21095	-4.33188	22.3467	0.570422	0.0214547	1.25785	0.292036	0.333333	0.6809	15.4724	0.030326	1	E	-0.0326206	0.0326206	-0.6443
2051	2012	0.0152567	-3.51857	-4.32612	23.2016	0.784597	0.221975	1.11823	0.158408	0.333333	0.6809	15.5982	0.025297	1	E	-0.0152567	0.0152567	-0.6336
2051	2013	0.0161076	-3.77041	-4.8011	23.5681	0.724476	0.0531077	1.05026	0.144708	0.333333	0.6122	15.5922	0.0261145	1	E	-0.0161076	0.0161076	-0.569
2051	2014	0.0131979	-3.97767	-4.97828	23.5268	0.683987	0.058672	1.06332	0.14567	0.333333	0.6122	15.6194	0.0309255	1	E	-0.0131979	0.0131979	-0.615
2051	2015	0.0170212	-4.02398	-5.00479	23.6081	0.679364	0.0228458	1.12435	0.206226	0.428571	0.5801	15.5951	0.0260427	1	E	-0.0170212	0.0170212	-0.556
2051	2016	0.0101485	-4.0569	-3.93917	23.711	0.675579	0.0687968	1.11088	0.221991	0.428571	0.5864	15.5504	0.027598	1	E	-0.0101485	0.0101485	-0.5588
2051	2017	0.0165826	-4.10728	-4.40138	23.6564	0.59414	-0.0423726	1.28834	0.219283	0.428571	0.5866	15.5493	0.0287132	1	E	-0.0165826	0.0165826	-0.5538
2051	2018	0.0109865	-3.93087	-4.47156	23.6443	0.533295	-0.134128	1.31392	0.322133	0.428571	0.5869	15.5876	0.0359211	1	E	-0.0109865	0.0109865	-0.5486
2051	2019	0.012027	-4.01592	-4.17982	23.8292	0.540604	0.144292	1.27829	0.223022	0.5	0.586981	15.603	0.027598	1	E	-0.012027	0.012027	-0.567423
2051	2020	0.008136	-3.70085	-3.69472	23.8143	0.49928	-0.0143478	1.35064	0.221176	0.5	0.628615	15.1375	0.0231724	0	E	-0.008136	0.008136	0.62819
2051	2021	0.00479042	-3.84962	-3.97132	23.7998	0.50677	0.0157635	1.34263	0.197383	0.4286	0.628615	14.5351	0.0231724	0	E	-0.00479042	0.00479042	0.617953
2051	2022	0.00231878	-3.85096	-4.06844	23.8164	0.508891	-0.018809	1.29993	0.1994	0.4286	0.628615	14.3519	0.0220092	0	E	-0.00231878	0.00231878	0.632024
2053	2010	0.0303021	-2.90823	-6.45545	21.4824	0.517476	0.151642	0.428281	0.011502	0.333333	0.4338	13.4362	0.078389	0	C	0.0303021	0.0303021	0.0009
2053	2015	0.0111196	-2.6353	-5.21785	22.0681	0.74286	0.0662988	0.251504	0.0154058	0.333333	0.4059	13.8652	0.0699991	0	C	0.0111196	0.0111196	0.0046
2053	2017	0.0787099	-2.76397	-5.34217	21.9084	0.278553	0.132096	3.35035	0.032941	0.333333	0.3457	14.336	0.775374	0	C	0.0787099	0.0787099	-0.3683
2053	2018	0.0232737	-2.91209	-4.20954	22.0387	0.332827	0.0139087	1.84292	0.0569678	0.333333	0.3527	14.5859	0.759936	0	C	0.0232737	0.0232737	-0.3283
2053	2019	0.0407478	-2.96013	-5.3354	22.1418	0.380871	0.042903	1.28151	0.0541391	0.3333	0.431171	14.0378	0.621659	0	C	-0.0407478	0.0407478	0.719315
2053	2022	0.0981918	-3.67178	-6.14854	23.0088	0.42738	0.0566509	1.57143	0.107875	0.3333	0.31635	14.3974	0.841822	0	C	0.0981918	0.0981918	0.785883
2056	2009	0.0271094	-2.86864	-5.28171	21.6915	0.135456	0.0847402	5.07072	0.102142	0.428571	0.56	13.8353	0.0717077	1	C	-0.0271094	0.0271094	0.5118
2056	2010	0.109006	-3.12176	-5.8249	21.7433	0.128015	0.098922	4.53032	0.124081	0.428571	0.56	13.8353	0.0356848	1	C	0.143048	0.143048	-0.0189
2056	2012	0.0241542	-2.12725	-5.90624	22.1411	0.261345	0.0592818	1.08502	0.159723	0.428571	0.5403	14.3926	0.0304216	1	C	-0.0241542	0.0241542	-0.0167
2056	2013	0.0263584	-2.387	-3.95259	22.1662	0.364635	0.0786072	1.26049	0.125656	0.428571	0.56	14.3952	0.0132349	1	C	-0.0263584	0.0263584	-0.0122
2056	2016	0.0769319	-2.38525	-4.90637	22.3602	0.310909	0.156636	2.75995	0.126303	0.428571	0.5015	14.4925	0.111623	1	C	0.0769319	0.0769319	0
2056	2017	0.00697852	-2.18393	-5.68312	22.4861	0.318608	0.161072	1.71027	0.108319	0.428571	0.5015	14.4947	0.112519	1	C	-0.00697852	0.00697852	-0.0085
2056	2018	0.0132605	-2.31322	-6.6192	22.6026	0.302646	0.127106	1.75574	0.152644	0.428571	0.5015	14.6862	0.112519	0	C	-0.0132605	0.0132605	0.0159
2057	2013	0.0143517	-2.85021	-3.9928	20.2743	0.282338	0.00631079	2.9895	0.192063	0.333333	0.2677	13.174	0.309167	0	C	0.0143517	0.0143517	-0.2014
2057	2014	0.00953899	-2.93973	-4.4786	20.1898	0.182301	0.0157823	4.14917	0.203254	0.333333	0.2677	13.5338	0.309167	0	C	0.00953899	0.00953899	-0.2657
2057	2015	0.00707607	-2.94662	-4.28817	20.2263	0.183473	-0.0211774	3.374	0.222848	0.333333	0.2594	13.5846	0.319091	0	C	-0.00707607	0.00707607	-0.2436
2057	2017	0.0186788	-2.61568	-4.04985	20.3481	0.208604	0.049598	3.44428	0.194415	0.333333	0.2594	14.074	0.319091	0	C	0.0186788	0.0186788	-0.258
2057	2021	0.010194	-3.09185	-6.21301	21.7589	0.420292	0.058366	1.67785	0.240086	0.3333	0.214406	15.4056	0.440412	0	C	-0.010194	0.010194	0.32921
2057	2022	0.0205165	-3.00009	-5.52733	22.3117	0.378391	0.0263986	1.7493	0.193428	0.3333	0.165301	14.663	0.440412	1	C	0.0205165	0.0205165	0.269983
2059	2014	0.019927	-2.49943	-3.86367	21.4683	0.363353	0.0402584	1.32389	0.0196984	0.333333	0.5737	13.8326	0.112177	0	N	-0.019927	0.019927	-0.4719
2059	2015	0.0226194	-3.01607	-3.0304	22.0804	0.503818	-0.0174485	0.68702	0.11155	0.333333	0.4899	13.9386	0.17123	0	N	-0.0226194	0.0226194	-0.4166
2059	2016	0.0101585	-3.41322	-3.64818	22.1243	0.497801	0.0220899	0.640395	0.103999	0.333333	0.4952	13.9944	0.169391	0	N	-0.0101585	0.0101585	-0.3752
2059	2017	0.00320602	-3.42642	-3.74804	22.1022	0.53424	-0.00915562	0.516646	0.0993684	0.333333	0.4952	14.0095	0.169391	0	N	-0.00320602	0.00320602	0.1255
2060	2009	0.0670776	-3.85397	-2.14835	21.9827	0.617977	-0.0294981	0.696982	0.0631632	0.384615	0.4059	14.1591	0.0719818	0	E	0.0670776	0.0670776	-0.4162
2060	2011	0.0185745	-3.7477	-2.11695	22.5359	0.758981	0.0276187	0.657864	0.0394602	0.454545	0.3918	14.2792	0.0703898	0	E	0.0185745	0.0185745	-0.4437
2060	2012	0.0177212	-3.93999	-2.43906	22.8283	0.713141	0.0133989	0.735784	0.0404101	0.384615	0.2868	14.3665	0.116553	0	E	0.0177212	0.0177212	0.0573
2060	2015	0.0197265	-4.24839	-2.49353	23.2576	0.799837	0.046059	0.72436	0.0805851	0.384615	0.3453	14.5201	0.0491123	0	E	0.0197265	0.0197265	0.0173
2061	2009	0.0530171	-3.18199	-7.45588	20.8829	0.581168	0.0355081	0.625704	0.040279	0.363636	0.3643	14.221	0.823927	0	C	0.0530171	0.0530171	-0.0641
2061	2014	0.0956992	-3.27588	-5.55551	21.7208	0.543016	0.0182855	0.895958	0.0257553	0.363636	0.3022	13.8324	0.227806	0	C	-0.0956992	0.0956992	-0.1034
2061	2015	0.0357074	-2.95547	-6.42075	21.7444	0.616795	0.0588387	0.580871	0.0370361	0.363636	0.3022	13.5325	0.0548908	0	C	-0.0357074	0.0357074	-0.2904
2061	2016	0.00730902	-2.8013	-7.35118	21.6491	0.651132	0.0769114	0.457604	0.0408894	0.4	0.3022	13.4994	0.0394963	0	C	0.00730902	0.00730902	-0.28749
2061	2018	0.00420169	-1.98454	-1.78626	23.9645	0.783422	0.031635	0.588709	0.104302	0.363636	0.6024	14.6099	0.041885	0	C	-0.00420169	0.00420169	-0.6538
2063	2020	0.0108834	-2.64551	-4.37807	21.7901	0.111441	0.064213	6.54337	0.272356	0.3333	0.106399	14.8806	0.935891	0	I	-0.0108834	0.0108834	0.218654
2063	2021	0.0047777	-2.69029	-5.21988	21.8669	0.118111	0.0251261	6.46819	0.29119	0.3333	0.106448	14.88	0.935891	0	I	-0.0047777	0.0047777	0.268572
2063	2022	0.00531208	-2.83813	-5.15082	21.9727	0.138138	0.00626244	5.61632	0.322342	0.3333	0.132515	15.081	0.751767	0	I	-0.00531208	0.00531208	0.283742
2066	2015	0.00373448	-2.78686	-3.67427	21.9043	0.709461	0.0399724	0.693322	0.268221	0.333333	0.4467	13.5035	0.0261663	0	C	-0.00373448	0.00373448	-0.437
2066	2016	0.0058473	-2.74116	-3.73995	21.9791	0.754719	0.00504693	0.726741	0.289017	0.333333	0.4013	14.0797	0.0677355	0	C	-0.0058473	0.0058473	-0.4013
2066	2017	0.000386524	-2.89778	-5.05226	21.9436	0.744741	0.0393937	0.676124	0.254303	0.333333	0.4013	13.9413	0.0677355	0	C	0.000386524	0.000386524	-0.4013
2066	2018	0.0454787	-2.74658	-3.56836	22.022	0.747951	0.0528687	0.670445	0.204708	0.333333	0.4013	14.3494	0.0677355	0	C	0.0454787	0.0454787	-0.3947
2066	2019	0.0300543	-2.9733	-4.81989	22.028	0.736514	0.0920293	0.573448	0.190953	0.3333	0.401288	14.5428	0.0677355	0	C	-0.0300543	0.0300543	-0.413527
2066	2020	0.0119788	-2.95669	-4.88161	22.0631	0.731281	0.0428661	0.579605	0.184483	0.3333	0.401288	14.8963	0.0677355	0	C	-0.0119788	0.0119788	-0.417436
2066	2021	0.00740916	-3.00966	-4.95139	22.042	0.707688	0.0762283	0.612867	0.166821	0.3333	0.401288	14.8208	0.0677355	0	C	-0.00740916	0.00740916	-0.382829
2066	2022	0.0140015	-2.76986	-4.72737	22.0788	0.695983	0.063326	0.591218	0.196409	0.3333	0.401288	15.2465	0.0663038	0	C	-0.0140015	0.0140015	-0.401293
[truncated: 4,481 more rows]
