# Supplementary material for: How mixed ownership affects investment efficiency? evidence from state-owned enterprises in China
Source: PLoS One. 2024 Jun 25;19(6):e0306190. doi: 10.1371/journal.pone.0306190 (PMC11198786; doi:10.1371/journal.pone.0306190)
Supplement: S4 Data — (XLSX) [file pone.0306190.s004.xlsx]

## Sheet: Sheet1
	INVEFF	Mixtra	Size	Lev	Cash	Quick	REC	Ind	Top	Sal	Balance	Dual
INVEFF	1
Mixtra	-0.036***	1
Size	-0.148***	0.131***	1
Lev	-0.086***	0	0.416***	1
Cash	0.134***	0.064***	0.045***	-0.186***	1
Quick	0.028***	-0.018*	-0.251***	-0.587***	0.050***	1
REC	-0.109***	-0.092***	-0.151***	0.047***	-0.191***	0.065***	1
Ind	-0.051***	0.011	0.176***	0.065***	-0.021**	-0.027***	-0.011	1
Top	-0.027***	0.068***	0.241***	0.033***	0.091***	-0.026**	-0.107***	0.090***	1
Sal	-0.138***	0.130***	0.474***	0.021**	0.077***	0.033***	0.076***	0.062***	-0.054***	1
Balance	0.005	0.153***	0.073***	-0.001	0.008	0.01	0.026**	-0.029***	-0.561***	0.185***	1
Dual	-0.001	0.001	-0.040***	-0.013	0.004	-0.004	0.028***	0.066***	-0.099***	0.038***	0.049***	1
Note:***p < 0.01, **p < 0.05, *p < 0.1.
Source: Authors Analysis.
